# Supplementary material for: An in vitro model of intestinal infection reveals a developmentally regulated transcriptome of Toxoplasma sporozoites and a NF-κB-like signature in infected host cells
Source: PLoS One. 2017 Mar 31;12(3):e0173018. doi: 10.1371/journal.pone.0173018 (PMC5376300; doi:10.1371/journal.pone.0173018)
Supplement: S1 File — Table A: Summary of average total RNASeq reads mapped. Table B: Numbers of raw reads mapped to rat genes or exons from CLC Genomics. Table C: Numbers of raw reads mapped to Toxoplasma genes or exons from CLC Genomics. Table D: Final list of 16416 rat genes with average exon reads included in analysis pipeline with RPKM values and fold changes. Only genes with ≥ 5 exon reads are included. Table E: Final list of 6469 Toxoplasma genes with average adjusted exon reads that were included in analysis pipeline with RPKM values and fold-changes. Only genes with ≥ 5 exon reads are included. Table F: Results of SAMseq statistical analyses for all pairwise comparisons performed. Table G: Rat genes with increased expression during infection with tachyzoites. Ranked by ratio of read numbers for TZ/Mock. Table H: Toxoplasma genes with higher expression in intracellular sporozoites compared to tachyzoites. Ranked by ratio of read numbers for SPZ/TZ; inf = infinity; Only genes with ≥ 5 exon reads are included. Table I: Toxoplasma genes with higher expression in intracellular tachyzoites compared to sporozoites. Only genes with at least 20 reads in TZ are included in the table. Ranked by ratio of read numbers for TZ/SPZ; inf = infinity. Table J: Significantly higher genes encoding hypothetical proteins with predicted signal peptides in SPZ vs. TZ. Ranked by ratio of read numbers for SPZ/TZ; inf = infinity. (XLSX) [file pone.0173018.s001.xlsx]

## Sheet: Table A
	Average Total reads from sequencing	Average Total reads mapped to Toxplasma genome	Average ADJUSTED Total reads mapped to Toxoplasma genome	Average Total reads mapped to Rattus norvegicus genome
Uninf.	2.3276e+07	43661	0	19430394
fzSPZ	25076489	78764	180	20557109
SPZ	2.54684e+07	159091	108578	21141762
Mock	24319807	84551	204	19898962
TZ	23760589	295124	253501	19731353
TZ+fzSPZ	22662164	261957	227682	19071454

## Sheet: Table B
Gene ID	Exon length	UN1 Total gene reads	UN1 Total exon reads	UN2 Total gene reads	UN2 Total exon reads	UN3 Total gene reads	UN3 Total exon reads	UN4 Total gene reads	UN4 Total exon reads	fzSPZ1 Total gene reads	fzSPZ1 Total exon reads	fzSPZ2 Total gene reads	fzSPZ2 Total exon reads	fzSPZ3 Total gene reads	fzSPZ3 Total exon reads	fzSPZ4 Total gene reads	fzSPZ4 Total exon reads	SPZ1 Total gene reads	SPZ1 Total exon reads	SPZ2 Total gene reads	SPZ2 Total exon reads	SPZ3 Total gene reads	SPZ3 Total exon reads	SPZ4 Total gene reads	SPZ4 Total exon reads	Mock1 Total gene reads	Mock1 Total exon reads	Mock2 Total gene reads	Mock2 Total exon reads	Mock3 Total gene reads	Mock3 Total exon reads	Mock4 Total gene reads	Mock4 Total exon reads	TZ1 Total gene reads	TZ1 Total exon reads	TZ2 Total gene reads	TZ2 Total exon reads	TZ3 Total gene reads	TZ3 Total exon reads	TZ4 Total gene reads	TZ4 Total exon reads	TZ+fzSPZ1 Total gene reads	TZ+fzSPZ1 Total exon reads	TZ+fzSPZ2 Total gene reads	TZ+fzSPZ2 Total exon reads	TZ+fzSPZ3 Total gene reads	TZ+fzSPZ3 Total exon reads	TZ+fzSPZ4 Total gene reads	TZ+fzSPZ4 Total exon reads
1190003K10Rik	237	0	0	0	0	1	0	2	0	1	0	1	0	0	0	0	0	0	0	0	0	0	0	0	0	0	0	0	0	0	0	0	0	0	0	0	0	0	0	0	0	0	0	0	0	0	0	0	0
1500009L16Rik	1019	0	0	1	0	1	1	0	0	0	0	2	1	0	0	0	0	0	0	0	0	0	0	0	0	0	0	1	0	2	1	1	0	2	0	0	0	0	0	0	0	0	0	0	0	0	0	0	0
1520401A03Rik	546	7	0	2	0	7	3	2	1	7	1	5	1	4	0	2	0	2	0	5	0	3	1	5	0	4	1	3	0	2	0	3	3	9	0	7	2	4	1	2	0	4	1	4	0	0	0	1	0
1700007B14Rik	1485	123	0	78	0	79	0	99	0	125	0	69	0	133	0	96	0	132	0	99	0	90	0	118	0	93	0	141	0	85	0	91	0	130	0	85	0	82	0	129	0	93	0	60	0	54	0	109	0
1700015F17Rik	402	4	0	7	0	6	0	2	0	4	0	5	0	6	0	4	0	7	0	1	0	7	0	6	0	2	0	9	0	5	0	0	0	4	0	2	0	7	0	3	0	3	0	3	0	2	0	2	0
1700016D06Rik	710	155	2	108	4	125	2	99	0	183	1	143	4	127	3	100	1	174	3	198	2	131	0	112	2	183	1	162	4	98	0	91	0	182	0	151	1	178	7	138	1	138	5	150	2	102	3	156	4
1700020D05Rik	879	4	4	7	7	2	2	6	6	8	8	5	5	8	8	13	13	4	4	3	3	8	8	4	4	1	1	4	4	6	6	2	2	2	2	2	2	6	6	3	3	3	3	4	4	6	6	4	4
1700020N01Rik	261	1	0	0	0	5	0	1	0	4	0	0	0	3	0	2	0	1	0	3	0	1	0	2	0	2	0	6	0	0	0	1	0	8	0	2	0	2	0	2	0	3	0	3	0	4	0	2	0
1700025F22Rik	333	28	0	18	0	19	1	14	0	19	0	18	0	20	0	23	0	15	0	20	1	8	0	7	0	24	0	15	0	5	0	10	0	30	1	7	0	17	0	10	0	13	0	14	0	9	0	12	0
1700028J19Rik	531	0	0	2	2	1	0	0	0	0	0	0	0	1	1	0	0	4	2	0	0	0	0	2	1	0	0	2	1	0	0	0	0	0	0	0	0	2	1	0	0	2	1	1	1	0	0	1	1
1700034I23Rik	660	0	0	0	0	0	0	0	0	0	0	0	0	0	0	0	0	0	0	0	0	0	0	0	0	0	0	0	0	0	0	0	0	0	0	0	0	0	0	0	0	0	0	0	0	0	0	0	0
1700066B19Rik	3067	1	0	3	2	3	2	2	1	5	2	6	4	5	1	1	0	5	3	2	2	6	1	0	0	0	0	3	2	2	0	4	4	6	5	2	1	8	4	4	4	4	4	2	1	0	0	6	3
1700069L16Rik	294	8	0	4	0	4	0	9	0	10	0	8	0	3	0	1	0	6	0	14	0	2	0	8	0	12	0	13	0	4	0	3	0	10	0	6	0	5	0	6	0	4	0	1	0	3	0	5	0
1700092M07Rik	255	4	2	1	1	2	2	2	2	6	4	3	2	3	2	2	2	4	3	4	4	0	0	4	3	2	2	1	1	0	0	1	1	2	1	3	3	4	4	4	3	5	5	4	3	4	3	1	1
1700129C05Rik	867	0	0	0	0	0	0	0	0	1	0	0	0	0	0	0	0	0	0	0	0	0	0	0	0	0	0	0	0	0	0	0	0	0	0	0	0	0	0	0	0	0	0	0	0	0	0	0	0
1810024B03Rik	2048	3	3	4	4	2	2	0	0	4	4	2	2	14	14	1	1	11	11	7	7	6	6	3	3	5	5	4	4	8	8	6	6	3	3	2	2	6	6	2	2	6	6	6	6	5	5	1	1
2310003L06Rik	1736	0	0	1	0	0	0	0	0	0	0	0	0	0	0	0	0	1	0	0	0	0	0	0	0	0	0	0	0	0	0	0	0	0	0	0	0	0	0	0	0	0	0	0	0	0	0	0	0
2812a1a2	792	0	0	0	0	0	0	0	0	0	0	0	0	0	0	0	0	0	0	0	0	0	0	0	0	0	0	0	0	0	0	0	0	0	0	0	0	0	0	0	0	0	0	0	0	0	0	0	0
2900026A02Rik	10030	1815	881	1246	923	1331	938	1124	810	2212	1110	1372	694	1429	977	1250	979	1447	1006	1833	918	1585	1171	1288	940	1539	735	1529	725	837	634	1015	732	1375	629	943	689	1157	851	1033	719	1034	777	933	652	845	616	1014	741
3082ex4-5	313	5	0	10	0	16	0	12	0	11	0	8	0	12	0	11	0	10	0	16	0	7	0	13	0	17	0	12	0	7	0	13	0	17	0	13	0	12	0	7	0	12	0	13	0	12	0	9	0
3100002H09Rik	411	2	0	0	0	0	0	0	0	0	0	1	0	0	0	0	0	0	0	0	0	0	0	0	0	0	0	2	0	0	0	2	0	1	0	1	0	0	0	1	0	0	0	1	0	0	0	0	0
3110082J24Rik	297	0	0	0	0	1	1	1	1	0	0	0	0	0	0	1	1	0	0	0	0	0	0	0	0	2	2	1	1	1	1	0	0	0	0	1	1	0	0	1	1	0	0	0	0	0	0	0	0
3281a3	109	0	0	0	0	0	0	0	0	0	0	0	0	0	0	0	0	0	0	0	0	0	0	0	0	0	0	0	0	0	0	0	0	0	0	0	0	0	0	0	0	0	0	0	0	0	0	0	0
3298a3	325	0	0	0	0	0	0	0	0	0	0	0	0	0	0	0	0	0	0	0	0	0	0	0	0	0	0	0	0	0	0	0	0	0	0	0	0	0	0	0	0	0	0	0	0	0	0	0	0
3300002I08Rik	192	11	11	26	26	15	15	28	27	14	12	12	12	19	19	16	16	10	10	9	9	26	25	15	13	19	19	21	20	16	16	9	8	10	9	18	18	26	26	13	11	25	25	27	27	15	15	12	12
4930513O06Rik	773	7	0	3	0	5	0	4	0	11	0	7	0	6	0	7	0	10	0	7	0	5	0	4	0	15	1	14	0	5	0	4	0	13	0	2	0	3	0	6	1	4	0	4	0	2	0	2	0
4930548H24Rik	1632	0	0	1	0	1	0	0	0	2	2	1	0	0	0	2	0	1	1	0	0	1	1	0	0	1	0	4	3	1	0	1	1	1	1	0	0	1	0	2	1	4	0	1	0	0	0	1	0
4930562C15Rik	801	14	0	18	0	7	0	6	0	24	3	21	1	15	1	8	0	16	1	20	1	14	2	11	1	28	1	24	2	8	1	12	1	20	1	14	4	13	0	9	0	17	1	11	0	9	0	9	0
4930596D02Rik	1175	0	0	0	0	0	0	0	0	0	0	0	0	0	0	0	0	0	0	0	0	0	0	0	0	0	0	0	0	0	0	0	0	0	0	0	0	0	0	0	0	0	0	0	0	0	0	0	0
4931400O07Rik	414	0	0	0	0	0	0	0	0	0	0	0	0	0	0	0	0	0	0	0	0	0	0	0	0	0	0	0	0	0	0	0	0	0	0	0	0	0	0	0	0	0	0	0	0	0	0	0	0
4933416C03Rik	1143	0	0	0	0	0	0	0	0	0	0	0	0	0	0	0	0	0	0	0	0	0	0	0	0	0	0	0	0	0	0	0	0	0	0	0	0	0	0	0	0	0	0	0	0	0	0	0	0
4933427I04Rik	693	0	0	0	0	0	0	0	0	0	0	0	0	0	0	0	0	0	0	0	0	0	0	0	0	0	0	0	0	0	0	0	0	0	0	0	0	0	0	0	0	0	0	0	0	0	0	0	0
4933428G20Rik	306	0	0	0	0	0	0	0	0	0	0	0	0	0	0	0	0	0	0	0	0	0	0	1	0	0	0	0	0	0	0	1	0	0	0	0	0	1	0	0	0	0	0	0	0	0	0	0	0
5330417C22Rik	3030	38	3	16	4	21	3	18	1	34	2	26	2	31	2	32	2	25	2	35	2	32	0	22	4	34	1	49	0	20	0	16	1	31	1	24	1	34	6	16	0	23	1	27	1	17	4	26	2
5_8S_rRNA_1	153	391	0	34	0	106	0	59	0	310	0	1513	0	107	0	69	0	68	0	385	0	36	0	47	0	1193	0	782	0	312	0	126	0	265	0	97	0	34	0	94	0	25	0	46	0	29	0	39	0
5_8S_rRNA_10	153	0	0	0	0	0	0	0	0	0	0	0	0	0	0	0	0	0	0	0	0	0	0	0	0	0	0	0	0	0	0	0	0	0	0	0	0	0	0	0	0	0	0	0	0	0	0	0	0
5_8S_rRNA_11	153	4	0	0	0	0	0	0	0	1	0	15	0	0	0	0	0	0	0	0	0	0	0	0	0	2	0	0	0	0	0	0	0	2	0	0	0	0	0	1	0	0	0	1	0	0	0	0	0
5_8S_rRNA_12	153	0	0	0	0	0	0	1	0	0	0	0	0	0	0	0	0	0	0	0	0	0	0	0	0	0	0	0	0	0	0	0	0	0	0	0	0	0	0	0	0	0	0	0	0	0	0	0	0
5_8S_rRNA_13	153	44	0	26	0	102	0	27	0	168	0	180	0	102	0	67	0	72	0	176	0	26	0	18	0	222	0	266	0	187	0	137	0	250	0	52	0	27	0	22	0	35	0	43	0	29	0	43	0
5_8S_rRNA_14	153	53	0	24	0	96	0	21	0	167	0	195	0	95	0	64	0	70	0	204	0	24	0	23	0	265	0	252	0	164	0	116	0	250	0	47	0	29	0	27	0	32	0	44	0	26	0	43	0
5_8S_rRNA_15	152	0	0	0	0	0	0	0	0	0	0	0	0	0	0	0	0	0	0	0	0	0	0	0	0	0	0	0	0	0	0	0	0	0	0	0	0	0	0	0	0	0	0	0	0	0	0	0	0
5_8S_rRNA_16	153	46	0	32	0	96	0	13	0	175	0	213	0	109	0	67	0	95	0	224	0	27	0	21	0	252	0	252	0	178	0	129	0	264	0	54	0	21	0	24	0	36	0	43	0	19	0	30	0
5_8S_rRNA_17	153	0	0	0	0	0	0	0	0	0	0	0	0	0	0	0	0	0	0	0	0	0	0	0	0	0	0	0	0	0	0	0	0	0	0	0	0	0	0	0	0	0	0	0	0	0	0	0	0
5_8S_rRNA_18	134	0	0	0	0	1	0	1	0	0	0	2	0	1	0	0	0	1	0	2	0	0	0	0	0	1	0	2	0	0	0	0	0	2	0	1	0	1	0	0	0	0	0	0	0	1	0	0	0
5_8S_rRNA_19	153	4	0	1	0	4	0	9	0	8	0	4	0	5	0	1	0	8	0	3	0	7	0	6	0	8	0	2	0	1	0	9	0	3	0	2	0	0	0	2	0	3	0	2	0	5	0	5	0
5_8S_rRNA_2	153	57	0	22	0	115	0	26	0	155	0	214	0	100	0	63	0	70	0	186	0	24	0	17	0	261	0	237	0	162	0	136	0	242	0	47	0	37	0	24	0	35	0	40	0	24	0	38	0
5_8S_rRNA_20	153	0	0	2	0	3	0	0	0	4	0	0	0	0	0	1	0	2	0	1	0	0	0	0	0	2	0	0	0	0	0	0	0	1	0	1	0	0	0	0	0	0	0	0	0	0	0	2	0
5_8S_rRNA_21	154	0	0	0	0	0	0	0	0	0	0	0	0	0	0	0	0	0	0	1	0	0	0	0	0	1	0	0	0	0	0	0	0	0	0	0	0	0	0	0	0	0	0	1	0	0	0	0	0
5_8S_rRNA_22	153	2	0	0	0	1	0	0	0	0	0	2	0	0	0	0	0	1	0	0	0	1	0	0	0	0	0	1	0	0	0	1	0	0	0	1	0	0	0	4	0	0	0	0	0	0	0	0	0
5_8S_rRNA_23	154	1	0	0	0	1	0	1	0	4	0	1	0	0	0	0	0	2	0	1	0	0	0	2	0	0	0	1	0	1	0	0	0	0	0	0	0	1	0	0	0	0	0	1	0	0	0	0	0
5_8S_rRNA_24	152	0	0	0	0	0	0	0	0	0	0	0	0	0	0	0	0	0	0	0	0	0	0	0	0	0	0	0	0	0	0	0	0	0	0	0	0	0	0	0	0	0	0	0	0	0	0	0	0
5_8S_rRNA_25	152	0	0	0	0	0	0	0	0	0	0	0	0	0	0	0	0	0	0	0	0	0	0	0	0	0	0	0	0	0	0	0	0	0	0	0	0	0	0	0	0	0	0	0	0	0	0	0	0
5_8S_rRNA_26	152	0	0	0	0	0	0	0	0	0	0	0	0	0	0	0	0	0	0	0	0	0	0	0	0	0	0	0	0	0	0	0	0	0	0	0	0	0	0	0	0	0	0	0	0	0	0	0	0
5_8S_rRNA_27	153	0	0	0	0	0	0	0	0	0	0	0	0	0	0	0	0	0	0	0	0	0	0	0	0	0	0	0	0	0	0	0	0	0	0	0	0	0	0	0	0	0	0	0	0	0	0	0	0
5_8S_rRNA_28	153	0	0	0	0	0	0	0	0	0	0	0	0	0	0	0	0	0	0	0	0	0	0	0	0	0	0	0	0	0	0	0	0	0	0	1	0	0	0	0	0	0	0	0	0	0	0	0	0
5_8S_rRNA_29	145	1	0	2	0	3	0	2	0	1	0	4	0	3	0	5	0	3	0	1	0	1	0	2	0	0	0	3	0	2	0	0	0	2	0	1	0	0	0	0	0	2	0	1	0	0	0	0	0
5_8S_rRNA_3	153	0	0	0	0	0	0	0	0	0	0	0	0	0	0	0	0	0	0	0	0	0	0	0	0	0	0	0	0	0	0	0	0	0	0	0	0	0	0	0	0	0	0	0	0	0	0	0	0
5_8S_rRNA_30	153	57	0	28	0	97	0	22	0	159	0	221	0	87	0	49	0	78	0	210	0	32	0	14	0	259	0	250	0	143	0	123	0	277	0	57	0	40	0	22	0	32	0	48	0	25	0	43	0
5_8S_rRNA_31	148	0	0	0	0	0	0	0	0	0	0	0	0	0	0	0	0	0	0	0	0	0	0	0	0	0	0	1	0	0	0	0	0	0	0	0	0	0	0	0	0	0	0	0	0	0	0	0	0
5_8S_rRNA_32	145	0	0	0	0	0	0	0	0	0	0	0	0	0	0	0	0	0	0	0	0	0	0	0	0	0	0	0	0	0	0	0	0	0	0	0	0	0	0	0	0	0	0	0	0	0	0	0	0
5_8S_rRNA_33	153	1	0	0	0	1	0	2	0	2	0	2	0	0	0	0	0	0	0	2	0	4	0	1	0	1	0	0	0	0	0	2	0	0	0	0	0	0	0	0	0	0	0	0	0	0	0	0	0
5_8S_rRNA_4	154	24	0	16	0	18	0	17	0	30	0	10	0	26	0	4	0	29	0	18	0	18	0	22	0	12	0	3	0	2	0	22	0	6	0	6	0	13	0	2	0	3	0	12	0	15	0	21	0
5_8S_rRNA_5	153	0	0	1	0	0	0	0	0	2	0	0	0	0	0	0	0	1	0	0	0	0	0	0	0	1	0	1	0	2	0	0	0	0	0	1	0	0	0	0	0	0	0	0	0	0	0	0	0
5_8S_rRNA_6	145	2	0	4	0	0	0	2	0	2	0	5	0	0	0	2	0	2	0	3	0	0	0	3	0	2	0	1	0	0	0	1	0	1	0	1	0	2	0	1	0	2	0	0	0	0	0	1	0
5_8S_rRNA_7	153	0	0	1	0	1	0	0	0	2	0	2	0	0	0	0	0	0	0	1	0	0	0	0	0	1	0	3	0	0	0	0	0	2	0	0	0	0	0	0	0	0	0	0	0	0	0	0	0
5_8S_rRNA_8	153	0	0	0	0	0	0	0	0	0	0	0	0	0	0	0	0	0	0	0	0	0	0	0	0	0	0	0	0	0	0	0	0	0	0	0	0	0	0	0	0	0	0	0	0	0	0	0	0
5_8S_rRNA_9	153	8	0	1	0	3	0	1	0	8	0	5	0	4	0	1	0	3	0	10	0	4	0	3	0	5	0	5	0	1	0	5	0	6	0	0	0	2	0	0	0	1	0	4	0	5	0	3	0
5S_rRNA_1	113	0	0	0	0	0	0	0	0	0	0	0	0	0	0	0	0	0	0	0	0	0	0	1	0	0	0	0	0	0	0	0	0	0	0	0	0	0	0	0	0	0	0	0	0	0	0	0	0
5S_rRNA_10	134	0	0	0	0	0	0	0	0	0	0	0	0	0	0	0	0	0	0	0	0	0	0	0	0	0	0	0	0	0	0	0	0	0	0	0	0	0	0	0	0	0	0	0	0	0	0	0	0
5S_rRNA_100	122	0	0	0	0	0	0	0	0	0	0	0	0	0	0	0	0	0	0	0	0	0	0	0	0	0	0	0	0	0	0	0	0	0	0	0	0	0	0	0	0	0	0	0	0	0	0	0	0
5S_rRNA_101	119	0	0	0	0	0	0	0	0	2	0	0	0	0	0	0	0	0	0	0	0	0	0	0	0	0	0	0	0	0	0	0	0	2	0	0	0	0	0	0	0	0	0	0	0	0	0	0	0
5S_rRNA_102	119	0	0	0	0	0	0	0	0	0	0	0	0	0	0	0	0	0	0	0	0	0	0	0	0	0	0	0	0	0	0	0	0	0	0	0	0	0	0	0	0	0	0	0	0	0	0	0	0
5S_rRNA_103	118	0	0	0	0	0	0	0	0	0	0	0	0	0	0	0	0	0	0	0	0	0	0	0	0	0	0	0	0	0	0	0	0	0	0	0	0	0	0	0	0	0	0	0	0	0	0	0	0
5S_rRNA_104	137	0	0	0	0	0	0	0	0	0	0	0	0	0	0	0	0	0	0	0	0	0	0	0	0	0	0	0	0	0	0	0	0	0	0	0	0	0	0	0	0	0	0	0	0	0	0	0	0
5S_rRNA_105	118	0	0	0	0	0	0	0	0	0	0	0	0	0	0	0	0	0	0	0	0	0	0	0	0	0	0	0	0	0	0	0	0	0	0	0	0	0	0	0	0	0	0	0	0	0	0	0	0
5S_rRNA_106	122	0	0	0	0	0	0	0	0	0	0	0	0	0	0	0	0	0	0	0	0	0	0	0	0	1	0	0	0	0	0	0	0	0	0	0	0	0	0	0	0	0	0	0	0	0	0	0	0
5S_rRNA_107	116	1	0	0	0	0	0	0	0	0	0	0	0	0	0	0	0	0	0	0	0	0	0	0	0	0	0	0	0	0	0	0	0	0	0	0	0	0	0	0	0	0	0	0	0	0	0	0	0
5S_rRNA_108	114	0	0	0	0	0	0	0	0	0	0	0	0	0	0	0	0	0	0	0	0	0	0	0	0	0	0	0	0	0	0	0	0	0	0	0	0	0	0	0	0	0	0	0	0	0	0	0	0
5S_rRNA_109	116	0	0	0	0	0	0	0	0	0	0	0	0	0	0	0	0	0	0	0	0	0	0	0	0	0	0	0	0	0	0	0	0	0	0	0	0	0	0	0	0	0	0	0	0	0	0	0	0
5S_rRNA_11	101	0	0	0	0	0	0	0	0	0	0	0	0	0	0	0	0	0	0	0	0	0	0	0	0	0	0	0	0	0	0	0	0	0	0	0	0	0	0	0	0	0	0	0	0	0	0	0	0
5S_rRNA_110	100	0	0	0	0	0	0	0	0	0	0	0	0	0	0	0	0	0	0	0	0	0	0	0	0	0	0	0	0	0	0	0	0	0	0	0	0	0	0	0	0	0	0	0	0	0	0	0	0
5S_rRNA_111	89	0	0	0	0	0	0	0	0	0	0	0	0	0	0	0	0	0	0	0	0	0	0	0	0	0	0	0	0	0	0	0	0	0	0	0	0	0	0	0	0	0	0	0	0	0	0	0	0
5S_rRNA_112	89	0	0	0	0	0	0	0	0	0	0	0	0	0	0	0	0	0	0	0	0	0	0	0	0	0	0	0	0	0	0	0	0	0	0	0	0	0	0	0	0	0	0	0	0	0	0	0	0
5S_rRNA_113	112	0	0	0	0	0	0	0	0	0	0	0	0	0	0	0	0	0	0	0	0	0	0	0	0	0	0	0	0	0	0	0	0	0	0	0	0	0	0	0	0	0	0	0	0	0	0	0	0
5S_rRNA_114	118	0	0	0	0	0	0	0	0	0	0	0	0	0	0	0	0	0	0	0	0	0	0	0	0	0	0	0	0	0	0	0	0	0	0	0	0	0	0	0	0	0	0	0	0	0	0	0	0
5S_rRNA_115	100	0	0	0	0	0	0	0	0	0	0	0	0	0	0	0	0	0	0	0	0	0	0	0	0	0	0	0	0	0	0	0	0	0	0	0	0	0	0	0	0	0	0	0	0	0	0	0	0
5S_rRNA_116	119	0	0	0	0	0	0	0	0	0	0	0	0	0	0	0	0	0	0	0	0	0	0	0	0	0	0	0	0	0	0	0	0	0	0	0	0	0	0	0	0	0	0	0	0	0	0	0	0
5S_rRNA_117	109	0	0	0	0	0	0	0	0	0	0	0	0	0	0	0	0	0	0	0	0	0	0	0	0	0	0	0	0	0	0	0	0	0	0	0	0	0	0	0	0	0	0	0	0	0	0	0	0
5S_rRNA_118	106	0	0	0	0	0	0	0	0	0	0	0	0	0	0	0	0	0	0	0	0	0	0	0	0	0	0	0	0	0	0	0	0	0	0	0	0	0	0	0	0	0	0	0	0	0	0	0	0
5S_rRNA_119	109	0	0	0	0	0	0	0	0	0	0	0	0	0	0	0	0	0	0	0	0	0	0	0	0	0	0	0	0	0	0	0	0	0	0	0	0	0	0	0	0	0	0	0	0	0	0	0	0
5S_rRNA_12	106	0	0	0	0	0	0	0	0	0	0	0	0	0	0	0	0	0	0	0	0	0	0	0	0	0	0	0	0	0	0	0	0	0	0	0	0	0	0	0	0	0	0	0	0	0	0	0	0
5S_rRNA_120	109	0	0	0	0	0	0	0	0	0	0	0	0	0	0	0	0	0	0	0	0	0	0	0	0	0	0	0	0	0	0	0	0	0	0	0	0	0	0	0	0	0	0	0	0	0	0	0	0
5S_rRNA_121	115	0	0	0	0	0	0	0	0	0	0	1	0	0	0	0	0	0	0	0	0	0	0	0	0	0	0	0	0	0	0	0	0	0	0	0	0	0	0	0	0	0	0	0	0	0	0	0	0
5S_rRNA_122	124	0	0	0	0	0	0	0	0	0	0	0	0	0	0	0	0	0	0	0	0	0	0	0	0	0	0	0	0	0	0	0	0	0	0	0	0	0	0	0	0	0	0	0	0	0	0	0	0
5S_rRNA_123	106	0	0	0	0	0	0	0	0	0	0	0	0	0	0	0	0	0	0	0	0	0	0	0	0	0	0	0	0	0	0	0	0	0	0	0	0	0	0	0	0	0	0	0	0	0	0	0	0
5S_rRNA_124	119	0	0	0	0	0	0	0	0	0	0	0	0	0	0	0	0	0	0	0	0	0	0	0	0	0	0	1	0	0	0	0	0	0	0	0	0	0	0	0	0	0	0	0	0	0	0	0	0
5S_rRNA_125	119	0	0	0	0	0	0	0	0	0	0	0	0	0	0	0	0	0	0	0	0	0	0	0	0	0	0	0	0	0	0	0	0	0	0	0	0	0	0	0	0	0	0	0	0	0	0	0	0
5S_rRNA_126	101	0	0	0	0	0	0	0	0	0	0	0	0	0	0	0	0	0	0	0	0	0	0	0	0	0	0	0	0	0	0	0	0	0	0	0	0	0	0	0	0	0	0	0	0	0	0	0	0
5S_rRNA_127	121	0	0	0	0	0	0	0	0	0	0	0	0	0	0	0	0	0	0	0	0	0	0	0	0	0	0	0	0	0	0	0	0	0	0	0	0	0	0	0	0	0	0	0	0	0	0	0	0
5S_rRNA_128	119	0	0	0	0	0	0	0	0	0	0	0	0	0	0	0	0	0	0	0	0	0	0	0	0	0	0	0	0	0	0	0	0	0	0	0	0	0	0	0	0	0	0	0	0	0	0	0	0
5S_rRNA_129	116	0	0	0	0	0	0	0	0	0	0	0	0	0	0	0	0	0	0	0	0	0	0	0	0	0	0	0	0	0	0	0	0	0	0	0	0	0	0	0	0	0	0	0	0	0	0	0	0
5S_rRNA_13	136	0	0	0	0	0	0	0	0	0	0	0	0	0	0	0	0	0	0	0	0	0	0	0	0	0	0	0	0	0	0	0	0	0	0	0	0	0	0	0	0	0	0	0	0	0	0	0	0
5S_rRNA_130	105	0	0	0	0	0	0	0	0	0	0	0	0	0	0	0	0	0	0	0	0	0	0	0	0	0	0	0	0	0	0	0	0	0	0	0	0	0	0	0	0	0	0	0	0	0	0	0	0
5S_rRNA_131	83	0	0	0	0	0	0	0	0	0	0	0	0	0	0	0	0	0	0	0	0	0	0	0	0	0	0	0	0	0	0	0	0	0	0	0	0	0	0	0	0	0	0	0	0	0	0	0	0
5S_rRNA_132	121	0	0	0	0	0	0	0	0	0	0	1	0	0	0	0	0	0	0	0	0	0	0	0	0	0	0	0	0	0	0	0	0	0	0	0	0	0	0	0	0	0	0	0	0	0	0	0	0
5S_rRNA_133	112	0	0	0	0	0	0	0	0	0	0	1	0	0	0	0	0	0	0	0	0	0	0	0	0	1	0	1	0	0	0	0	0	0	0	0	0	0	0	0	0	0	0	0	0	0	0	0	0
5S_rRNA_134	119	0	0	0	0	0	0	0	0	0	0	0	0	0	0	0	0	0	0	0	0	0	0	0	0	0	0	0	0	0	0	0	0	0	0	0	0	0	0	0	0	0	0	0	0	0	0	0	0
5S_rRNA_135	119	0	0	0	0	0	0	0	0	0	0	0	0	0	0	0	0	0	0	0	0	0	0	0	0	0	0	0	0	0	0	0	0	0	0	0	0	0	0	0	0	0	0	0	0	0	0	0	0
5S_rRNA_136	99	0	0	0	0	0	0	0	0	0	0	0	0	0	0	0	0	0	0	0	0	0	0	0	0	0	0	0	0	0	0	0	0	0	0	0	0	0	0	0	0	0	0	0	0	0	0	0	0
5S_rRNA_137	106	0	0	0	0	0	0	0	0	0	0	0	0	0	0	0	0	0	0	0	0	0	0	0	0	0	0	0	0	0	0	0	0	0	0	0	0	0	0	0	0	0	0	0	0	0	0	0	0
5S_rRNA_138	92	0	0	0	0	0	0	0	0	0	0	0	0	0	0	0	0	0	0	0	0	0	0	0	0	0	0	0	0	0	0	0	0	0	0	0	0	0	0	0	0	0	0	0	0	0	0	0	0
5S_rRNA_139	119	0	0	0	0	0	0	0	0	0	0	0	0	0	0	0	0	0	0	0	0	0	0	0	0	0	0	0	0	0	0	0	0	0	0	0	0	0	0	0	0	0	0	0	0	0	0	0	0
5S_rRNA_14	97	0	0	0	0	0	0	0	0	0	0	0	0	0	0	0	0	0	0	0	0	0	0	0	0	0	0	0	0	0	0	0	0	0	0	0	0	0	0	0	0	0	0	0	0	0	0	0	0
5S_rRNA_140	118	0	0	0	0	0	0	0	0	0	0	0	0	0	0	0	0	0	0	0	0	0	0	0	0	0	0	0	0	0	0	0	0	0	0	0	0	0	0	0	0	0	0	0	0	0	0	0	0
5S_rRNA_141	120	0	0	0	0	0	0	0	0	0	0	0	0	0	0	0	0	0	0	0	0	0	0	0	0	1	0	0	0	0	0	0	0	0	0	0	0	0	0	0	0	0	0	0	0	0	0	0	0
5S_rRNA_142	111	0	0	0	0	1	0	0	0	0	0	0	0	0	0	0	0	0	0	1	0	0	0	0	0	0	0	0	0	2	0	6	0	0	0	0	0	0	0	0	0	1	0	1	0	0	0	0	0
5S_rRNA_143	97	0	0	0	0	0	0	0	0	0	0	0	0	0	0	0	0	0	0	0	0	0	0	0	0	0	0	0	0	0	0	0	0	0	0	0	0	0	0	0	0	0	0	0	0	0	0	0	0
5S_rRNA_144	91	0	0	0	0	0	0	0	0	0	0	0	0	0	0	0	0	0	0	0	0	0	0	0	0	0	0	0	0	0	0	0	0	0	0	0	0	0	0	0	0	0	0	0	0	0	0	0	0
5S_rRNA_145	118	0	0	0	0	0	0	0	0	0	0	0	0	0	0	0	0	0	0	0	0	0	0	0	0	0	0	0	0	0	0	0	0	0	0	0	0	0	0	0	0	0	0	0	0	0	0	0	0
5S_rRNA_146	119	0	0	0	0	0	0	0	0	0	0	0	0	0	0	0	0	0	0	0	0	0	0	0	0	0	0	0	0	0	0	0	0	0	0	0	0	0	0	0	0	0	0	0	0	0	0	0	0
5S_rRNA_147	86	0	0	0	0	0	0	0	0	0	0	0	0	0	0	0	0	0	0	0	0	0	0	0	0	0	0	0	0	0	0	0	0	0	0	0	0	0	0	0	0	0	0	0	0	0	0	0	0
5S_rRNA_148	119	0	0	1	0	0	0	0	0	0	0	0	0	0	0	1	0	1	0	0	0	0	0	0	0	0	0	1	0	0	0	0	0	0	0	1	0	0	0	0	0	0	0	0	0	0	0	0	0
5S_rRNA_149	114	0	0	0	0	0	0	0	0	0	0	0	0	0	0	0	0	0	0	0	0	0	0	0	0	0	0	0	0	0	0	0	0	0	0	0	0	0	0	0	0	0	0	0	0	0	0	0	0
5S_rRNA_15	111	0	0	0	0	0	0	0	0	0	0	0	0	0	0	0	0	0	0	0	0	0	0	0	0	0	0	0	0	0	0	0	0	0	0	1	0	0	0	0	0	0	0	0	0	0	0	0	0
5S_rRNA_150	111	0	0	0	0	0	0	0	0	0	0	0	0	0	0	0	0	0	0	0	0	0	0	0	0	0	0	0	0	0	0	0	0	0	0	0	0	0	0	0	0	0	0	0	0	0	0	0	0
5S_rRNA_151	95	0	0	0	0	0	0	0	0	0	0	0	0	0	0	0	0	0	0	0	0	0	0	0	0	0	0	0	0	0	0	0	0	0	0	0	0	0	0	0	0	0	0	0	0	0	0	0	0
5S_rRNA_152	123	0	0	0	0	0	0	0	0	0	0	0	0	0	0	0	0	0	0	0	0	0	0	0	0	0	0	0	0	0	0	0	0	0	0	0	0	0	0	0	0	0	0	0	0	0	0	0	0
5S_rRNA_153	119	0	0	0	0	0	0	0	0	0	0	0	0	0	0	0	0	0	0	0	0	0	0	0	0	0	0	0	0	0	0	0	0	0	0	0	0	0	0	0	0	0	0	0	0	0	0	0	0
5S_rRNA_154	127	0	0	0	0	0	0	0	0	0	0	0	0	0	0	0	0	0	0	0	0	0	0	0	0	0	0	0	0	0	0	0	0	0	0	0	0	0	0	0	0	0	0	0	0	0	0	0	0
5S_rRNA_155	117	0	0	2	0	0	0	0	0	1	0	0	0	0	0	0	0	0	0	0	0	0	0	0	0	0	0	0	0	0	0	0	0	2	0	0	0	0	0	0	0	0	0	0	0	0	0	0	0
5S_rRNA_156	116	0	0	0	0	0	0	0	0	0	0	0	0	0	0	0	0	0	0	0	0	0	0	0	0	0	0	0	0	0	0	0	0	0	0	0	0	0	0	0	0	0	0	0	0	0	0	0	0
5S_rRNA_157	111	0	0	0	0	0	0	0	0	0	0	0	0	0	0	0	0	0	0	0	0	0	0	0	0	0	0	0	0	0	0	0	0	0	0	0	0	0	0	0	0	0	0	0	0	0	0	0	0
5S_rRNA_158	104	0	0	0	0	0	0	0	0	0	0	0	0	0	0	0	0	0	0	0	0	0	0	0	0	0	0	0	0	0	0	0	0	0	0	0	0	0	0	0	0	0	0	0	0	0	0	0	0
5S_rRNA_159	110	0	0	0	0	0	0	0	0	0	0	0	0	0	0	0	0	0	0	0	0	0	0	0	0	0	0	0	0	0	0	0	0	0	0	0	0	0	0	0	0	0	0	0	0	0	0	0	0
5S_rRNA_16	108	0	0	0	0	0	0	0	0	0	0	0	0	0	0	0	0	0	0	0	0	0	0	0	0	0	0	0	0	0	0	0	0	0	0	0	0	0	0	0	0	0	0	0	0	0	0	0	0
5S_rRNA_160	101	0	0	0	0	0	0	0	0	0	0	0	0	0	0	0	0	0	0	0	0	0	0	0	0	0	0	0	0	0	0	0	0	0	0	0	0	0	0	0	0	0	0	0	0	0	0	0	0
5S_rRNA_161	123	0	0	0	0	1	0	0	0	0	0	0	0	0	0	0	0	0	0	0	0	0	0	0	0	0	0	0	0	0	0	0	0	0	0	0	0	0	0	0	0	0	0	1	0	0	0	0	0
5S_rRNA_162	121	0	0	0	0	0	0	0	0	0	0	0	0	0	0	0	0	0	0	0	0	0	0	0	0	0	0	0	0	0	0	0	0	0	0	0	0	0	0	0	0	0	0	0	0	0	0	0	0
5S_rRNA_163	128	0	0	0	0	0	0	0	0	0	0	0	0	0	0	0	0	0	0	0	0	0	0	0	0	0	0	0	0	0	0	0	0	0	0	0	0	0	0	0	0	0	0	0	0	0	0	0	0
5S_rRNA_164	111	0	0	0	0	0	0	0	0	0	0	0	0	0	0	0	0	0	0	0	0	0	0	0	0	0	0	0	0	0	0	0	0	0	0	0	0	0	0	0	0	0	0	0	0	0	0	0	0
5S_rRNA_165	111	0	0	0	0	0	0	0	0	0	0	0	0	0	0	0	0	0	0	0	0	0	0	0	0	0	0	0	0	0	0	0	0	0	0	0	0	0	0	0	0	0	0	0	0	0	0	0	0
5S_rRNA_166	107	0	0	0	0	0	0	0	0	0	0	0	0	0	0	0	0	0	0	0	0	0	0	0	0	0	0	0	0	0	0	0	0	0	0	0	0	0	0	0	0	0	0	0	0	0	0	0	0
5S_rRNA_167	84	0	0	0	0	0	0	0	0	0	0	0	0	0	0	0	0	0	0	0	0	0	0	0	0	0	0	0	0	0	0	0	0	0	0	0	0	0	0	0	0	0	0	0	0	0	0	0	0
5S_rRNA_168	118	0	0	0	0	0	0	0	0	0	0	0	0	0	0	0	0	0	0	0	0	0	0	0	0	0	0	0	0	0	0	0	0	0	0	0	0	0	0	0	0	0	0	0	0	0	0	0	0
5S_rRNA_169	127	0	0	0	0	0	0	0	0	1	0	0	0	0	0	0	0	1	0	0	0	0	0	0	0	0	0	0	0	0	0	0	0	0	0	0	0	0	0	0	0	0	0	0	0	0	0	0	0
5S_rRNA_17	119	0	0	1	0	0	0	0	0	0	0	0	0	0	0	0	0	0	0	0	0	0	0	0	0	0	0	1	0	0	0	0	0	0	0	2	0	1	0	0	0	1	0	0	0	0	0	0	0
5S_rRNA_170	119	0	0	0	0	0	0	0	0	0	0	0	0	0	0	0	0	0	0	0	0	0	0	0	0	0	0	0	0	0	0	0	0	0	0	0	0	0	0	0	0	0	0	0	0	0	0	0	0
5S_rRNA_171	137	0	0	0	0	0	0	0	0	0	0	0	0	0	0	0	0	0	0	0	0	0	0	0	0	0	0	0	0	0	0	0	0	0	0	0	0	0	0	0	0	0	0	0	0	0	0	0	0
5S_rRNA_172	92	0	0	0	0	0	0	0	0	0	0	0	0	0	0	0	0	0	0	0	0	0	0	0	0	0	0	0	0	0	0	0	0	0	0	0	0	0	0	0	0	0	0	0	0	0	0	0	0
5S_rRNA_173	128	0	0	0	0	0	0	0	0	0	0	0	0	1	0	0	0	0	0	0	0	0	0	0	0	1	0	0	0	0	0	0	0	1	0	0	0	0	0	0	0	0	0	0	0	0	0	0	0
5S_rRNA_174	121	0	0	0	0	0	0	0	0	0	0	0	0	0	0	0	0	0	0	0	0	0	0	0	0	0	0	0	0	0	0	0	0	0	0	0	0	0	0	0	0	0	0	0	0	0	0	0	0
5S_rRNA_175	109	0	0	0	0	0	0	0	0	0	0	0	0	0	0	0	0	0	0	0	0	0	0	0	0	0	0	0	0	0	0	0	0	0	0	0	0	0	0	0	0	0	0	0	0	0	0	0	0
5S_rRNA_176	118	0	0	0	0	0	0	0	0	0	0	0	0	0	0	0	0	0	0	0	0	0	0	0	0	0	0	0	0	0	0	0	0	0	0	0	0	0	0	0	0	0	0	0	0	0	0	0	0
5S_rRNA_177	118	0	0	0	0	0	0	0	0	0	0	0	0	0	0	0	0	0	0	0	0	0	0	0	0	0	0	0	0	0	0	0	0	0	0	0	0	0	0	0	0	0	0	0	0	0	0	0	0
5S_rRNA_178	109	0	0	0	0	0	0	0	0	0	0	0	0	0	0	0	0	0	0	0	0	0	0	0	0	0	0	0	0	0	0	0	0	0	0	0	0	0	0	0	0	0	0	0	0	0	0	0	0
5S_rRNA_179	120	0	0	0	0	0	0	0	0	0	0	0	0	0	0	0	0	0	0	0	0	0	0	0	0	0	0	0	0	0	0	0	0	0	0	0	0	0	0	0	0	0	0	0	0	0	0	0	0
5S_rRNA_18	105	0	0	0	0	0	0	0	0	0	0	0	0	0	0	0	0	0	0	0	0	0	0	0	0	0	0	0	0	0	0	0	0	0	0	0	0	0	0	0	0	0	0	0	0	0	0	0	0
5S_rRNA_180	116	0	0	0	0	0	0	0	0	0	0	0	0	0	0	0	0	0	0	0	0	0	0	0	0	0	0	0	0	0	0	0	0	0	0	0	0	0	0	0	0	0	0	0	0	0	0	0	0
5S_rRNA_181	101	0	0	0	0	0	0	0	0	0	0	0	0	0	0	0	0	0	0	0	0	0	0	0	0	0	0	0	0	0	0	0	0	0	0	0	0	0	0	0	0	0	0	0	0	0	0	0	0
5S_rRNA_182	103	0	0	0	0	0	0	0	0	0	0	0	0	0	0	0	0	0	0	0	0	0	0	0	0	0	0	0	0	0	0	0	0	0	0	0	0	0	0	0	0	0	0	0	0	0	0	0	0
5S_rRNA_183	129	0	0	0	0	0	0	0	0	0	0	0	0	0	0	0	0	0	0	0	0	0	0	0	0	0	0	0	0	0	0	0	0	0	0	0	0	0	0	0	0	0	0	0	0	0	0	0	0
5S_rRNA_184	76	0	0	0	0	0	0	0	0	0	0	0	0	1	0	0	0	0	0	0	0	0	0	0	0	1	0	0	0	0	0	0	0	0	0	0	0	0	0	0	0	0	0	0	0	0	0	0	0
5S_rRNA_185	101	0	0	0	0	0	0	0	0	0	0	0	0	0	0	0	0	0	0	0	0	0	0	0	0	0	0	0	0	0	0	0	0	0	0	0	0	0	0	0	0	0	0	0	0	0	0	0	0
5S_rRNA_186	103	0	0	0	0	0	0	0	0	0	0	0	0	0	0	0	0	0	0	0	0	0	0	0	0	0	0	0	0	0	0	0	0	0	0	0	0	0	0	0	0	0	0	0	0	0	0	0	0
5S_rRNA_187	119	0	0	0	0	0	0	0	0	0	0	0	0	0	0	0	0	0	0	0	0	0	0	0	0	0	0	0	0	0	0	0	0	0	0	0	0	0	0	0	0	0	0	0	0	0	0	0	0
5S_rRNA_188	119	2	0	5	0	5	0	0	0	9	0	8	0	4	0	5	0	8	0	3	0	4	0	2	0	11	0	5	0	7	0	5	0	5	0	1	0	3	0	7	0	6	0	4	0	4	0	0	0
5S_rRNA_189	119	0	0	0	0	0	0	0	0	0	0	0	0	0	0	0	0	0	0	0	0	0	0	0	0	0	0	0	0	0	0	0	0	0	0	0	0	0	0	0	0	0	0	0	0	0	0	0	0
5S_rRNA_19	80	0	0	0	0	0	0	0	0	0	0	0	0	0	0	0	0	0	0	0	0	0	0	0	0	0	0	0	0	0	0	0	0	0	0	0	0	0	0	0	0	0	0	0	0	0	0	0	0
5S_rRNA_190	109	0	0	0	0	0	0	0	0	0	0	0	0	0	0	0	0	0	0	0	0	0	0	0	0	0	0	0	0	0	0	0	0	0	0	0	0	0	0	0	0	0	0	0	0	0	0	0	0
5S_rRNA_191	110	0	0	0	0	0	0	0	0	0	0	0	0	0	0	0	0	0	0	0	0	0	0	0	0	0	0	0	0	0	0	0	0	0	0	0	0	0	0	0	0	0	0	0	0	0	0	0	0
5S_rRNA_192	88	0	0	0	0	0	0	0	0	0	0	0	0	0	0	0	0	0	0	0	0	0	0	0	0	0	0	0	0	0	0	0	0	0	0	0	0	0	0	0	0	0	0	0	0	0	0	0	0
5S_rRNA_193	80	0	0	0	0	0	0	0	0	0	0	0	0	0	0	0	0	0	0	0	0	0	0	0	0	0	0	0	0	0	0	0	0	0	0	0	0	0	0	0	0	0	0	0	0	0	0	0	0
5S_rRNA_194	122	0	0	0	0	0	0	0	0	0	0	0	0	0	0	0	0	0	0	0	0	0	0	0	0	0	0	0	0	0	0	0	0	0	0	0	0	0	0	0	0	0	0	0	0	0	0	0	0
5S_rRNA_195	115	0	0	0	0	0	0	0	0	0	0	0	0	0	0	0	0	0	0	0	0	0	0	0	0	0	0	0	0	0	0	0	0	0	0	0	0	0	0	0	0	0	0	0	0	0	0	0	0
5S_rRNA_196	120	0	0	0	0	0	0	0	0	0	0	0	0	0	0	0	0	0	0	0	0	0	0	0	0	0	0	0	0	0	0	0	0	0	0	0	0	0	0	0	0	0	0	0	0	0	0	0	0
5S_rRNA_197	123	0	0	0	0	0	0	0	0	0	0	0	0	0	0	0	0	0	0	0	0	0	0	0	0	0	0	0	0	0	0	0	0	0	0	0	0	0	0	0	0	0	0	0	0	0	0	0	0
5S_rRNA_198	91	0	0	0	0	0	0	0	0	0	0	0	0	0	0	0	0	0	0	0	0	0	0	0	0	0	0	0	0	0	0	0	0	0	0	0	0	0	0	0	0	0	0	0	0	0	0	0	0
5S_rRNA_199	96	0	0	0	0	0	0	0	0	0	0	0	0	0	0	0	0	0	0	0	0	0	0	0	0	0	0	0	0	0	0	0	0	0	0	0	0	0	0	0	0	0	0	0	0	0	0	0	0
5S_rRNA_2	134	0	0	0	0	0	0	0	0	0	0	0	0	0	0	0	0	0	0	0	0	0	0	0	0	0	0	0	0	0	0	0	0	0	0	0	0	0	0	0	0	0	0	0	0	0	0	0	0
5S_rRNA_20	128	0	0	0	0	0	0	0	0	0	0	0	0	0	0	0	0	0	0	0	0	0	0	0	0	0	0	0	0	0	0	0	0	0	0	0	0	0	0	0	0	0	0	0	0	0	0	0	0
5S_rRNA_200	115	4	0	1	0	1	0	0	0	0	0	1	0	0	0	1	0	0	0	3	0	0	0	0	0	2	0	1	0	0	0	0	0	1	0	1	0	0	0	0	0	0	0	0	0	0	0	0	0
5S_rRNA_201	108	0	0	0	0	0	0	0	0	0	0	0	0	0	0	0	0	0	0	0	0	0	0	0	0	0	0	0	0	0	0	0	0	0	0	0	0	0	0	0	0	0	0	0	0	0	0	0	0
5S_rRNA_202	94	0	0	0	0	0	0	0	0	0	0	0	0	0	0	0	0	0	0	0	0	0	0	0	0	0	0	0	0	0	0	1	0	0	0	0	0	0	0	0	0	0	0	0	0	0	0	0	0
5S_rRNA_203	110	0	0	0	0	0	0	0	0	0	0	0	0	0	0	0	0	0	0	0	0	0	0	0	0	0	0	0	0	0	0	0	0	0	0	0	0	0	0	0	0	0	0	0	0	0	0	0	0
5S_rRNA_204	26	0	0	0	0	0	0	0	0	0	0	0	0	0	0	0	0	0	0	0	0	0	0	0	0	0	0	0	0	0	0	0	0	0	0	0	0	0	0	0	0	0	0	0	0	0	0	0	0
5S_rRNA_205	113	0	0	0	0	0	0	0	0	0	0	0	0	0	0	0	0	0	0	0	0	0	0	0	0	0	0	0	0	0	0	0	0	0	0	0	0	0	0	0	0	0	0	0	0	0	0	0	0
5S_rRNA_206	105	0	0	0	0	0	0	0	0	0	0	0	0	0	0	0	0	0	0	0	0	0	0	0	0	0	0	0	0	0	0	0	0	1	0	0	0	0	0	0	0	0	0	0	0	0	0	0	0
5S_rRNA_207	107	0	0	0	0	0	0	0	0	0	0	0	0	0	0	0	0	0	0	0	0	0	0	0	0	0	0	1	0	0	0	0	0	0	0	0	0	0	0	0	0	1	0	0	0	0	0	0	0
5S_rRNA_208	105	0	0	0	0	0	0	0	0	0	0	0	0	0	0	0	0	0	0	0	0	0	0	0	0	0	0	0	0	0	0	0	0	0	0	0	0	0	0	0	0	0	0	0	0	0	0	0	0
5S_rRNA_209	119	0	0	0	0	0	0	0	0	0	0	0	0	0	0	0	0	0	0	0	0	0	0	0	0	0	0	0	0	0	0	0	0	0	0	0	0	0	0	0	0	0	0	0	0	0	0	0	0
5S_rRNA_21	118	0	0	0	0	0	0	0	0	1	0	0	0	0	0	0	0	0	0	0	0	0	0	0	0	1	0	0	0	0	0	0	0	0	0	0	0	1	0	3	0	0	0	1	0	0	0	0	0
5S_rRNA_210	103	0	0	0	0	0	0	0	0	0	0	0	0	0	0	0	0	0	0	0	0	0	0	0	0	0	0	0	0	0	0	0	0	0	0	0	0	0	0	0	0	0	0	0	0	0	0	0	0
5S_rRNA_211	115	0	0	0	0	0	0	0	0	0	0	0	0	0	0	0	0	0	0	0	0	0	0	0	0	0	0	0	0	0	0	0	0	0	0	0	0	0	0	0	0	0	0	0	0	0	0	0	0
5S_rRNA_212	112	0	0	0	0	0	0	0	0	0	0	0	0	0	0	1	0	0	0	0	0	0	0	0	0	0	0	0	0	0	0	1	0	0	0	0	0	0	0	0	0	0	0	0	0	1	0	0	0
5S_rRNA_213	134	0	0	0	0	0	0	0	0	0	0	0	0	0	0	0	0	0	0	0	0	0	0	0	0	0	0	0	0	0	0	0	0	0	0	0	0	0	0	0	0	0	0	0	0	0	0	0	0
5S_rRNA_214	120	0	0	0	0	0	0	0	0	0	0	0	0	0	0	0	0	0	0	0	0	0	0	0	0	0	0	0	0	0	0	0	0	0	0	0	0	0	0	0	0	0	0	0	0	0	0	0	0
5S_rRNA_215	119	0	0	0	0	0	0	0	0	0	0	0	0	0	0	0	0	0	0	0	0	0	0	0	0	0	0	0	0	0	0	0	0	0	0	0	0	0	0	0	0	0	0	0	0	0	0	0	0
5S_rRNA_216	103	0	0	0	0	0	0	0	0	0	0	0	0	0	0	0	0	0	0	0	0	0	0	0	0	0	0	0	0	0	0	0	0	0	0	0	0	0	0	0	0	0	0	0	0	0	0	0	0
5S_rRNA_217	119	0	0	0	0	0	0	0	0	0	0	0	0	0	0	0	0	0	0	0	0	0	0	0	0	0	0	0	0	0	0	0	0	0	0	0	0	0	0	0	0	0	0	0	0	0	0	0	0
5S_rRNA_218	111	0	0	0	0	0	0	0	0	0	0	0	0	0	0	0	0	0	0	0	0	0	0	0	0	0	0	0	0	0	0	0	0	0	0	0	0	0	0	0	0	0	0	0	0	0	0	0	0
5S_rRNA_219	105	0	0	0	0	0	0	0	0	0	0	0	0	0	0	0	0	0	0	0	0	0	0	0	0	0	0	0	0	0	0	0	0	0	0	0	0	0	0	0	0	0	0	0	0	0	0	0	0
5S_rRNA_22	108	4	0	0	0	0	0	1	0	1	0	1	0	0	0	0	0	0	0	2	0	0	0	0	0	2	0	0	0	0	0	0	0	3	0	0	0	0	0	0	0	0	0	0	0	0	0	0	0
5S_rRNA_220	101	0	0	0	0	0	0	0	0	0	0	0	0	0	0	0	0	0	0	0	0	0	0	0	0	0	0	0	0	0	0	0	0	0	0	0	0	0	0	0	0	0	0	0	0	0	0	0	0
5S_rRNA_221	101	0	0	0	0	0	0	0	0	0	0	0	0	0	0	0	0	0	0	0	0	0	0	0	0	0	0	0	0	0	0	0	0	0	0	0	0	0	0	0	0	0	0	0	0	0	0	0	0
5S_rRNA_222	73	0	0	0	0	0	0	0	0	0	0	0	0	0	0	0	0	0	0	0	0	0	0	0	0	0	0	0	0	0	0	0	0	0	0	0	0	0	0	0	0	0	0	0	0	0	0	0	0
5S_rRNA_223	73	0	0	0	0	0	0	0	0	0	0	0	0	0	0	0	0	0	0	0	0	0	0	0	0	0	0	0	0	0	0	0	0	0	0	0	0	0	0	0	0	0	0	0	0	0	0	0	0
5S_rRNA_224	26	0	0	0	0	0	0	0	0	0	0	0	0	0	0	0	0	0	0	0	0	0	0	0	0	0	0	0	0	0	0	0	0	0	0	0	0	0	0	0	0	0	0	0	0	0	0	0	0
5S_rRNA_225	95	0	0	0	0	0	0	0	0	0	0	0	0	0	0	0	0	0	0	0	0	0	0	0	0	0	0	0	0	0	0	0	0	0	0	0	0	0	0	0	0	0	0	0	0	0	0	0	0
5S_rRNA_226	113	0	0	0	0	0	0	0	0	0	0	0	0	0	0	0	0	0	0	0	0	0	0	0	0	0	0	0	0	0	0	0	0	0	0	0	0	0	0	0	0	0	0	0	0	0	0	0	0
5S_rRNA_227	135	0	0	0	0	0	0	0	0	0	0	0	0	0	0	0	0	0	0	0	0	0	0	0	0	0	0	0	0	0	0	0	0	0	0	0	0	0	0	0	0	0	0	0	0	0	0	0	0
5S_rRNA_228	120	0	0	0	0	0	0	0	0	0	0	0	0	0	0	0	0	0	0	0	0	0	0	0	0	0	0	0	0	0	0	0	0	0	0	0	0	0	0	0	0	0	0	0	0	0	0	0	0
5S_rRNA_229	119	0	0	0	0	0	0	0	0	0	0	0	0	0	0	0	0	0	0	0	0	0	0	0	0	0	0	0	0	0	0	0	0	0	0	0	0	0	0	0	0	0	0	0	0	0	0	0	0
5S_rRNA_23	111	0	0	0	0	0	0	0	0	0	0	0	0	0	0	0	0	0	0	0	0	0	0	0	0	0	0	0	0	0	0	0	0	0	0	0	0	0	0	0	0	0	0	0	0	0	0	0	0
5S_rRNA_230	119	0	0	0	0	0	0	0	0	0	0	0	0	0	0	0	0	0	0	0	0	0	0	0	0	0	0	0	0	0	0	0	0	0	0	0	0	0	0	0	0	0	0	0	0	0	0	0	0
5S_rRNA_231	116	0	0	0	0	0	0	0	0	0	0	0	0	0	0	0	0	0	0	0	0	0	0	0	0	0	0	0	0	0	0	0	0	0	0	0	0	0	0	0	0	0	0	0	0	0	0	0	0
5S_rRNA_232	107	0	0	0	0	0	0	0	0	0	0	0	0	0	0	0	0	0	0	0	0	0	0	0	0	0	0	0	0	0	0	0	0	0	0	0	0	0	0	0	0	0	0	0	0	0	0	0	0
5S_rRNA_233	110	0	0	0	0	0	0	0	0	0	0	0	0	0	0	0	0	0	0	0	0	0	0	0	0	0	0	0	0	0	0	0	0	0	0	0	0	0	0	0	0	0	0	0	0	0	0	0	0
5S_rRNA_234	117	0	0	0	0	0	0	0	0	0	0	0	0	0	0	0	0	0	0	0	0	0	0	0	0	0	0	0	0	0	0	0	0	0	0	0	0	0	0	0	0	0	0	0	0	0	0	0	0
5S_rRNA_235	112	0	0	0	0	0	0	0	0	0	0	0	0	0	0	0	0	0	0	0	0	0	0	0	0	0	0	0	0	0	0	0	0	0	0	0	0	0	0	0	0	0	0	0	0	0	0	0	0
5S_rRNA_236	118	0	0	0	0	0	0	0	0	0	0	0	0	0	0	0	0	0	0	0	0	0	0	0	0	0	0	0	0	0	0	0	0	0	0	0	0	0	0	0	0	0	0	0	0	0	0	0	0
5S_rRNA_237	122	0	0	0	0	0	0	0	0	0	0	0	0	0	0	0	0	0	0	0	0	0	0	0	0	0	0	0	0	0	0	0	0	0	0	0	0	0	0	0	0	0	0	0	0	0	0	0	0
5S_rRNA_238	112	0	0	0	0	0	0	0	0	0	0	0	0	0	0	0	0	0	0	0	0	1	0	0	0	0	0	0	0	0	0	0	0	1	0	0	0	0	0	0	0	0	0	0	0	0	0	0	0
5S_rRNA_239	129	0	0	0	0	0	0	0	0	0	0	0	0	0	0	0	0	0	0	0	0	0	0	0	0	0	0	0	0	0	0	0	0	0	0	0	0	0	0	0	0	0	0	0	0	0	0	0	0
5S_rRNA_24	106	0	0	2	0	0	0	0	0	0	0	0	0	1	0	1	0	1	0	0	0	0	0	0	0	0	0	0	0	0	0	0	0	0	0	0	0	0	0	0	0	0	0	0	0	0	0	0	0
5S_rRNA_240	136	0	0	0	0	0	0	0	0	0	0	0	0	0	0	0	0	0	0	0	0	0	0	0	0	0	0	0	0	0	0	0	0	0	0	0	0	0	0	0	0	0	0	0	0	0	0	0	0
5S_rRNA_241	120	0	0	0	0	0	0	0	0	0	0	0	0	0	0	0	0	0	0	0	0	0	0	0	0	0	0	0	0	0	0	0	0	0	0	0	0	0	0	0	0	0	0	0	0	0	0	0	0
5S_rRNA_242	120	0	0	0	0	0	0	0	0	0	0	0	0	0	0	0	0	0	0	0	0	0	0	0	0	0	0	2	0	0	0	0	0	0	0	0	0	0	0	0	0	0	0	0	0	0	0	0	0
5S_rRNA_243	108	0	0	0	0	0	0	0	0	0	0	0	0	0	0	0	0	0	0	0	0	0	0	0	0	0	0	0	0	0	0	0	0	0	0	0	0	0	0	0	0	0	0	0	0	0	0	0	0
5S_rRNA_244	100	0	0	0	0	0	0	0	0	0	0	0	0	0	0	0	0	0	0	0	0	0	0	0	0	0	0	0	0	0	0	0	0	0	0	0	0	0	0	0	0	0	0	0	0	0	0	0	0
5S_rRNA_245	83	0	0	0	0	0	0	0	0	0	0	0	0	0	0	0	0	0	0	0	0	0	0	0	0	0	0	0	0	0	0	0	0	0	0	0	0	0	0	0	0	0	0	0	0	0	0	0	0
5S_rRNA_246	115	0	0	0	0	0	0	0	0	0	0	0	0	0	0	0	0	0	0	0	0	0	0	0	0	0	0	0	0	0	0	0	0	0	0	0	0	0	0	0	0	0	0	0	0	0	0	1	0
5S_rRNA_247	119	0	0	0	0	0	0	0	0	0	0	0	0	0	0	0	0	0	0	0	0	0	0	0	0	0	0	0	0	0	0	0	0	0	0	0	0	0	0	0	0	0	0	0	0	0	0	0	0
5S_rRNA_248	130	0	0	0	0	0	0	0	0	0	0	0	0	0	0	0	0	0	0	0	0	0	0	0	0	0	0	0	0	0	0	0	0	0	0	0	0	0	0	0	0	0	0	0	0	0	0	0	0
5S_rRNA_249	106	0	0	0	0	0	0	0	0	0	0	0	0	0	0	0	0	0	0	0	0	0	0	0	0	0	0	0	0	0	0	0	0	0	0	0	0	0	0	0	0	0	0	0	0	0	0	0	0
5S_rRNA_25	120	0	0	0	0	0	0	0	0	0	0	0	0	0	0	0	0	0	0	0	0	0	0	0	0	0	0	0	0	0	0	0	0	0	0	0	0	0	0	0	0	0	0	0	0	0	0	0	0
5S_rRNA_250	105	0	0	0	0	0	0	0	0	0	0	0	0	0	0	0	0	0	0	0	0	0	0	0	0	0	0	0	0	0	0	0	0	0	0	0	0	0	0	0	0	0	0	0	0	0	0	0	0
5S_rRNA_251	104	0	0	0	0	0	0	0	0	0	0	0	0	0	0	0	0	0	0	0	0	0	0	0	0	0	0	0	0	0	0	0	0	0	0	0	0	0	0	0	0	0	0	0	0	0	0	0	0
5S_rRNA_252	122	0	0	0	0	0	0	0	0	0	0	0	0	0	0	0	0	0	0	0	0	0	0	0	0	0	0	0	0	0	0	0	0	0	0	0	0	0	0	0	0	0	0	0	0	0	0	0	0
5S_rRNA_253	114	0	0	0	0	0	0	0	0	0	0	0	0	0	0	0	0	0	0	0	0	0	0	0	0	0	0	0	0	0	0	0	0	0	0	0	0	0	0	0	0	0	0	0	0	0	0	0	0
5S_rRNA_254	110	0	0	0	0	0	0	0	0	0	0	0	0	0	0	0	0	0	0	0	0	0	0	0	0	0	0	0	0	0	0	0	0	0	0	0	0	0	0	0	0	0	0	0	0	0	0	0	0
5S_rRNA_255	118	0	0	0	0	0	0	0	0	0	0	0	0	0	0	0	0	0	0	0	0	0	0	0	0	0	0	0	0	0	0	0	0	0	0	0	0	0	0	0	0	0	0	0	0	0	0	0	0
5S_rRNA_256	95	0	0	0	0	0	0	0	0	0	0	0	0	0	0	0	0	0	0	0	0	0	0	0	0	0	0	0	0	0	0	0	0	0	0	0	0	0	0	0	0	0	0	0	0	0	0	0	0
5S_rRNA_257	118	0	0	0	0	0	0	0	0	0	0	0	0	0	0	0	0	0	0	0	0	0	0	0	0	0	0	0	0	0	0	0	0	0	0	0	0	0	0	0	0	0	0	0	0	0	0	0	0
5S_rRNA_258	118	0	0	0	0	1	0	0	0	0	0	0	0	0	0	0	0	1	0	0	0	0	0	0	0	1	0	0	0	2	0	7	0	0	0	1	0	0	0	0	0	0	0	0	0	0	0	1	0
5S_rRNA_259	119	0	0	0	0	0	0	0	0	0	0	0	0	0	0	1	0	0	0	0	0	0	0	0	0	0	0	0	0	0	0	0	0	0	0	0	0	1	0	0	0	0	0	0	0	0	0	0	0
5S_rRNA_26	120	0	0	0	0	0	0	0	0	0	0	0	0	0	0	0	0	0	0	0	0	0	0	0	0	0	0	0	0	0	0	0	0	0	0	0	0	0	0	0	0	0	0	0	0	0	0	0	0
5S_rRNA_260	119	16	0	8	0	11	0	0	0	71	0	12	0	14	0	26	0	4	0	10	0	3	0	4	0	24	0	46	0	247	0	191	0	7	0	39	0	5	0	7	0	12	0	24	0	6	0	4	0
5S_rRNA_261	110	0	0	0	0	0	0	0	0	0	0	0	0	0	0	0	0	0	0	0	0	0	0	0	0	0	0	0	0	0	0	0	0	0	0	0	0	0	0	0	0	0	0	0	0	0	0	0	0
5S_rRNA_262	102	0	0	0	0	0	0	0	0	0	0	0	0	0	0	0	0	0	0	0	0	0	0	0	0	0	0	0	0	0	0	0	0	0	0	0	0	0	0	0	0	0	0	0	0	0	0	0	0
5S_rRNA_263	117	0	0	0	0	0	0	0	0	0	0	0	0	0	0	0	0	0	0	0	0	0	0	0	0	0	0	0	0	0	0	0	0	0	0	0	0	0	0	0	0	0	0	0	0	0	0	0	0
5S_rRNA_264	113	0	0	0	0	0	0	0	0	0	0	0	0	0	0	0	0	0	0	0	0	0	0	0	0	0	0	0	0	0	0	0	0	0	0	0	0	0	0	0	0	0	0	0	0	0	0	0	0
5S_rRNA_265	117	0	0	0	0	0	0	0	0	0	0	0	0	0	0	0	0	0	0	0	0	0	0	0	0	0	0	0	0	0	0	0	0	0	0	0	0	0	0	0	0	0	0	0	0	0	0	0	0
5S_rRNA_266	102	0	0	0	0	0	0	0	0	0	0	0	0	0	0	0	0	0	0	0	0	0	0	0	0	0	0	0	0	0	0	0	0	0	0	0	0	0	0	0	0	0	0	0	0	0	0	0	0
5S_rRNA_267	108	0	0	0	0	0	0	0	0	0	0	0	0	0	0	0	0	0	0	0	0	0	0	0	0	0	0	0	0	0	0	0	0	0	0	0	0	0	0	0	0	0	0	0	0	0	0	0	0
5S_rRNA_268	131	0	0	0	0	0	0	0	0	0	0	0	0	0	0	0	0	0	0	0	0	0	0	0	0	0	0	0	0	0	0	0	0	0	0	0	0	0	0	0	0	0	0	0	0	0	0	0	0
5S_rRNA_269	107	0	0	0	0	0	0	0	0	0	0	0	0	0	0	0	0	0	0	0	0	0	0	0	0	0	0	0	0	0	0	0	0	0	0	0	0	0	0	0	0	0	0	0	0	0	0	0	0
5S_rRNA_27	119	0	0	0	0	0	0	0	0	0	0	0	0	0	0	0	0	0	0	0	0	0	0	0	0	0	0	0	0	0	0	0	0	0	0	0	0	0	0	0	0	0	0	0	0	0	0	0	0
5S_rRNA_270	113	0	0	0	0	0	0	0	0	0	0	0	0	0	0	0	0	0	0	0	0	0	0	0	0	0	0	0	0	0	0	0	0	0	0	0	0	0	0	0	0	0	0	0	0	0	0	0	0
5S_rRNA_271	107	1	0	0	0	0	0	0	0	0	0	0	0	0	0	0	0	0	0	0	0	0	0	0	0	0	0	0	0	0	0	0	0	0	0	0	0	0	0	0	0	0	0	0	0	0	0	0	0
5S_rRNA_272	117	0	0	0	0	0	0	0	0	0	0	0	0	0	0	0	0	0	0	0	0	0	0	0	0	0	0	0	0	0	0	0	0	0	0	0	0	0	0	0	0	0	0	0	0	0	0	0	0
5S_rRNA_273	111	0	0	0	0	0	0	0	0	0	0	0	0	0	0	0	0	0	0	0	0	0	0	0	0	0	0	0	0	0	0	0	0	0	0	0	0	0	0	0	0	0	0	0	0	0	0	0	0
5S_rRNA_274	123	0	0	0	0	0	0	0	0	0	0	0	0	0	0	0	0	0	0	0	0	0	0	0	0	0	0	0	0	0	0	0	0	1	0	0	0	0	0	0	0	0	0	0	0	0	0	0	0
5S_rRNA_275	121	1	0	0	0	0	0	0	0	0	0	0	0	0	0	0	0	0	0	0	0	0	0	0	0	0	0	0	0	0	0	0	0	0	0	0	0	0	0	0	0	0	0	0	0	0	0	0	0
5S_rRNA_276	133	0	0	0	0	0	0	0	0	0	0	0	0	0	0	0	0	0	0	0	0	0	0	0	0	0	0	0	0	0	0	0	0	0	0	0	0	0	0	0	0	0	0	0	0	0	0	0	0
5S_rRNA_277	108	0	0	0	0	0	0	0	0	0	0	0	0	0	0	0	0	0	0	0	0	0	0	0	0	0	0	0	0	0	0	0	0	0	0	0	0	0	0	0	0	0	0	0	0	0	0	0	0
5S_rRNA_278	122	0	0	0	0	0	0	0	0	0	0	0	0	0	0	0	0	0	0	0	0	0	0	0	0	0	0	0	0	0	0	0	0	0	0	0	0	0	0	0	0	0	0	0	0	0	0	0	0
5S_rRNA_279	120	1	0	0	0	1	0	2	0	1	0	2	0	1	0	0	0	1	0	3	0	0	0	2	0	0	0	3	0	0	0	0	0	0	0	0	0	0	0	0	0	0	0	0	0	1	0	0	0
5S_rRNA_28	119	0	0	0	0	0	0	0	0	0	0	0	0	1	0	0	0	0	0	0	0	0	0	0	0	0	0	0	0	1	0	0	0	0	0	0	0	0	0	0	0	0	0	0	0	0	0	0	0
5S_rRNA_280	106	0	0	0	0	0	0	0	0	0	0	0	0	0	0	0	0	0	0	0	0	0	0	0	0	0	0	0	0	0	0	0	0	0	0	0	0	0	0	0	0	0	0	0	0	0	0	0	0
5S_rRNA_281	104	0	0	0	0	0	0	0	0	1	0	0	0	0	0	0	0	0	0	0	0	0	0	0	0	0	0	0	0	0	0	0	0	0	0	0	0	0	0	0	0	0	0	0	0	0	0	0	0
5S_rRNA_282	125	0	0	0	0	0	0	0	0	0	0	0	0	0	0	0	0	0	0	0	0	0	0	0	0	0	0	0	0	0	0	0	0	0	0	0	0	0	0	0	0	0	0	0	0	0	0	0	0
5S_rRNA_283	119	0	0	0	0	0	0	0	0	0	0	0	0	0	0	0	0	0	0	0	0	0	0	0	0	0	0	0	0	0	0	0	0	0	0	0	0	0	0	0	0	0	0	0	0	0	0	0	0
5S_rRNA_284	81	0	0	0	0	0	0	0	0	0	0	0	0	0	0	0	0	0	0	0	0	0	0	0	0	0	0	0	0	0	0	0	0	0	0	0	0	0	0	0	0	0	0	0	0	0	0	0	0
5S_rRNA_285	102	0	0	0	0	0	0	0	0	0	0	0	0	0	0	0	0	0	0	0	0	0	0	0	0	0	0	0	0	0	0	0	0	0	0	0	0	0	0	0	0	0	0	0	0	0	0	0	0
5S_rRNA_286	119	4	0	3	0	4	0	0	0	4	0	7	0	2	0	3	0	4	0	0	0	2	0	0	0	2	0	3	0	8	0	12	0	4	0	1	0	1	0	2	0	2	0	5	0	0	0	2	0
5S_rRNA_29	108	0	0	0	0	0	0	0	0	0	0	0	0	0	0	0	0	0	0	0	0	0	0	0	0	0	0	0	0	0	0	0	0	0	0	0	0	0	0	0	0	0	0	0	0	0	0	0	0
5S_rRNA_3	118	0	0	0	0	0	0	0	0	0	0	0	0	0	0	0	0	0	0	1	0	0	0	0	0	0	0	0	0	0	0	0	0	1	0	0	0	0	0	0	0	1	0	0	0	0	0	0	0
5S_rRNA_30	99	0	0	0	0	0	0	0	0	0	0	0	0	0	0	0	0	0	0	0	0	0	0	0	0	0	0	0	0	0	0	0	0	0	0	0	0	0	0	0	0	0	0	0	0	0	0	0	0
5S_rRNA_31	119	0	0	0	0	0	0	0	0	0	0	0	0	0	0	0	0	0	0	0	0	0	0	0	0	0	0	0	0	0	0	0	0	0	0	0	0	0	0	0	0	0	0	0	0	0	0	0	0
5S_rRNA_32	120	0	0	0	0	0	0	0	0	0	0	0	0	0	0	0	0	0	0	0	0	0	0	0	0	0	0	0	0	0	0	0	0	0	0	0	0	0	0	0	0	0	0	0	0	0	0	0	0
5S_rRNA_33	100	0	0	0	0	0	0	0	0	0	0	0	0	0	0	0	0	0	0	0	0	0	0	0	0	0	0	0	0	0	0	0	0	0	0	0	0	0	0	0	0	0	0	0	0	0	0	0	0
5S_rRNA_34	120	0	0	0	0	0	0	0	0	0	0	0	0	0	0	0	0	0	0	0	0	0	0	0	0	0	0	0	0	0	0	0	0	0	0	0	0	0	0	0	0	0	0	0	0	0	0	0	0
5S_rRNA_35	109	0	0	0	0	0	0	0	0	0	0	0	0	0	0	0	0	0	0	0	0	0	0	0	0	0	0	0	0	0	0	0	0	0	0	0	0	0	0	0	0	0	0	0	0	0	0	0	0
5S_rRNA_36	106	0	0	0	0	0	0	0	0	0	0	0	0	0	0	0	0	0	0	0	0	0	0	0	0	0	0	0	0	0	0	0	0	0	0	0	0	0	0	0	0	0	0	0	0	0	0	0	0
5S_rRNA_37	107	0	0	0	0	0	0	0	0	0	0	0	0	0	0	0	0	0	0	0	0	0	0	0	0	0	0	0	0	0	0	0	0	0	0	0	0	0	0	0	0	0	0	0	0	0	0	0	0
5S_rRNA_38	137	0	0	0	0	0	0	0	0	0	0	0	0	0	0	0	0	0	0	0	0	0	0	0	0	0	0	0	0	0	0	0	0	0	0	0	0	0	0	0	0	0	0	0	0	0	0	0	0
5S_rRNA_39	117	0	0	0	0	0	0	0	0	0	0	0	0	0	0	0	0	0	0	0	0	0	0	0	0	0	0	0	0	0	0	0	0	0	0	0	0	0	0	0	0	0	0	0	0	0	0	0	0
5S_rRNA_4	117	0	0	0	0	0	0	0	0	0	0	0	0	0	0	0	0	0	0	0	0	0	0	0	0	0	0	0	0	0	0	0	0	0	0	0	0	0	0	0	0	0	0	0	0	0	0	0	0
5S_rRNA_40	127	0	0	0	0	0	0	0	0	0	0	0	0	0	0	0	0	0	0	0	0	0	0	0	0	0	0	0	0	0	0	0	0	0	0	0	0	0	0	0	0	0	0	0	0	0	0	0	0
5S_rRNA_41	119	0	0	0	0	0	0	0	0	0	0	0	0	0	0	0	0	0	0	0	0	0	0	0	0	0	0	0	0	0	0	0	0	0	0	0	0	0	0	0	0	0	0	0	0	0	0	0	0
5S_rRNA_42	122	0	0	0	0	0	0	0	0	0	0	0	0	0	0	0	0	0	0	0	0	0	0	0	0	0	0	0	0	0	0	0	0	0	0	0	0	0	0	0	0	0	0	0	0	0	0	0	0
5S_rRNA_43	112	0	0	0	0	0	0	0	0	0	0	0	0	0	0	0	0	0	0	0	0	0	0	0	0	0	0	0	0	0	0	0	0	0	0	0	0	0	0	0	0	0	0	0	0	0	0	0	0
5S_rRNA_44	101	0	0	0	0	0	0	0	0	0	0	0	0	0	0	0	0	0	0	0	0	0	0	0	0	0	0	0	0	0	0	0	0	0	0	0	0	0	0	0	0	0	0	0	0	0	0	0	0
5S_rRNA_45	113	0	0	0	0	0	0	0	0	0	0	0	0	0	0	0	0	0	0	0	0	0	0	0	0	0	0	0	0	0	0	0	0	0	0	0	0	0	0	0	0	0	0	0	0	0	0	0	0
5S_rRNA_46	136	0	0	0	0	0	0	0	0	0	0	0	0	0	0	0	0	0	0	0	0	0	0	0	0	0	0	0	0	0	0	0	0	0	0	0	0	0	0	0	0	0	0	0	0	0	0	0	0
5S_rRNA_47	118	0	0	0	0	0	0	0	0	0	0	0	0	0	0	0	0	0	0	0	0	0	0	0	0	0	0	0	0	0	0	0	0	0	0	0	0	0	0	0	0	0	0	0	0	0	0	0	0
5S_rRNA_48	99	0	0	0	0	0	0	2	0	2	0	0	0	0	0	1	0	0	0	0	0	0	0	1	0	0	0	0	0	0	0	0	0	0	0	0	0	0	0	0	0	0	0	0	0	0	0	0	0
5S_rRNA_49	108	0	0	0	0	0	0	0	0	0	0	0	0	0	0	0	0	0	0	0	0	0	0	0	0	0	0	0	0	0	0	0	0	0	0	0	0	0	0	0	0	0	0	0	0	0	0	0	0
5S_rRNA_5	29	0	0	0	0	0	0	0	0	0	0	0	0	0	0	0	0	0	0	0	0	0	0	0	0	0	0	0	0	0	0	0	0	0	0	0	0	0	0	0	0	0	0	0	0	0	0	0	0
5S_rRNA_50	80	0	0	0	0	0	0	0	0	0	0	0	0	0	0	0	0	0	0	0	0	0	0	0	0	0	0	0	0	0	0	0	0	0	0	0	0	0	0	0	0	0	0	0	0	0	0	0	0
5S_rRNA_51	90	0	0	0	0	0	0	0	0	0	0	0	0	0	0	0	0	0	0	0	0	0	0	0	0	0	0	0	0	0	0	0	0	0	0	0	0	0	0	0	0	0	0	0	0	0	0	0	0
5S_rRNA_52	108	0	0	0	0	0	0	0	0	0	0	0	0	0	0	0	0	0	0	0	0	0	0	0	0	0	0	0	0	0	0	0	0	0	0	0	0	0	0	0	0	0	0	0	0	0	0	0	0
5S_rRNA_53	121	0	0	0	0	0	0	0	0	0	0	0	0	0	0	0	0	0	0	0	0	0	0	0	0	0	0	0	0	0	0	0	0	0	0	0	0	0	0	0	0	0	0	0	0	0	0	0	0
5S_rRNA_54	95	2	0	0	0	0	0	0	0	3	0	4	0	0	0	0	0	1	0	0	0	0	0	0	0	0	0	3	0	0	0	0	0	1	0	0	0	0	0	2	0	0	0	0	0	0	0	0	0
5S_rRNA_55	97	0	0	0	0	0	0	0	0	0	0	0	0	0	0	0	0	0	0	0	0	0	0	0	0	0	0	0	0	0	0	0	0	0	0	0	0	0	0	0	0	0	0	0	0	0	0	0	0
5S_rRNA_56	119	0	0	0	0	0	0	0	0	0	0	0	0	0	0	0	0	0	0	0	0	0	0	0	0	0	0	0	0	0	0	0	0	0	0	0	0	0	0	0	0	0	0	0	0	0	0	0	0
5S_rRNA_57	116	0	0	0	0	0	0	0	0	0	0	1	0	0	0	0	0	0	0	0	0	0	0	0	0	0	0	0	0	0	0	0	0	0	0	0	0	0	0	0	0	0	0	0	0	0	0	0	0
5S_rRNA_58	117	0	0	0	0	0	0	0	0	0	0	0	0	0	0	0	0	0	0	0	0	0	0	0	0	0	0	0	0	0	0	0	0	0	0	0	0	0	0	0	0	0	0	0	0	0	0	0	0
5S_rRNA_59	120	0	0	0	0	0	0	0	0	0	0	0	0	0	0	0	0	0	0	0	0	0	0	0	0	0	0	0	0	0	0	0	0	0	0	0	0	0	0	0	0	0	0	0	0	0	0	0	0
5S_rRNA_6	135	0	0	0	0	0	0	0	0	0	0	0	0	0	0	0	0	0	0	0	0	0	0	0	0	0	0	0	0	0	0	0	0	0	0	0	0	0	0	0	0	0	0	0	0	0	0	0	0
5S_rRNA_60	98	3	0	1	0	0	0	0	0	1	0	0	0	0	0	0	0	0	0	1	0	0	0	0	0	1	0	1	0	0	0	0	0	2	0	2	0	0	0	0	0	0	0	0	0	0	0	0	0
5S_rRNA_61	110	0	0	0	0	0	0	0	0	0	0	0	0	0	0	0	0	0	0	0	0	0	0	0	0	0	0	0	0	0	0	0	0	0	0	0	0	0	0	0	0	0	0	0	0	0	0	0	0
5S_rRNA_62	119	0	0	0	0	0	0	0	0	0	0	0	0	0	0	0	0	0	0	0	0	0	0	0	0	0	0	0	0	0	0	0	0	0	0	0	0	0	0	0	0	0	0	0	0	0	0	0	0
5S_rRNA_63	99	0	0	0	0	0	0	0	0	0	0	0	0	0	0	0	0	0	0	0	0	0	0	0	0	0	0	0	0	0	0	0	0	0	0	0	0	0	0	0	0	0	0	0	0	0	0	0	0
5S_rRNA_64	138	0	0	0	0	0	0	0	0	0	0	0	0	0	0	0	0	0	0	0	0	0	0	0	0	0	0	0	0	0	0	0	0	0	0	0	0	0	0	0	0	0	0	0	0	0	0	0	0
5S_rRNA_65	114	0	0	0	0	0	0	0	0	0	0	0	0	0	0	0	0	0	0	0	0	0	0	0	0	0	0	0	0	0	0	0	0	0	0	0	0	0	0	0	0	0	0	0	0	0	0	0	0
5S_rRNA_66	111	0	0	0	0	0	0	0	0	0	0	0	0	0	0	0	0	0	0	0	0	0	0	0	0	0	0	0	0	0	0	0	0	0	0	0	0	0	0	0	0	0	0	0	0	0	0	0	0
5S_rRNA_67	106	0	0	0	0	0	0	0	0	0	0	0	0	0	0	0	0	0	0	0	0	0	0	0	0	0	0	0	0	0	0	0	0	0	0	0	0	0	0	0	0	0	0	0	0	0	0	0	0
5S_rRNA_68	134	0	0	0	0	0	0	0	0	0	0	0	0	0	0	0	0	0	0	0	0	0	0	0	0	0	0	0	0	0	0	0	0	0	0	0	0	0	0	0	0	0	0	0	0	0	0	0	0
5S_rRNA_69	96	0	0	0	0	0	0	0	0	0	0	0	0	0	0	0	0	0	0	0	0	0	0	0	0	0	0	0	0	0	0	0	0	0	0	0	0	0	0	0	0	0	0	0	0	0	0	0	0
5S_rRNA_7	117	0	0	0	0	0	0	0	0	0	0	0	0	0	0	0	0	0	0	0	0	0	0	0	0	0	0	0	0	0	0	0	0	0	0	0	0	0	0	0	0	0	0	0	0	0	0	0	0
5S_rRNA_70	109	0	0	0	0	0	0	0	0	0	0	0	0	0	0	0	0	0	0	0	0	0	0	0	0	0	0	0	0	0	0	0	0	0	0	0	0	0	0	0	0	0	0	0	0	0	0	0	0
5S_rRNA_71	119	0	0	0	0	0	0	0	0	0	0	0	0	0	0	0	0	0	0	0	0	0	0	0	0	0	0	0	0	0	0	0	0	0	0	0	0	0	0	0	0	0	0	0	0	0	0	0	0
5S_rRNA_72	102	0	0	0	0	0	0	0	0	0	0	0	0	0	0	0	0	0	0	0	0	0	0	0	0	0	0	0	0	0	0	0	0	0	0	0	0	0	0	0	0	0	0	0	0	0	0	0	0
5S_rRNA_73	110	0	0	0	0	0	0	0	0	0	0	0	0	0	0	0	0	0	0	0	0	0	0	0	0	0	0	0	0	0	0	0	0	0	0	0	0	0	0	0	0	0	0	0	0	0	0	0	0
5S_rRNA_74	117	0	0	0	0	0	0	0	0	0	0	0	0	0	0	0	0	0	0	0	0	0	0	0	0	0	0	0	0	0	0	0	0	0	0	0	0	0	0	0	0	0	0	0	0	0	0	0	0
5S_rRNA_75	133	0	0	0	0	0	0	0	0	0	0	0	0	0	0	0	0	0	0	0	0	0	0	0	0	0	0	0	0	0	0	0	0	0	0	0	0	0	0	0	0	0	0	0	0	0	0	0	0
5S_rRNA_76	95	0	0	0	0	0	0	0	0	0	0	0	0	0	0	0	0	0	0	0	0	0	0	0	0	0	0	0	0	0	0	0	0	0	0	0	0	0	0	0	0	0	0	0	0	0	0	0	0
5S_rRNA_77	125	0	0	0	0	0	0	0	0	0	0	0	0	0	0	0	0	0	0	0	0	0	0	0	0	0	0	0	0	0	0	0	0	0	0	0	0	0	0	0	0	0	0	0	0	0	0	0	0
5S_rRNA_78	118	0	0	0	0	0	0	0	0	0	0	0	0	0	0	0	0	0	0	0	0	0	0	0	0	0	0	0	0	0	0	0	0	0	0	0	0	0	0	0	0	0	0	0	0	0	0	0	0
5S_rRNA_79	112	0	0	0	0	0	0	0	0	0	0	0	0	0	0	0	0	0	0	0	0	0	0	0	0	0	0	0	0	0	0	0	0	0	0	0	0	0	0	0	0	0	0	0	0	0	0	0	0
5S_rRNA_8	115	0	0	0	0	0	0	0	0	0	0	0	0	0	0	0	0	0	0	0	0	0	0	0	0	0	0	0	0	0	0	0	0	0	0	0	0	0	0	0	0	0	0	0	0	0	0	0	0
5S_rRNA_80	108	0	0	0	0	0	0	0	0	0	0	0	0	0	0	0	0	0	0	0	0	0	0	0	0	0	0	0	0	0	0	1	0	0	0	0	0	0	0	0	0	0	0	0	0	0	0	0	0
5S_rRNA_81	121	0	0	0	0	0	0	0	0	0	0	0	0	0	0	0	0	0	0	0	0	0	0	0	0	0	0	0	0	0	0	0	0	0	0	0	0	0	0	0	0	0	0	0	0	0	0	0	0
5S_rRNA_82	117	0	0	0	0	0	0	0	0	0	0	0	0	0	0	0	0	0	0	0	0	0	0	0	0	0	0	0	0	0	0	0	0	0	0	0	0	0	0	0	0	0	0	0	0	0	0	0	0
5S_rRNA_83	81	0	0	0	0	0	0	0	0	0	0	0	0	0	0	0	0	0	0	0	0	0	0	0	0	0	0	0	0	0	0	0	0	0	0	0	0	0	0	0	0	0	0	0	0	0	0	0	0
5S_rRNA_84	119	0	0	0	0	0	0	0	0	1	0	1	0	0	0	0	0	0	0	0	0	0	0	0	0	0	0	0	0	0	0	0	0	0	0	0	0	0	0	0	0	1	0	0	0	0	0	0	0
5S_rRNA_85	106	0	0	0	0	0	0	0	0	0	0	0	0	0	0	0	0	0	0	0	0	0	0	0	0	0	0	0	0	0	0	0	0	0	0	0	0	0	0	0	0	0	0	0	0	0	0	0	0
5S_rRNA_86	125	0	0	0	0	0	0	0	0	0	0	0	0	0	0	0	0	0	0	0	0	0	0	0	0	0	0	0	0	0	0	0	0	0	0	0	0	0	0	0	0	0	0	0	0	0	0	0	0
5S_rRNA_87	119	0	0	0	0	0	0	0	0	0	0	0	0	0	0	0	0	0	0	0	0	0	0	0	0	0	0	0	0	0	0	0	0	0	0	0	0	0	0	0	0	0	0	0	0	0	0	0	0
5S_rRNA_88	91	0	0	0	0	0	0	0	0	0	0	0	0	0	0	0	0	0	0	0	0	0	0	0	0	0	0	0	0	0	0	0	0	0	0	0	0	0	0	0	0	0	0	0	0	0	0	0	0
5S_rRNA_89	121	0	0	0	0	0	0	0	0	0	0	0	0	0	0	0	0	0	0	0	0	0	0	0	0	0	0	0	0	0	0	0	0	0	0	0	0	0	0	0	0	0	0	0	0	0	0	0	0
5S_rRNA_9	113	0	0	0	0	0	0	0	0	0	0	0	0	0	0	0	0	0	0	0	0	0	0	0	0	0	0	0	0	0	0	0	0	0	0	0	0	0	0	0	0	0	0	0	0	0	0	0	0
5S_rRNA_90	109	0	0	0	0	0	0	0	0	0	0	0	0	0	0	0	0	0	0	0	0	0	0	0	0	0	0	0	0	0	0	0	0	0	0	0	0	0	0	0	0	0	0	0	0	0	0	1	0
5S_rRNA_91	114	0	0	0	0	0	0	0	0	0	0	0	0	0	0	0	0	0	0	0	0	0	0	0	0	0	0	0	0	0	0	0	0	0	0	0	0	0	0	0	0	0	0	0	0	0	0	0	0
5S_rRNA_92	124	0	0	0	0	0	0	0	0	0	0	0	0	0	0	0	0	0	0	0	0	0	0	0	0	0	0	0	0	0	0	0	0	0	0	0	0	0	0	0	0	0	0	0	0	0	0	0	0
5S_rRNA_93	128	0	0	0	0	0	0	0	0	0	0	0	0	0	0	0	0	0	0	0	0	0	0	0	0	0	0	0	0	0	0	0	0	0	0	1	0	0	0	0	0	0	0	0	0	0	0	0	0
5S_rRNA_94	98	0	0	0	0	0	0	0	0	0	0	0	0	0	0	0	0	0	0	0	0	0	0	0	0	0	0	0	0	0	0	0	0	0	0	0	0	0	0	0	0	0	0	0	0	0	0	0	0
5S_rRNA_95	105	0	0	0	0	0	0	0	0	0	0	0	0	0	0	0	0	0	0	0	0	0	0	0	0	0	0	0	0	0	0	0	0	0	0	0	0	0	0	0	0	0	0	0	0	0	0	0	0
5S_rRNA_96	111	0	0	0	0	0	0	0	0	0	0	0	0	0	0	0	0	0	0	0	0	0	0	0	0	0	0	0	0	0	0	0	0	0	0	0	0	0	0	0	0	0	0	0	0	0	0	0	0
5S_rRNA_97	111	0	0	0	0	0	0	0	0	0	0	0	0	0	0	0	0	0	0	0	0	0	0	0	0	0	0	0	0	0	0	0	0	0	0	0	0	0	0	0	0	0	0	0	0	0	0	0	0
5S_rRNA_98	94	0	0	0	0	0	0	0	0	0	0	0	0	0	0	0	0	0	0	0	0	0	0	0	0	0	0	0	0	0	0	0	0	0	0	0	0	1	0	0	0	0	0	0	0	0	0	0	0
5S_rRNA_99	119	0	0	0	0	0	0	0	0	0	0	0	0	0	0	0	0	0	0	0	0	0	0	0	0	0	0	0	0	0	0	0	0	0	0	0	0	0	0	0	0	0	0	0	0	0	0	0	0
6720489N17Rik	315	279	121	281	138	320	139	255	117	313	159	259	124	280	139	335	156	319	153	303	119	247	150	198	100	275	127	243	119	328	136	238	107	317	132	231	124	236	157	235	130	312	157	284	134	154	75	218	126
7420426K07Rik	549	0	0	0	0	0	0	0	0	0	0	0	0	0	0	0	0	0	0	0	0	0	0	0	0	0	0	0	0	0	0	0	0	0	0	0	0	0	0	0	0	0	0	0	0	0	0	0	0
7530416G11Rik	372	0	0	0	0	0	0	0	0	0	0	0	0	0	0	0	0	0	0	0	0	0	0	0	0	0	0	0	0	0	0	0	0	0	0	0	0	0	0	0	0	0	0	0	0	0	0	0	0
7SK_1	281	0	0	0	0	0	0	0	0	1	0	2	0	1	0	0	0	0	0	1	0	0	0	0	0	0	0	1	0	0	0	1	0	0	0	0	0	0	0	0	0	0	0	0	0	1	0	0	0
7SK_10	309	0	0	0	0	0	0	0	0	0	0	0	0	1	0	0	0	0	0	0	0	0	0	0	0	0	0	1	0	0	0	0	0	0	0	0	0	0	0	0	0	0	0	0	0	0	0	0	0
7SK_100	328	0	0	0	0	0	0	0	0	0	0	0	0	0	0	0	0	0	0	0	0	0	0	0	0	0	0	0	0	0	0	0	0	0	0	0	0	1	0	0	0	0	0	0	0	0	0	0	0
7SK_101	99	0	0	0	0	0	0	0	0	0	0	0	0	0	0	0	0	0	0	0	0	0	0	0	0	0	0	0	0	0	0	0	0	0	0	0	0	0	0	0	0	0	0	0	0	0	0	0	0
7SK_102	296	0	0	0	0	0	0	0	0	0	0	0	0	0	0	0	0	0	0	0	0	0	0	0	0	0	0	0	0	0	0	0	0	0	0	0	0	0	0	0	0	0	0	0	0	0	0	0	0
7SK_103	253	0	0	0	0	0	0	0	0	0	0	0	0	0	0	0	0	0	0	0	0	0	0	0	0	0	0	0	0	0	0	0	0	0	0	0	0	0	0	0	0	0	0	0	0	0	0	0	0
7SK_104	323	0	0	0	0	0	0	0	0	0	0	0	0	0	0	0	0	0	0	0	0	0	0	0	0	0	0	0	0	0	0	0	0	0	0	0	0	0	0	0	0	0	0	0	0	0	0	0	0
7SK_105	261	0	0	0	0	0	0	0	0	0	0	0	0	0	0	0	0	0	0	0	0	0	0	0	0	0	0	0	0	0	0	0	0	0	0	0	0	0	0	0	0	0	0	0	0	0	0	0	0
7SK_106	277	0	0	0	0	0	0	0	0	0	0	0	0	0	0	0	0	0	0	0	0	0	0	0	0	0	0	0	0	0	0	0	0	0	0	0	0	0	0	0	0	0	0	0	0	0	0	0	0
7SK_107	253	0	0	0	0	0	0	0	0	0	0	0	0	0	0	0	0	0	0	0	0	0	0	0	0	0	0	0	0	0	0	0	0	0	0	0	0	0	0	0	0	0	0	0	0	0	0	0	0
7SK_108	299	0	0	0	0	0	0	0	0	0	0	0	0	0	0	0	0	0	0	0	0	0	0	0	0	0	0	0	0	0	0	0	0	0	0	0	0	0	0	0	0	0	0	0	0	0	0	0	0
7SK_109	346	0	0	0	0	0	0	0	0	0	0	0	0	0	0	0	0	0	0	0	0	0	0	0	0	0	0	0	0	0	0	0	0	0	0	0	0	0	0	0	0	0	0	0	0	0	0	0	0
7SK_11	283	0	0	0	0	0	0	0	0	0	0	0	0	0	0	0	0	0	0	0	0	0	0	0	0	0	0	0	0	0	0	1	0	0	0	0	0	0	0	0	0	0	0	0	0	0	0	0	0
7SK_110	299	0	0	0	0	0	0	1	0	1	0	0	0	0	0	0	0	0	0	0	0	0	0	0	0	0	0	1	0	1	0	0	0	0	0	0	0	0	0	0	0	0	0	0	0	0	0	0	0
7SK_111	319	0	0	0	0	0	0	0	0	0	0	0	0	0	0	0	0	0	0	0	0	0	0	0	0	0	0	0	0	0	0	0	0	0	0	0	0	0	0	0	0	0	0	0	0	0	0	0	0
7SK_112	354	1	0	0	0	0	0	0	0	0	0	1	0	0	0	0	0	0	0	1	0	0	0	0	0	1	0	0	0	0	0	0	0	0	0	0	0	0	0	0	0	0	0	0	0	0	0	0	0
7SK_113	302	0	0	0	0	0	0	0	0	0	0	0	0	0	0	0	0	0	0	0	0	0	0	0	0	0	0	0	0	0	0	0	0	0	0	0	0	0	0	0	0	0	0	0	0	0	0	0	0
7SK_114	291	0	0	0	0	0	0	0	0	0	0	0	0	0	0	0	0	0	0	0	0	0	0	0	0	0	0	0	0	0	0	0	0	0	0	0	0	0	0	0	0	0	0	0	0	0	0	0	0
7SK_115	304	0	0	0	0	0	0	0	0	0	0	0	0	0	0	0	0	0	0	0	0	0	0	0	0	0	0	0	0	0	0	0	0	0	0	0	0	0	0	0	0	0	0	0	0	0	0	0	0
7SK_116	269	0	0	0	0	0	0	0	0	0	0	0	0	0	0	0	0	0	0	0	0	0	0	0	0	0	0	0	0	0	0	0	0	0	0	0	0	0	0	0	0	0	0	0	0	0	0	0	0
7SK_117	273	0	0	0	0	0	0	0	0	0	0	0	0	0	0	0	0	0	0	0	0	0	0	0	0	0	0	0	0	0	0	0	0	0	0	0	0	0	0	0	0	0	0	0	0	0	0	0	0
7SK_118	301	0	0	0	0	0	0	0	0	0	0	0	0	0	0	0	0	0	0	0	0	0	0	0	0	0	0	0	0	0	0	0	0	0	0	0	0	0	0	0	0	0	0	0	0	0	0	0	0
7SK_119	260	0	0	0	0	0	0	0	0	0	0	0	0	0	0	0	0	0	0	0	0	0	0	0	0	0	0	0	0	0	0	0	0	0	0	0	0	0	0	0	0	0	0	0	0	0	0	0	0
7SK_12	277	0	0	0	0	0	0	0	0	0	0	0	0	0	0	0	0	0	0	0	0	0	0	0	0	0	0	0	0	0	0	1	0	0	0	0	0	0	0	0	0	0	0	0	0	0	0	0	0
7SK_120	228	0	0	0	0	0	0	0	0	0	0	0	0	0	0	0	0	0	0	0	0	0	0	0	0	0	0	0	0	0	0	0	0	0	0	0	0	0	0	0	0	0	0	0	0	0	0	0	0
7SK_121	85	0	0	0	0	0	0	0	0	0	0	0	0	0	0	0	0	0	0	0	0	0	0	0	0	0	0	0	0	0	0	0	0	0	0	0	0	0	0	0	0	0	0	0	0	0	0	0	0
7SK_122	285	0	0	0	0	0	0	0	0	0	0	0	0	0	0	0	0	0	0	0	0	0	0	0	0	0	0	0	0	0	0	0	0	0	0	0	0	0	0	0	0	0	0	0	0	0	0	0	0
7SK_123	280	0	0	0	0	0	0	0	0	0	0	0	0	0	0	0	0	0	0	0	0	0	0	0	0	0	0	0	0	0	0	0	0	0	0	0	0	0	0	0	0	0	0	0	0	0	0	0	0
7SK_124	304	0	0	0	0	0	0	0	0	0	0	0	0	0	0	0	0	0	0	0	0	0	0	0	0	0	0	0	0	0	0	0	0	0	0	0	0	0	0	0	0	0	0	0	0	0	0	0	0
7SK_125	101	0	0	0	0	0	0	0	0	0	0	0	0	0	0	0	0	0	0	0	0	0	0	0	0	0	0	0	0	0	0	0	0	0	0	0	0	0	0	0	0	0	0	0	0	0	0	0	0
7SK_126	99	0	0	0	0	0	0	0	0	0	0	0	0	0	0	0	0	0	0	0	0	0	0	0	0	0	0	0	0	0	0	0	0	0	0	0	0	0	0	0	0	0	0	0	0	0	0	0	0
7SK_127	284	0	0	0	0	0	0	0	0	0	0	0	0	0	0	0	0	0	0	0	0	0	0	0	0	0	0	0	0	0	0	0	0	0	0	0	0	0	0	0	0	0	0	0	0	0	0	0	0
7SK_128	252	0	0	0	0	0	0	0	0	0	0	0	0	0	0	0	0	0	0	0	0	0	0	0	0	0	0	0	0	0	0	0	0	0	0	0	0	0	0	0	0	0	0	0	0	0	0	0	0
7SK_129	252	2	0	1	0	0	0	0	0	0	0	1	0	0	0	0	0	1	0	0	0	0	0	0	0	0	0	0	0	0	0	0	0	2	0	0	0	0	0	0	0	0	0	0	0	0	0	0	0
7SK_13	291	0	0	0	0	0	0	0	0	0	0	1	0	0	0	0	0	0	0	0	0	0	0	0	0	0	0	0	0	0	0	0	0	0	0	0	0	0	0	0	0	0	0	0	0	0	0	0	0
7SK_130	322	0	0	0	0	0	0	0	0	0	0	0	0	0	0	0	0	0	0	0	0	0	0	0	0	0	0	0	0	0	0	0	0	0	0	0	0	0	0	0	0	0	0	0	0	0	0	0	0
7SK_131	104	0	0	0	0	0	0	0	0	0	0	0	0	0	0	0	0	0	0	0	0	0	0	0	0	0	0	0	0	0	0	0	0	0	0	0	0	0	0	0	0	0	0	0	0	0	0	0	0
7SK_132	325	0	0	0	0	0	0	0	0	0	0	0	0	0	0	0	0	0	0	0	0	0	0	0	0	0	0	0	0	0	0	0	0	0	0	0	0	0	0	0	0	0	0	0	0	0	0	0	0
7SK_133	272	0	0	0	0	0	0	0	0	0	0	0	0	0	0	0	0	0	0	0	0	0	0	0	0	0	0	0	0	0	0	0	0	0	0	0	0	0	0	0	0	0	0	0	0	0	0	0	0
7SK_134	99	0	0	0	0	0	0	0	0	0	0	0	0	0	0	0	0	0	0	0	0	0	0	0	0	0	0	0	0	0	0	0	0	0	0	0	0	0	0	0	0	0	0	0	0	0	0	0	0
7SK_135	276	0	0	0	0	0	0	0	0	0	0	0	0	0	0	0	0	0	0	0	0	0	0	0	0	0	0	0	0	0	0	0	0	0	0	0	0	0	0	0	0	0	0	0	0	0	0	0	0
7SK_136	304	0	0	0	0	0	0	0	0	0	0	0	0	0	0	0	0	0	0	0	0	0	0	0	0	0	0	0	0	0	0	0	0	0	0	0	0	0	0	0	0	0	0	0	0	0	0	0	0
7SK_137	99	0	0	0	0	0	0	0	0	0	0	0	0	0	0	0	0	0	0	0	0	0	0	0	0	0	0	0	0	0	0	0	0	0	0	0	0	0	0	0	0	0	0	0	0	0	0	0	0
7SK_138	306	0	0	0	0	0	0	0	0	0	0	0	0	0	0	0	0	0	0	0	0	0	0	0	0	0	0	0	0	0	0	0	0	0	0	0	0	0	0	0	0	0	0	0	0	0	0	0	0
7SK_139	276	0	0	0	0	0	0	0	0	0	0	0	0	0	0	0	0	0	0	0	0	0	0	0	0	0	0	0	0	0	0	0	0	0	0	0	0	0	0	0	0	0	0	0	0	0	0	0	0
7SK_14	246	0	0	0	0	0	0	0	0	0	0	0	0	0	0	0	0	0	0	0	0	0	0	0	0	0	0	0	0	0	0	0	0	0	0	0	0	0	0	0	0	0	0	0	0	0	0	0	0
7SK_140	293	0	0	0	0	0	0	0	0	0	0	0	0	0	0	0	0	0	0	0	0	0	0	0	0	0	0	0	0	0	0	0	0	0	0	0	0	0	0	0	0	0	0	0	0	0	0	0	0
7SK_141	297	0	0	0	0	0	0	0	0	0	0	0	0	0	0	0	0	0	0	0	0	0	0	0	0	0	0	0	0	0	0	0	0	0	0	0	0	0	0	0	0	0	0	0	0	0	0	0	0
7SK_142	316	0	0	0	0	0	0	0	0	0	0	0	0	0	0	0	0	0	0	0	0	0	0	0	0	0	0	0	0	0	0	0	0	0	0	0	0	0	0	0	0	0	0	0	0	0	0	0	0
7SK_143	318	0	0	0	0	0	0	0	0	0	0	0	0	0	0	0	0	0	0	0	0	0	0	0	0	0	0	0	0	0	0	0	0	0	0	0	0	0	0	0	0	0	0	0	0	0	0	0	0
7SK_144	299	0	0	0	0	0	0	0	0	0	0	0	0	0	0	0	0	0	0	0	0	0	0	0	0	0	0	0	0	0	0	0	0	0	0	0	0	0	0	0	0	0	0	0	0	0	0	0	0
7SK_145	345	0	0	0	0	0	0	0	0	0	0	0	0	0	0	0	0	0	0	0	0	0	0	0	0	0	0	0	0	0	0	0	0	0	0	0	0	0	0	0	0	0	0	0	0	0	0	0	0
7SK_146	241	0	0	0	0	0	0	0	0	0	0	0	0	0	0	0	0	0	0	0	0	0	0	0	0	0	0	0	0	0	0	0	0	0	0	0	0	0	0	0	0	0	0	0	0	0	0	0	0
7SK_147	276	0	0	0	0	0	0	0	0	0	0	1	0	0	0	0	0	0	0	0	0	0	0	0	0	0	0	0	0	0	0	0	0	0	0	0	0	0	0	0	0	0	0	0	0	0	0	0	0
7SK_148	330	0	0	0	0	0	0	0	0	0	0	0	0	0	0	0	0	0	0	0	0	0	0	0	0	0	0	0	0	0	0	0	0	0	0	0	0	0	0	0	0	0	0	0	0	0	0	0	0
7SK_149	293	0	0	0	0	0	0	0	0	0	0	0	0	0	0	0	0	0	0	0	0	0	0	0	0	0	0	0	0	0	0	0	0	0	0	0	0	0	0	0	0	0	0	0	0	0	0	0	0
7SK_15	314	0	0	0	0	0	0	0	0	0	0	0	0	0	0	0	0	0	0	0	0	0	0	0	0	0	0	0	0	0	0	0	0	0	0	0	0	0	0	0	0	0	0	0	0	0	0	0	0
7SK_150	224	0	0	0	0	0	0	0	0	1	0	0	0	0	0	0	0	0	0	0	0	0	0	0	0	1	0	0	0	0	0	0	0	0	0	0	0	0	0	0	0	0	0	0	0	0	0	0	0
7SK_151	57	0	0	0	0	0	0	0	0	0	0	0	0	0	0	0	0	0	0	0	0	0	0	0	0	0	0	0	0	0	0	0	0	0	0	0	0	0	0	0	0	0	0	0	0	0	0	0	0
7SK_152	260	0	0	0	0	0	0	0	0	0	0	0	0	0	0	0	0	0	0	0	0	0	0	0	0	0	0	0	0	0	0	0	0	0	0	0	0	0	0	0	0	0	0	0	0	0	0	0	0
7SK_153	99	0	0	0	0	0	0	0	0	0	0	0	0	0	0	0	0	0	0	0	0	0	0	0	0	0	0	0	0	0	0	0	0	0	0	0	0	0	0	0	0	0	0	0	0	0	0	0	0
7SK_154	232	0	0	0	0	0	0	0	0	0	0	0	0	0	0	0	0	0	0	0	0	0	0	0	0	0	0	0	0	0	0	0	0	0	0	0	0	0	0	0	0	0	0	0	0	0	0	0	0
7SK_155	281	0	0	0	0	0	0	0	0	0	0	0	0	0	0	0	0	0	0	0	0	0	0	0	0	0	0	0	0	0	0	0	0	0	0	0	0	0	0	0	0	0	0	0	0	0	0	0	0
7SK_156	56	0	0	0	0	0	0	0	0	0	0	0	0	0	0	0	0	0	0	0	0	0	0	0	0	0	0	0	0	0	0	0	0	0	0	0	0	0	0	0	0	0	0	0	0	0	0	0	0
7SK_157	280	0	0	0	0	0	0	0	0	0	0	0	0	0	0	0	0	0	0	0	0	0	0	0	0	0	0	0	0	0	0	0	0	0	0	0	0	0	0	0	0	0	0	0	0	0	0	0	0
7SK_158	305	0	0	0	0	0	0	0	0	0	0	1	0	0	0	0	0	0	0	1	0	0	0	0	0	0	0	0	0	0	0	0	0	1	0	0	0	0	0	0	0	0	0	0	0	0	0	0	0
7SK_159	229	0	0	0	0	0	0	2	0	3	0	0	0	1	0	0	0	0	0	3	0	1	0	0	0	1	0	1	0	0	0	0	0	1	0	1	0	2	0	0	0	0	0	2	0	1	0	0	0
7SK_16	308	0	0	0	0	0	0	0	0	0	0	0	0	0	0	0	0	0	0	0	0	0	0	0	0	0	0	0	0	0	0	0	0	0	0	0	0	0	0	0	0	0	0	0	0	0	0	0	0
7SK_160	286	0	0	0	0	0	0	0	0	0	0	0	0	0	0	0	0	0	0	1	0	0	0	0	0	0	0	0	0	0	0	0	0	0	0	0	0	0	0	0	0	0	0	0	0	0	0	0	0
7SK_161	306	0	0	0	0	0	0	0	0	0	0	0	0	0	0	0	0	0	0	0	0	0	0	0	0	0	0	0	0	0	0	0	0	0	0	0	0	0	0	0	0	0	0	0	0	0	0	0	0
7SK_162	308	0	0	0	0	0	0	0	0	0	0	0	0	0	0	0	0	0	0	0	0	0	0	0	0	0	0	0	0	0	0	0	0	0	0	0	0	0	0	0	0	0	0	0	0	0	0	0	0
7SK_163	283	0	0	0	0	0	0	0	0	0	0	0	0	0	0	0	0	0	0	0	0	0	0	0	0	0	0	0	0	0	0	0	0	0	0	0	0	0	0	0	0	0	0	0	0	0	0	0	0
7SK_164	275	0	0	0	0	0	0	0	0	0	0	0	0	0	0	0	0	0	0	0	0	0	0	0	0	0	0	0	0	0	0	0	0	0	0	0	0	0	0	0	0	0	0	0	0	0	0	0	0
7SK_165	326	0	0	0	0	0	0	0	0	0	0	0	0	0	0	0	0	0	0	0	0	0	0	0	0	0	0	0	0	0	0	0	0	0	0	0	0	0	0	0	0	0	0	0	0	0	0	0	0
7SK_166	281	0	0	0	0	0	0	0	0	0	0	0	0	0	0	0	0	0	0	0	0	0	0	0	0	0	0	2	0	0	0	0	0	0	0	0	0	0	0	0	0	0	0	0	0	0	0	0	0
7SK_167	296	0	0	0	0	0	0	0	0	0	0	0	0	0	0	0	0	0	0	0	0	0	0	0	0	0	0	0	0	0	0	0	0	0	0	0	0	0	0	0	0	0	0	0	0	0	0	0	0
7SK_168	301	0	0	0	0	0	0	0	0	0	0	0	0	0	0	0	0	0	0	0	0	0	0	0	0	0	0	0	0	0	0	0	0	0	0	0	0	0	0	0	0	0	0	0	0	0	0	0	0
7SK_169	271	0	0	0	0	0	0	0	0	0	0	0	0	0	0	0	0	0	0	0	0	0	0	0	0	0	0	0	0	0	0	0	0	0	0	0	0	0	0	0	0	0	0	0	0	0	0	0	0
7SK_17	303	0	0	0	0	0	0	0	0	0	0	0	0	0	0	0	0	0	0	0	0	0	0	0	0	0	0	0	0	0	0	0	0	0	0	0	0	0	0	0	0	0	0	0	0	0	0	0	0
7SK_170	87	0	0	0	0	0	0	0	0	0	0	0	0	0	0	0	0	0	0	0	0	0	0	0	0	0	0	0	0	0	0	0	0	0	0	0	0	0	0	0	0	0	0	0	0	0	0	0	0
7SK_171	235	0	0	0	0	0	0	0	0	0	0	0	0	0	0	0	0	0	0	0	0	0	0	0	0	0	0	0	0	0	0	0	0	0	0	0	0	0	0	0	0	0	0	0	0	0	0	0	0
7SK_172	92	0	0	0	0	0	0	0	0	0	0	0	0	0	0	0	0	0	0	0	0	0	0	0	0	0	0	0	0	0	0	0	0	0	0	0	0	0	0	0	0	0	0	0	0	0	0	0	0
7SK_173	292	0	0	0	0	0	0	0	0	0	0	0	0	0	0	0	0	0	0	0	0	0	0	0	0	0	0	0	0	0	0	0	0	0	0	0	0	0	0	0	0	0	0	0	0	0	0	0	0
7SK_174	316	0	0	0	0	0	0	0	0	0	0	0	0	0	0	0	0	0	0	0	0	0	0	0	0	0	0	0	0	1	0	0	0	0	0	0	0	0	0	0	0	0	0	0	0	0	0	0	0
7SK_175	232	0	0	0	0	0	0	0	0	0	0	0	0	0	0	0	0	0	0	0	0	0	0	0	0	0	0	0	0	0	0	0	0	0	0	0	0	0	0	0	0	0	0	0	0	0	0	0	0
7SK_176	271	0	0	0	0	0	0	0	0	0	0	0	0	0	0	0	0	0	0	0	0	0	0	1	0	0	0	0	0	1	0	0	0	0	0	0	0	0	0	0	0	0	0	0	0	0	0	0	0
7SK_177	327	0	0	0	0	0	0	0	0	0	0	0	0	0	0	0	0	0	0	0	0	0	0	0	0	0	0	0	0	0	0	0	0	0	0	0	0	0	0	0	0	0	0	0	0	0	0	0	0
7SK_178	99	0	0	0	0	0	0	0	0	0	0	0	0	0	0	0	0	0	0	0	0	0	0	0	0	0	0	0	0	0	0	0	0	0	0	0	0	0	0	0	0	0	0	0	0	0	0	0	0
7SK_179	271	0	0	0	0	0	0	0	0	0	0	0	0	0	0	0	0	0	0	0	0	0	0	0	0	0	0	0	0	0	0	0	0	0	0	0	0	0	0	0	0	0	0	0	0	0	0	0	0
7SK_18	251	0	0	0	0	0	0	0	0	0	0	0	0	0	0	0	0	0	0	0	0	0	0	0	0	0	0	0	0	0	0	0	0	0	0	0	0	0	0	0	0	0	0	0	0	0	0	1	0
7SK_180	269	0	0	0	0	0	0	0	0	0	0	0	0	0	0	0	0	0	0	0	0	0	0	0	0	0	0	0	0	0	0	0	0	0	0	0	0	0	0	0	0	0	0	0	0	0	0	0	0
7SK_181	303	0	0	0	0	0	0	0	0	0	0	0	0	0	0	0	0	0	0	0	0	0	0	0	0	0	0	0	0	0	0	0	0	0	0	0	0	0	0	0	0	0	0	0	0	0	0	0	0
7SK_182	296	0	0	0	0	0	0	0	0	0	0	0	0	0	0	0	0	0	0	0	0	0	0	0	0	0	0	0	0	0	0	0	0	0	0	0	0	0	0	0	0	0	0	0	0	0	0	1	0
7SK_183	264	0	0	0	0	0	0	0	0	0	0	0	0	0	0	0	0	1	0	0	0	1	0	0	0	1	0	0	0	0	0	0	0	0	0	0	0	1	0	0	0	0	0	0	0	0	0	0	0
7SK_184	296	0	0	0	0	0	0	0	0	0	0	0	0	0	0	0	0	0	0	0	0	0	0	0	0	0	0	0	0	0	0	0	0	0	0	0	0	0	0	0	0	0	0	0	0	0	0	0	0
7SK_185	297	4	0	12	0	19	0	15	0	14	0	9	0	11	0	13	0	15	0	7	0	12	0	13	0	7	0	9	0	15	0	13	0	9	0	8	0	13	0	14	0	12	0	14	0	8	0	15	0
7SK_186	334	0	0	0	0	0	0	0	0	0	0	0	0	0	0	0	0	0	0	0	0	0	0	0	0	0	0	0	0	0	0	0	0	0	0	2	0	0	0	0	0	0	0	0	0	0	0	0	0
7SK_187	253	0	0	0	0	0	0	0	0	0	0	0	0	0	0	0	0	0	0	0	0	0	0	0	0	0	0	0	0	0	0	0	0	0	0	0	0	0	0	0	0	0	0	0	0	0	0	0	0
7SK_188	313	0	0	0	0	0	0	0	0	0	0	0	0	0	0	0	0	0	0	0	0	0	0	0	0	0	0	0	0	0	0	0	0	0	0	0	0	0	0	0	0	0	0	0	0	0	0	0	0
7SK_189	242	0	0	0	0	0	0	0	0	0	0	0	0	0	0	0	0	0	0	0	0	0	0	0	0	0	0	0	0	0	0	0	0	0	0	0	0	0	0	0	0	0	0	0	0	0	0	0	0
7SK_19	357	0	0	0	0	0	0	0	0	0	0	0	0	0	0	0	0	0	0	0	0	0	0	0	0	0	0	0	0	0	0	0	0	0	0	0	0	0	0	0	0	0	0	0	0	0	0	0	0
7SK_190	295	0	0	0	0	0	0	0	0	0	0	0	0	0	0	0	0	0	0	0	0	0	0	0	0	0	0	0	0	0	0	0	0	0	0	0	0	0	0	0	0	0	0	0	0	0	0	0	0
7SK_191	309	0	0	0	0	0	0	0	0	1	0	0	0	0	0	0	0	0	0	0	0	0	0	0	0	0	0	0	0	0	0	0	0	0	0	1	0	0	0	0	0	0	0	0	0	0	0	0	0
7SK_192	283	0	0	0	0	0	0	0	0	0	0	0	0	0	0	0	0	0	0	0	0	0	0	0	0	0	0	0	0	0	0	0	0	0	0	0	0	0	0	0	0	0	0	0	0	0	0	0	0
7SK_193	265	0	0	0	0	0	0	0	0	0	0	0	0	0	0	0	0	0	0	0	0	0	0	0	0	0	0	0	0	0	0	0	0	0	0	0	0	0	0	0	0	0	0	0	0	0	0	0	0
7SK_194	288	0	0	0	0	0	0	0	0	0	0	0	0	0	0	0	0	0	0	0	0	0	0	0	0	0	0	0	0	0	0	0	0	0	0	0	0	0	0	0	0	0	0	0	0	0	0	0	0
7SK_195	338	0	0	0	0	0	0	0	0	0	0	0	0	0	0	0	0	0	0	0	0	0	0	0	0	0	0	0	0	0	0	0	0	0	0	0	0	0	0	0	0	0	0	0	0	0	0	0	0
7SK_196	319	0	0	0	0	0	0	0	0	0	0	0	0	0	0	0	0	0	0	0	0	0	0	0	0	0	0	0	0	0	0	0	0	0	0	0	0	0	0	0	0	0	0	0	0	0	0	0	0
7SK_197	305	0	0	0	0	0	0	0	0	0	0	0	0	0	0	0	0	0	0	0	0	0	0	0	0	0	0	0	0	0	0	0	0	0	0	0	0	0	0	0	0	0	0	0	0	0	0	0	0
7SK_198	292	0	0	0	0	0	0	0	0	0	0	0	0	0	0	0	0	0	0	0	0	0	0	0	0	0	0	0	0	0	0	0	0	0	0	0	0	0	0	0	0	0	0	0	0	0	0	0	0
7SK_199	283	0	0	0	0	0	0	0	0	0	0	0	0	0	0	0	0	0	0	0	0	0	0	0	0	0	0	0	0	0	0	0	0	0	0	0	0	0	0	0	0	0	0	0	0	0	0	0	0
7SK_2	176	0	0	0	0	0	0	0	0	0	0	0	0	0	0	0	0	0	0	0	0	0	0	0	0	0	0	0	0	0	0	0	0	0	0	0	0	0	0	0	0	0	0	0	0	0	0	0	0
7SK_20	320	0	0	0	0	0	0	0	0	0	0	0	0	0	0	0	0	0	0	0	0	0	0	0	0	0	0	0	0	0	0	0	0	0	0	0	0	0	0	0	0	0	0	0	0	0	0	0	0
7SK_200	306	0	0	0	0	0	0	0	0	0	0	0	0	0	0	0	0	0	0	0	0	0	0	0	0	0	0	0	0	0	0	0	0	0	0	0	0	0	0	0	0	0	0	0	0	0	0	0	0
7SK_201	89	0	0	0	0	0	0	0	0	0	0	0	0	0	0	0	0	0	0	0	0	0	0	0	0	0	0	0	0	0	0	0	0	0	0	0	0	0	0	0	0	0	0	0	0	0	0	0	0
7SK_202	320	0	0	0	0	0	0	0	0	0	0	0	0	0	0	0	0	0	0	0	0	0	0	0	0	0	0	0	0	0	0	0	0	0	0	0	0	0	0	0	0	0	0	0	0	0	0	0	0
7SK_203	320	0	0	0	0	0	0	0	0	0	0	0	0	0	0	0	0	0	0	0	0	0	0	0	0	0	0	0	0	0	0	0	0	1	0	1	0	0	0	0	0	0	0	0	0	0	0	0	0
7SK_204	296	1	0	0	0	0	0	0	0	0	0	0	0	0	0	0	0	0	0	0	0	0	0	0	0	0	0	0	0	0	0	0	0	0	0	0	0	0	0	0	0	0	0	0	0	1	0	0	0
7SK_205	92	0	0	0	0	0	0	0	0	0	0	0	0	0	0	0	0	0	0	0	0	0	0	0	0	0	0	0	0	0	0	0	0	0	0	0	0	0	0	0	0	0	0	0	0	0	0	0	0
7SK_206	331	0	0	0	0	0	0	0	0	0	0	0	0	0	0	0	0	0	0	0	0	0	0	0	0	0	0	0	0	0	0	0	0	0	0	0	0	3	0	0	0	0	0	0	0	0	0	0	0
7SK_207	294	0	0	0	0	0	0	0	0	0	0	0	0	0	0	0	0	0	0	0	0	0	0	0	0	0	0	0	0	0	0	0	0	0	0	0	0	0	0	0	0	0	0	0	0	0	0	1	0
7SK_208	294	0	0	0	0	0	0	0	0	0	0	0	0	0	0	0	0	0	0	0	0	0	0	0	0	1	0	1	0	0	0	0	0	0	0	0	0	0	0	0	0	0	0	0	0	0	0	0	0
7SK_209	274	0	0	0	0	0	0	0	0	0	0	0	0	0	0	0	0	0	0	0	0	0	0	0	0	0	0	0	0	0	0	0	0	0	0	0	0	0	0	0	0	0	0	0	0	0	0	0	0
7SK_21	324	0	0	0	0	0	0	0	0	0	0	0	0	0	0	0	0	0	0	0	0	0	0	0	0	0	0	0	0	0	0	0	0	0	0	1	0	0	0	0	0	0	0	0	0	0	0	0	0
7SK_210	314	1	0	0	0	0	0	0	0	0	0	1	0	0	0	0	0	0	0	0	0	0	0	0	0	2	0	0	0	0	0	0	0	0	0	0	0	1	0	0	0	0	0	0	0	0	0	0	0
7SK_211	324	0	0	0	0	0	0	0	0	0	0	0	0	0	0	0	0	0	0	0	0	0	0	0	0	0	0	0	0	0	0	0	0	0	0	0	0	0	0	0	0	0	0	0	0	0	0	0	0
7SK_212	331	25	0	7	0	12	0	3	0	31	0	68	0	34	0	25	0	27	0	19	0	6	0	10	0	20	0	23	0	27	0	88	0	12	0	3	0	11	0	3	0	2	0	11	0	14	0	11	0
7SK_213	266	0	0	2	0	1	0	0	0	0	0	0	0	0	0	0	0	0	0	0	0	1	0	1	0	0	0	0	0	1	0	0	0	0	0	0	0	1	0	0	0	0	0	0	0	0	0	0	0
7SK_214	283	0	0	0	0	0	0	0	0	0	0	0	0	0	0	0	0	0	0	0	0	0	0	0	0	0	0	0	0	0	0	0	0	0	0	0	0	0	0	0	0	0	0	0	0	0	0	0	0
7SK_215	250	0	0	0	0	0	0	0	0	0	0	0	0	0	0	0	0	0	0	0	0	0	0	0	0	0	0	0	0	0	0	0	0	0	0	0	0	0	0	0	0	0	0	0	0	0	0	0	0
7SK_216	256	0	0	0	0	0	0	0	0	0	0	0	0	0	0	0	0	0	0	0	0	0	0	0	0	0	0	0	0	0	0	0	0	0	0	0	0	0	0	0	0	0	0	0	0	0	0	0	0
7SK_217	320	0	0	0	0	0	0	0	0	0	0	0	0	0	0	0	0	0	0	0	0	0	0	0	0	0	0	0	0	0	0	0	0	0	0	0	0	0	0	0	0	0	0	0	0	0	0	0	0
7SK_218	247	0	0	0	0	0	0	0	0	0	0	0	0	0	0	0	0	0	0	0	0	0	0	0	0	0	0	0	0	0	0	0	0	0	0	0	0	0	0	0	0	0	0	0	0	0	0	0	0
7SK_219	323	0	0	0	0	0	0	0	0	0	0	0	0	0	0	0	0	0	0	0	0	0	0	0	0	0	0	0	0	0	0	0	0	0	0	0	0	0	0	0	0	0	0	0	0	0	0	0	0
7SK_22	283	0	0	0	0	0	0	0	0	0	0	0	0	0	0	0	0	0	0	0	0	0	0	0	0	0	0	0	0	0	0	0	0	0	0	0	0	0	0	0	0	0	0	0	0	0	0	0	0
7SK_220	99	0	0	0	0	0	0	0	0	0	0	0	0	0	0	0	0	0	0	0	0	0	0	0	0	0	0	0	0	0	0	0	0	0	0	0	0	0	0	0	0	0	0	0	0	0	0	0	0
7SK_221	99	0	0	0	0	0	0	0	0	0	0	0	0	0	0	0	0	0	0	0	0	0	0	0	0	0	0	0	0	0	0	0	0	0	0	0	0	0	0	0	0	0	0	0	0	0	0	0	0
7SK_222	306	0	0	0	0	0	0	0	0	0	0	0	0	0	0	0	0	0	0	0	0	0	0	0	0	0	0	0	0	0	0	0	0	0	0	0	0	0	0	0	0	0	0	0	0	0	0	0	0
7SK_223	285	0	0	0	0	0	0	0	0	0	0	0	0	0	0	0	0	0	0	0	0	0	0	0	0	0	0	0	0	0	0	0	0	0	0	0	0	0	0	0	0	0	0	0	0	0	0	0	0
7SK_224	300	0	0	0	0	0	0	0	0	0	0	1	0	0	0	0	0	0	0	0	0	0	0	0	0	1	0	0	0	0	0	0	0	0	0	0	0	1	0	0	0	0	0	0	0	0	0	0	0
7SK_225	299	0	0	0	0	0	0	0	0	0	0	0	0	0	0	0	0	0	0	0	0	0	0	0	0	0	0	0	0	0	0	0	0	0	0	0	0	0	0	0	0	0	0	0	0	0	0	0	0
7SK_226	332	0	0	0	0	0	0	0	0	0	0	0	0	0	0	0	0	0	0	0	0	0	0	0	0	0	0	0	0	0	0	0	0	0	0	0	0	0	0	0	0	0	0	0	0	0	0	0	0
7SK_227	278	0	0	3	0	0	0	2	0	1	0	0	0	0	0	1	0	0	0	0	0	0	0	0	0	1	0	0	0	0	0	1	0	0	0	0	0	0	0	1	0	1	0	0	0	0	0	0	0
7SK_228	285	0	0	0	0	0	0	0	0	0	0	0	0	0	0	0	0	0	0	0	0	0	0	0	0	0	0	0	0	0	0	0	0	0	0	0	0	0	0	0	0	0	0	0	0	0	0	0	0
7SK_229	331	0	0	0	0	0	0	0	0	0	0	0	0	0	0	0	0	0	0	0	0	0	0	0	0	0	0	0	0	0	0	0	0	0	0	0	0	0	0	0	0	0	0	0	0	0	0	0	0
7SK_23	293	0	0	0	0	0	0	0	0	0	0	0	0	0	0	0	0	0	0	0	0	0	0	0	0	0	0	0	0	0	0	0	0	0	0	0	0	0	0	0	0	0	0	0	0	0	0	0	0
7SK_230	312	0	0	0	0	0	0	0	0	0	0	0	0	0	0	0	0	0	0	0	0	0	0	0	0	0	0	0	0	0	0	0	0	0	0	0	0	0	0	0	0	0	0	0	0	0	0	0	0
7SK_231	313	0	0	0	0	0	0	0	0	1	0	0	0	0	0	0	0	0	0	1	0	0	0	0	0	0	0	0	0	0	0	0	0	0	0	0	0	0	0	0	0	0	0	0	0	0	0	0	0
7SK_232	91	0	0	0	0	0	0	0	0	0	0	0	0	0	0	0	0	0	0	0	0	0	0	0	0	0	0	0	0	0	0	0	0	0	0	0	0	0	0	0	0	0	0	0	0	0	0	0	0
7SK_233	304	0	0	0	0	0	0	0	0	0	0	0	0	0	0	0	0	0	0	0	0	0	0	0	0	0	0	0	0	0	0	0	0	0	0	0	0	0	0	0	0	0	0	0	0	0	0	0	0
7SK_234	295	0	0	0	0	0	0	0	0	0	0	0	0	0	0	0	0	0	0	0	0	0	0	0	0	0	0	0	0	0	0	0	0	0	0	0	0	0	0	0	0	0	0	0	0	0	0	0	0
7SK_235	319	0	0	0	0	0	0	0	0	0	0	0	0	0	0	0	0	0	0	0	0	0	0	0	0	0	0	0	0	0	0	0	0	0	0	0	0	0	0	0	0	0	0	0	0	0	0	0	0
7SK_236	336	0	0	0	0	0	0	0	0	0	0	0	0	0	0	0	0	0	0	0	0	0	0	0	0	0	0	0	0	0	0	0	0	0	0	0	0	0	0	0	0	0	0	0	0	0	0	0	0
7SK_237	329	0	0	0	0	0	0	0	0	0	0	0	0	0	0	0	0	0	0	0	0	0	0	0	0	0	0	0	0	0	0	0	0	0	0	0	0	0	0	0	0	0	0	0	0	0	0	0	0
7SK_238	294	0	0	0	0	0	0	0	0	0	0	0	0	0	0	0	0	0	0	0	0	0	0	0	0	0	0	0	0	0	0	0	0	0	0	0	0	0	0	0	0	0	0	0	0	0	0	0	0
7SK_239	300	0	0	0	0	0	0	0	0	0	0	0	0	0	0	0	0	0	0	0	0	0	0	0	0	0	0	0	0	0	0	0	0	0	0	0	0	0	0	0	0	0	0	0	0	0	0	0	0
7SK_24	275	0	0	0	0	0	0	0	0	0	0	0	0	0	0	0	0	0	0	0	0	0	0	0	0	0	0	0	0	0	0	0	0	0	0	0	0	0	0	0	0	0	0	0	0	0	0	0	0
7SK_240	87	0	0	0	0	0	0	0	0	0	0	0	0	0	0	0	0	0	0	0	0	0	0	0	0	0	0	0	0	0	0	0	0	0	0	0	0	0	0	0	0	0	0	0	0	0	0	0	0
7SK_241	244	0	0	0	0	0	0	0	0	0	0	0	0	0	0	0	0	0	0	0	0	0	0	0	0	0	0	0	0	0	0	0	0	0	0	0	0	0	0	0	0	0	0	0	0	0	0	0	0
7SK_242	311	0	0	0	0	0	0	0	0	0	0	0	0	0	0	0	0	0	0	0	0	0	0	0	0	0	0	1	0	0	0	0	0	0	0	0	0	0	0	0	0	0	0	0	0	0	0	0	0
7SK_243	313	0	0	0	0	0	0	0	0	0	0	0	0	0	0	0	0	0	0	0	0	0	0	0	0	0	0	0	0	0	0	0	0	0	0	0	0	0	0	0	0	0	0	0	0	0	0	0	0
7SK_244	253	0	0	0	0	0	0	0	0	0	0	0	0	0	0	0	0	0	0	0	0	0	0	0	0	0	0	0	0	0	0	0	0	0	0	0	0	0	0	0	0	0	0	0	0	0	0	0	0
7SK_245	221	0	0	0	0	0	0	0	0	0	0	0	0	0	0	0	0	0	0	0	0	0	0	0	0	0	0	0	0	0	0	0	0	0	0	0	0	0	0	0	0	0	0	0	0	0	0	0	0
7SK_246	271	0	0	0	0	0	0	0	0	0	0	0	0	0	0	0	0	0	0	0	0	0	0	0	0	0	0	0	0	0	0	0	0	0	0	0	0	0	0	0	0	0	0	0	0	0	0	0	0
7SK_247	299	0	0	0	0	0	0	0	0	0	0	0	0	0	0	0	0	0	0	0	0	0	0	0	0	0	0	0	0	0	0	0	0	0	0	0	0	0	0	0	0	0	0	0	0	0	0	0	0
7SK_248	243	0	0	0	0	0	0	0	0	0	0	0	0	0	0	0	0	0	0	0	0	0	0	0	0	0	0	0	0	0	0	0	0	0	0	0	0	0	0	0	0	0	0	0	0	0	0	0	0
7SK_249	258	0	0	0	0	0	0	0	0	0	0	0	0	0	0	0	0	0	0	0	0	0	0	0	0	0	0	0	0	0	0	0	0	0	0	0	0	0	0	0	0	0	0	0	0	0	0	0	0
7SK_25	317	0	0	2	0	0	0	0	0	1	0	0	0	0	0	2	0	2	0	0	0	1	0	0	0	0	0	2	0	0	0	0	0	0	0	2	0	0	0	0	0	0	0	0	0	1	0	1	0
7SK_250	98	0	0	0	0	0	0	0	0	0	0	0	0	0	0	0	0	0	0	0	0	0	0	0	0	0	0	0	0	0	0	0	0	0	0	0	0	0	0	0	0	0	0	0	0	0	0	0	0
7SK_251	283	0	0	0	0	0	0	0	0	0	0	0	0	0	0	0	0	0	0	0	0	0	0	0	0	0	0	0	0	0	0	0	0	0	0	0	0	0	0	0	0	0	0	0	0	0	0	0	0
7SK_252	305	0	0	0	0	0	0	0	0	0	0	0	0	0	0	0	0	0	0	0	0	0	0	0	0	0	0	0	0	0	0	0	0	0	0	0	0	0	0	0	0	0	0	0	0	0	0	0	0
7SK_253	201	0	0	0	0	0	0	0	0	0	0	0	0	0	0	0	0	0	0	0	0	0	0	0	0	0	0	0	0	0	0	0	0	0	0	0	0	0	0	0	0	0	0	0	0	0	0	0	0
7SK_254	289	0	0	0	0	0	0	0	0	0	0	1	0	0	0	0	0	0	0	1	0	0	0	0	0	0	0	0	0	0	0	0	0	0	0	0	0	0	0	0	0	0	0	0	0	0	0	0	0
7SK_255	269	0	0	0	0	0	0	0	0	1	0	0	0	0	0	0	0	0	0	0	0	0	0	0	0	0	0	0	0	0	0	0	0	0	0	0	0	0	0	0	0	0	0	0	0	0	0	0	0
7SK_256	101	0	0	0	0	0	0	0	0	0	0	0	0	0	0	0	0	0	0	0	0	0	0	0	0	0	0	0	0	0	0	0	0	0	0	0	0	0	0	0	0	0	0	0	0	0	0	0	0
7SK_257	277	1	0	0	0	0	0	0	0	0	0	0	0	0	0	0	0	0	0	0	0	0	0	0	0	0	0	0	0	0	0	0	0	1	0	0	0	0	0	0	0	0	0	0	0	0	0	0	0
7SK_258	234	0	0	0	0	0	0	0	0	0	0	0	0	0	0	0	0	0	0	0	0	0	0	0	0	0	0	0	0	0	0	0	0	0	0	0	0	0	0	0	0	0	0	0	0	0	0	0	0
7SK_259	301	0	0	0	0	0	0	0	0	0	0	0	0	0	0	0	0	1	0	0	0	0	0	0	0	0	0	0	0	0	0	0	0	0	0	0	0	0	0	0	0	0	0	0	0	0	0	0	0
7SK_26	307	0	0	0	0	0	0	0	0	0	0	0	0	0	0	0	0	0	0	0	0	0	0	0	0	0	0	0	0	0	0	0	0	0	0	0	0	0	0	0	0	0	0	0	0	0	0	0	0
7SK_260	299	0	0	0	0	0	0	0	0	0	0	0	0	0	0	0	0	0	0	0	0	0	0	0	0	0	0	0	0	0	0	0	0	0	0	0	0	0	0	0	0	0	0	0	0	0	0	0	0
7SK_261	234	0	0	0	0	0	0	0	0	0	0	0	0	0	0	0	0	0	0	0	0	0	0	0	0	0	0	0	0	0	0	0	0	0	0	0	0	0	0	0	0	0	0	0	0	0	0	0	0
7SK_262	273	0	0	0	0	0	0	0	0	0	0	0	0	0	0	0	0	0	0	0	0	0	0	0	0	0	0	0	0	0	0	0	0	0	0	0	0	0	0	0	0	0	0	0	0	0	0	0	0
7SK_263	341	0	0	0	0	0	0	0	0	0	0	0	0	0	0	0	0	0	0	0	0	0	0	0	0	0	0	0	0	0	0	0	0	0	0	0	0	0	0	0	0	0	0	0	0	0	0	0	0
7SK_264	313	0	0	0	0	0	0	0	0	0	0	0	0	0	0	0	0	0	0	0	0	0	0	0	0	0	0	0	0	0	0	0	0	0	0	0	0	0	0	0	0	0	0	0	0	0	0	0	0
7SK_265	99	0	0	0	0	0	0	0	0	0	0	0	0	0	0	0	0	0	0	0	0	0	0	0	0	0	0	0	0	0	0	0	0	0	0	0	0	0	0	0	0	0	0	0	0	0	0	0	0
7SK_266	241	0	0	0	0	0	0	0	0	0	0	0	0	0	0	0	0	0	0	0	0	0	0	0	0	0	0	0	0	0	0	0	0	0	0	0	0	0	0	0	0	0	0	0	0	0	0	0	0
7SK_267	268	0	0	0	0	0	0	0	0	0	0	0	0	0	0	1	0	0	0	0	0	0	0	0	0	0	0	0	0	0	0	0	0	0	0	0	0	0	0	0	0	0	0	0	0	0	0	0	0
7SK_268	261	0	0	0	0	0	0	0	0	0	0	0	0	0	0	0	0	0	0	0	0	0	0	0	0	0	0	0	0	0	0	0	0	0	0	0	0	0	0	0	0	0	0	0	0	0	0	0	0
7SK_269	293	0	0	0	0	0	0	0	0	0	0	0	0	0	0	0	0	0	0	0	0	0	0	0	0	0	0	0	0	0	0	0	0	0	0	0	0	0	0	0	0	0	0	0	0	0	0	0	0
7SK_27	65	0	0	0	0	0	0	0	0	0	0	0	0	0	0	0	0	0	0	0	0	0	0	0	0	0	0	0	0	0	0	0	0	0	0	0	0	0	0	0	0	0	0	0	0	0	0	0	0
7SK_270	193	0	0	0	0	0	0	0	0	0	0	0	0	0	0	0	0	1	0	0	0	0	0	0	0	0	0	0	0	0	0	0	0	0	0	0	0	0	0	0	0	0	0	0	0	0	0	0	0
7SK_271	83	0	0	0	0	0	0	0	0	0	0	0	0	0	0	0	0	0	0	0	0	0	0	0	0	0	0	0	0	0	0	0	0	0	0	0	0	0	0	0	0	0	0	0	0	0	0	0	0
7SK_272	206	0	0	0	0	0	0	0	0	0	0	0	0	0	0	0	0	0	0	0	0	0	0	0	0	0	0	0	0	0	0	0	0	0	0	0	0	0	0	0	0	0	0	0	0	0	0	0	0
7SK_273	251	0	0	0	0	0	0	0	0	0	0	0	0	0	0	0	0	0	0	0	0	0	0	0	0	0	0	0	0	0	0	0	0	0	0	0	0	0	0	0	0	0	0	0	0	0	0	0	0
7SK_274	293	0	0	0	0	0	0	0	0	0	0	0	0	0	0	0	0	0	0	0	0	0	0	0	0	0	0	0	0	0	0	0	0	0	0	0	0	0	0	0	0	0	0	0	0	0	0	0	0
7SK_275	267	0	0	0	0	0	0	0	0	1	0	0	0	0	0	0	0	0	0	0	0	0	0	0	0	0	0	0	0	0	0	1	0	0	0	0	0	0	0	0	0	0	0	0	0	0	0	0	0
7SK_276	337	0	0	0	0	0	0	0	0	0	0	0	0	0	0	0	0	0	0	0	0	0	0	0	0	0	0	0	0	0	0	0	0	0	0	0	0	0	0	0	0	0	0	0	0	0	0	0	0
7SK_277	282	0	0	0	0	0	0	0	0	0	0	0	0	0	0	0	0	0	0	0	0	0	0	0	0	0	0	0	0	0	0	0	0	0	0	0	0	0	0	0	0	0	0	0	0	0	0	0	0
7SK_278	288	0	0	0	0	0	0	0	0	0	0	0	0	0	0	0	0	0	0	0	0	0	0	0	0	0	0	0	0	0	0	0	0	0	0	0	0	0	0	0	0	0	0	0	0	0	0	0	0
7SK_279	309	0	0	0	0	0	0	0	0	0	0	0	0	0	0	0	0	0	0	0	0	0	0	0	0	0	0	0	0	0	0	0	0	0	0	0	0	0	0	0	0	0	0	0	0	0	0	0	0
7SK_28	329	0	0	0	0	0	0	0	0	1	0	0	0	0	0	1	0	0	0	0	0	0	0	0	0	0	0	0	0	0	0	0	0	0	0	0	0	0	0	0	0	0	0	0	0	1	0	0	0
7SK_280	260	0	0	0	0	0	0	2	0	1	0	0	0	0	0	0	0	2	0	0	0	0	0	0	0	0	0	1	0	2	0	0	0	0	0	0	0	0	0	0	0	0	0	0	0	0	0	0	0
7SK_281	254	0	0	0	0	0	0	0	0	0	0	0	0	0	0	0	0	0	0	0	0	0	0	0	0	0	0	0	0	0	0	0	0	0	0	0	0	0	0	0	0	0	0	0	0	0	0	0	0
7SK_282	316	0	0	0	0	0	0	0	0	1	0	0	0	0	0	0	0	0	0	2	0	0	0	0	0	0	0	0	0	0	0	0	0	0	0	0	0	0	0	0	0	0	0	1	0	0	0	0	0
7SK_283	236	0	0	0	0	0	0	0	0	0	0	0	0	0	0	0	0	0	0	0	0	0	0	0	0	0	0	0	0	0	0	0	0	0	0	0	0	0	0	0	0	0	0	0	0	0	0	0	0
7SK_284	289	0	0	0	0	0	0	0	0	0	0	0	0	0	0	0	0	0	0	0	0	0	0	0	0	0	0	0	0	0	0	0	0	0	0	0	0	0	0	0	0	0	0	0	0	0	0	0	0
7SK_285	123	0	0	0	0	0	0	0	0	0	0	0	0	0	0	0	0	0	0	0	0	0	0	0	0	0	0	0	0	0	0	0	0	0	0	1	0	0	0	0	0	0	0	1	0	0	0	0	0
7SK_286	98	0	0	0	0	0	0	0	0	0	0	0	0	0	0	0	0	0	0	0	0	0	0	0	0	0	0	0	0	0	0	0	0	0	0	0	0	0	0	0	0	0	0	0	0	0	0	0	0
7SK_287	99	0	0	0	0	0	0	0	0	0	0	0	0	0	0	0	0	0	0	0	0	0	0	0	0	0	0	0	0	0	0	0	0	0	0	0	0	0	0	0	0	0	0	0	0	0	0	0	0
7SK_288	262	0	0	0	0	0	0	0	0	0	0	0	0	0	0	0	0	0	0	0	0	0	0	0	0	0	0	0	0	0	0	0	0	0	0	0	0	0	0	0	0	0	0	0	0	0	0	0	0
7SK_289	98	0	0	0	0	0	0	0	0	0	0	0	0	0	0	0	0	0	0	0	0	0	0	0	0	0	0	0	0	0	0	0	0	0	0	0	0	0	0	0	0	0	0	0	0	0	0	0	0
7SK_29	292	0	0	0	0	0	0	0	0	0	0	0	0	0	0	0	0	0	0	0	0	0	0	0	0	0	0	0	0	0	0	0	0	0	0	0	0	0	0	0	0	0	0	0	0	0	0	0	0
7SK_290	320	0	0	0	0	0	0	0	0	0	0	0	0	0	0	0	0	0	0	0	0	0	0	0	0	0	0	0	0	0	0	0	0	0	0	0	0	0	0	0	0	0	0	0	0	0	0	0	0
7SK_291	99	0	0	0	0	0	0	0	0	0	0	0	0	0	0	0	0	0	0	0	0	0	0	0	0	0	0	0	0	0	0	0	0	0	0	0	0	0	0	0	0	0	0	0	0	0	0	0	0
7SK_292	99	0	0	0	0	0	0	0	0	0	0	0	0	0	0	0	0	0	0	0	0	0	0	0	0	0	0	0	0	0	0	0	0	0	0	0	0	0	0	0	0	0	0	0	0	0	0	0	0
7SK_293	326	0	0	0	0	0	0	0	0	0	0	0	0	0	0	0	0	0	0	0	0	0	0	0	0	0	0	0	0	0	0	0	0	0	0	0	0	0	0	0	0	0	0	0	0	0	0	0	0
7SK_294	289	0	0	0	0	0	0	0	0	0	0	0	0	0	0	0	0	1	0	0	0	0	0	0	0	0	0	0	0	0	0	0	0	1	0	0	0	0	0	0	0	0	0	0	0	0	0	0	0
7SK_295	179	0	0	0	0	0	0	0	0	0	0	0	0	0	0	0	0	0	0	0	0	0	0	0	0	0	0	0	0	0	0	0	0	0	0	0	0	0	0	0	0	0	0	0	0	0	0	0	0
7SK_296	271	0	0	0	0	0	0	0	0	0	0	0	0	0	0	0	0	0	0	0	0	0	0	0	0	0	0	0	0	0	0	0	0	0	0	0	0	0	0	0	0	0	0	0	0	1	0	0	0
7SK_297	85	0	0	0	0	0	0	0	0	0	0	0	0	0	0	0	0	0	0	0	0	0	0	0	0	0	0	0	0	0	0	0	0	0	0	0	0	0	0	0	0	0	0	0	0	0	0	0	0
7SK_298	286	0	0	0	0	0	0	0	0	0	0	0	0	0	0	0	0	0	0	0	0	0	0	0	0	0	0	0	0	0	0	0	0	0	0	0	0	0	0	0	0	0	0	0	0	0	0	0	0
7SK_299	275	0	0	0	0	0	0	0	0	0	0	0	0	0	0	0	0	0	0	0	0	0	0	0	0	0	0	0	0	0	0	0	0	0	0	0	0	0	0	0	0	0	0	0	0	0	0	0	0
7SK_3	297	0	0	0	0	0	0	0	0	0	0	1	0	0	0	0	0	0	0	0	0	0	0	0	0	0	0	0	0	0	0	0	0	1	0	0	0	0	0	0	0	0	0	0	0	0	0	0	0
7SK_30	332	0	0	0	0	0	0	0	0	0	0	0	0	0	0	0	0	0	0	0	0	0	0	0	0	0	0	0	0	0	0	0	0	0	0	0	0	0	0	0	0	0	0	0	0	0	0	0	0
7SK_300	78	0	0	0	0	0	0	0	0	0	0	0	0	0	0	0	0	0	0	0	0	0	0	0	0	0	0	0	0	0	0	0	0	0	0	0	0	0	0	0	0	0	0	0	0	0	0	0	0
7SK_301	77	0	0	0	0	0	0	0	0	0	0	0	0	0	0	0	0	0	0	0	0	0	0	0	0	0	0	0	0	0	0	0	0	0	0	0	0	0	0	0	0	0	0	0	0	0	0	0	0
7SK_302	304	0	0	0	0	0	0	0	0	0	0	0	0	0	0	0	0	0	0	0	0	0	0	0	0	0	0	0	0	0	0	0	0	0	0	0	0	0	0	0	0	0	0	0	0	0	0	0	0
7SK_303	304	0	0	0	0	0	0	0	0	0	0	0	0	0	0	0	0	0	0	0	0	0	0	0	0	0	0	0	0	0	0	0	0	0	0	0	0	0	0	0	0	0	0	0	0	0	0	0	0
7SK_304	272	0	0	0	0	0	0	0	0	0	0	0	0	0	0	0	0	0	0	0	0	0	0	0	0	0	0	0	0	0	0	0	0	0	0	0	0	0	0	0	0	0	0	0	0	0	0	0	0
7SK_305	290	0	0	0	0	0	0	0	0	0	0	0	0	0	0	0	0	0	0	0	0	0	0	0	0	0	0	0	0	0	0	0	0	0	0	0	0	0	0	0	0	0	0	0	0	0	0	0	0
7SK_306	334	0	0	0	0	0	0	0	0	0	0	0	0	0	0	0	0	0	0	0	0	0	0	0	0	0	0	0	0	0	0	0	0	0	0	0	0	0	0	0	0	0	0	0	0	0	0	0	0
7SK_307	305	0	0	0	0	0	0	0	0	1	0	0	0	0	0	0	0	0	0	0	0	0	0	0	0	0	0	1	0	0	0	0	0	0	0	0	0	0	0	1	0	0	0	0	0	0	0	0	0
7SK_308	316	0	0	0	0	0	0	0	0	0	0	0	0	0	0	0	0	0	0	0	0	0	0	0	0	0	0	0	0	0	0	0	0	0	0	0	0	0	0	0	0	0	0	0	0	0	0	0	0
7SK_309	274	0	0	0	0	0	0	0	0	0	0	0	0	0	0	0	0	0	0	0	0	0	0	0	0	0	0	0	0	0	0	0	0	0	0	0	0	0	0	0	0	0	0	0	0	0	0	0	0
7SK_31	285	0	0	0	0	0	0	0	0	0	0	0	0	0	0	0	0	0	0	0	0	0	0	0	0	0	0	0	0	0	0	0	0	0	0	0	0	0	0	0	0	0	0	0	0	0	0	0	0
7SK_310	300	0	0	0	0	0	0	0	0	0	0	0	0	0	0	0	0	0	0	0	0	0	0	0	0	0	0	0	0	0	0	0	0	0	0	0	0	0	0	0	0	0	0	0	0	0	0	0	0
7SK_311	315	11	0	3	0	5	0	2	0	9	0	8	0	2	0	4	0	8	0	9	0	5	0	4	0	3	0	5	0	2	0	3	0	15	0	4	0	4	0	3	0	5	0	4	0	4	0	4	0
7SK_312	93	0	0	0	0	0	0	0	0	0	0	0	0	0	0	0	0	0	0	0	0	0	0	0	0	0	0	0	0	0	0	0	0	0	0	0	0	0	0	0	0	0	0	0	0	0	0	0	0
7SK_313	99	0	0	0	0	0	0	0	0	0	0	0	0	0	0	0	0	0	0	0	0	0	0	0	0	0	0	0	0	0	0	0	0	0	0	0	0	0	0	0	0	0	0	0	0	0	0	0	0
7SK_314	99	0	0	0	0	0	0	0	0	0	0	0	0	0	0	0	0	0	0	0	0	0	0	0	0	0	0	0	0	0	0	0	0	0	0	0	0	0	0	0	0	0	0	0	0	0	0	0	0
7SK_315	311	0	0	0	0	0	0	0	0	0	0	0	0	0	0	0	0	0	0	0	0	0	0	0	0	0	0	0	0	0	0	0	0	0	0	0	0	0	0	0	0	0	0	0	0	0	0	0	0
7SK_316	323	0	0	0	0	0	0	0	0	0	0	0	0	0	0	0	0	0	0	0	0	0	0	0	0	0	0	0	0	0	0	0	0	0	0	0	0	0	0	0	0	0	0	0	0	0	0	0	0
7SK_317	278	0	0	0	0	0	0	0	0	0	0	0	0	0	0	0	0	0	0	0	0	0	0	0	0	0	0	0	0	0	0	0	0	0	0	0	0	0	0	0	0	0	0	0	0	0	0	0	0
7SK_318	311	0	0	0	0	0	0	0	0	0	0	1	0	0	0	0	0	0	0	0	0	0	0	0	0	0	0	0	0	0	0	0	0	0	0	0	0	0	0	0	0	0	0	0	0	0	0	0	0
7SK_319	280	0	0	0	0	0	0	0	0	0	0	0	0	0	0	0	0	0	0	0	0	0	0	0	0	0	0	0	0	0	0	0	0	0	0	0	0	0	0	0	0	0	0	0	0	0	0	0	0
7SK_32	321	1	0	0	0	0	0	0	0	0	0	0	0	0	0	2	0	0	0	0	0	0	0	2	0	0	0	0	0	0	0	0	0	1	0	0	0	0	0	0	0	0	0	0	0	0	0	0	0
7SK_320	248	0	0	0	0	0	0	0	0	0	0	1	0	0	0	0	0	0	0	0	0	0	0	0	0	0	0	0	0	0	0	0	0	0	0	0	0	0	0	0	0	0	0	0	0	0	0	0	0
7SK_321	319	0	0	0	0	0	0	0	0	0	0	0	0	0	0	1	0	0	0	0	0	0	0	0	0	0	0	0	0	0	0	0	0	0	0	0	0	0	0	0	0	0	0	0	0	0	0	0	0
7SK_322	347	0	0	0	0	0	0	0	0	0	0	0	0	0	0	0	0	0	0	0	0	0	0	1	0	0	0	0	0	0	0	0	0	0	0	0	0	0	0	0	0	0	0	0	0	0	0	0	0
7SK_323	339	0	0	0	0	0	0	0	0	0	0	0	0	0	0	0	0	0	0	0	0	0	0	0	0	0	0	0	0	0	0	0	0	0	0	0	0	0	0	0	0	0	0	0	0	0	0	0	0
7SK_324	99	0	0	0	0	0	0	0	0	0	0	0	0	0	0	0	0	0	0	0	0	0	0	0	0	0	0	0	0	0	0	0	0	0	0	0	0	0	0	0	0	0	0	0	0	0	0	0	0
7SK_325	99	0	0	0	0	0	0	0	0	0	0	0	0	0	0	0	0	0	0	0	0	0	0	0	0	0	0	0	0	0	0	0	0	0	0	0	0	0	0	0	0	0	0	0	0	0	0	0	0
7SK_326	291	0	0	0	0	0	0	0	0	0	0	0	0	0	0	0	0	0	0	0	0	0	0	0	0	0	0	0	0	0	0	0	0	0	0	0	0	0	0	0	0	0	0	0	0	0	0	0	0
7SK_327	99	0	0	0	0	0	0	0	0	0	0	0	0	0	0	0	0	0	0	0	0	0	0	0	0	0	0	0	0	0	0	0	0	0	0	0	0	0	0	0	0	0	0	0	0	0	0	0	0
7SK_328	279	0	0	0	0	0	0	0	0	0	0	0	0	0	0	0	0	0	0	0	0	0	0	0	0	0	0	0	0	0	0	0	0	0	0	0	0	0	0	0	0	0	0	0	0	0	0	0	0
7SK_329	277	0	0	0	0	0	0	0	0	0	0	0	0	0	0	0	0	0	0	0	0	0	0	0	0	0	0	0	0	0	0	0	0	0	0	0	0	0	0	0	0	0	0	0	0	0	0	0	0
7SK_33	332	0	0	0	0	0	0	0	0	1	0	1	0	0	0	0	0	0	0	0	0	0	0	0	0	0	0	1	0	0	0	0	0	0	0	0	0	1	0	0	0	0	0	0	0	0	0	1	0
7SK_330	348	0	0	0	0	0	0	0	0	0	0	0	0	0	0	0	0	0	0	0	0	0	0	0	0	0	0	0	0	0	0	0	0	0	0	0	0	0	0	0	0	0	0	0	0	0	0	0	0
7SK_331	250	0	0	0	0	0	0	0	0	0	0	0	0	0	0	0	0	0	0	0	0	0	0	0	0	0	0	0	0	0	0	0	0	0	0	0	0	0	0	0	0	0	0	0	0	0	0	0	0
7SK_332	334	0	0	0	0	0	0	0	0	0	0	0	0	0	0	0	0	0	0	0	0	0	0	0	0	0	0	0	0	0	0	0	0	0	0	0	0	0	0	0	0	0	0	0	0	0	0	0	0
7SK_333	266	0	0	0	0	0	0	0	0	0	0	0	0	0	0	0	0	0	0	0	0	0	0	0	0	0	0	0	0	0	0	0	0	0	0	0	0	0	0	0	0	0	0	0	0	0	0	0	0
7SK_334	274	2	0	0	0	0	0	2	0	0	0	1	0	0	0	0	0	0	0	0	0	0	0	1	0	0	0	0	0	1	0	0	0	0	0	0	0	0	0	0	0	0	0	0	0	0	0	1	0
7SK_335	214	0	0	0	0	0	0	0	0	0	0	0	0	0	0	0	0	0	0	0	0	0	0	0	0	0	0	0	0	0	0	0	0	0	0	0	0	0	0	0	0	0	0	0	0	0	0	0	0
7SK_336	292	0	0	0	0	0	0	0	0	0	0	0	0	0	0	0	0	0	0	0	0	0	0	0	0	0	0	0	0	0	0	0	0	0	0	0	0	0	0	0	0	0	0	0	0	0	0	0	0
7SK_337	292	0	0	0	0	0	0	0	0	0	0	0	0	0	0	0	0	0	0	0	0	0	0	0	0	0	0	0	0	0	0	0	0	0	0	0	0	0	0	0	0	0	0	0	0	0	0	0	0
7SK_338	271	0	0	0	0	0	0	0	0	0	0	0	0	0	0	0	0	1	0	0	0	0	0	0	0	0	0	0	0	0	0	0	0	0	0	0	0	0	0	0	0	1	0	0	0	0	0	0	0
7SK_339	257	0	0	0	0	0	0	0	0	0	0	0	0	0	0	0	0	0	0	0	0	0	0	0	0	0	0	0	0	0	0	0	0	0	0	0	0	0	0	0	0	0	0	0	0	0	0	0	0
7SK_34	323	0	0	0	0	0	0	0	0	0	0	0	0	0	0	0	0	0	0	0	0	0	0	0	0	0	0	0	0	0	0	0	0	0	0	0	0	0	0	0	0	0	0	0	0	0	0	0	0
7SK_340	319	0	0	0	0	0	0	0	0	0	0	0	0	0	0	0	0	0	0	0	0	0	0	0	0	0	0	0	0	0	0	0	0	1	0	0	0	0	0	0	0	0	0	0	0	0	0	0	0
7SK_341	241	0	0	0	0	0	0	0	0	0	0	0	0	0	0	0	0	0	0	0	0	0	0	0	0	0	0	0	0	0	0	0	0	0	0	0	0	0	0	0	0	0	0	0	0	0	0	0	0
7SK_342	292	0	0	0	0	0	0	0	0	0	0	0	0	0	0	0	0	0	0	0	0	0	0	0	0	0	0	0	0	0	0	0	0	0	0	0	0	0	0	0	0	0	0	0	0	0	0	0	0
7SK_343	249	0	0	0	0	0	0	0	0	0	0	1	0	0	0	0	0	0	0	1	0	0	0	0	0	0	0	0	0	0	0	0	0	0	0	0	0	0	0	0	0	0	0	0	0	0	0	0	0
7SK_344	200	0	0	0	0	0	0	0	0	0	0	0	0	0	0	0	0	0	0	0	0	0	0	0	0	0	0	0	0	0	0	0	0	0	0	0	0	0	0	0	0	0	0	0	0	0	0	0	0
7SK_345	315	0	0	0	0	0	0	0	0	0	0	0	0	0	0	0	0	0	0	0	0	0	0	0	0	0	0	0	0	0	0	0	0	0	0	0	0	0	0	0	0	0	0	0	0	0	0	0	0
7SK_346	299	0	0	0	0	0	0	0	0	0	0	0	0	0	0	0	0	0	0	0	0	0	0	0	0	0	0	0	0	0	0	0	0	0	0	0	0	0	0	0	0	0	0	0	0	0	0	0	0
7SK_347	288	0	0	1	0	2	0	2	0	2	0	6	0	2	0	3	0	3	0	1	0	0	0	0	0	6	0	6	0	0	0	0	0	5	0	0	0	0	0	1	0	1	0	2	0	2	0	0	0
7SK_348	318	0	0	0	0	0	0	0	0	0	0	0	0	0	0	0	0	0	0	0	0	0	0	0	0	0	0	0	0	0	0	0	0	0	0	0	0	0	0	0	0	0	0	0	0	0	0	0	0
7SK_349	295	0	0	0	0	1	0	0	0	0	0	0	0	0	0	0	0	0	0	0	0	0	0	0	0	0	0	0	0	0	0	0	0	0	0	0	0	0	0	0	0	0	0	0	0	0	0	0	0
7SK_35	274	0	0	0	0	0	0	1	0	0	0	0	0	0	0	0	0	0	0	0	0	0	0	0	0	0	0	0	0	0	0	0	0	0	0	0	0	0	0	0	0	0	0	0	0	0	0	0	0
7SK_350	223	0	0	0	0	0	0	0	0	0	0	0	0	0	0	0	0	0	0	0	0	0	0	0	0	0	0	0	0	0	0	0	0	0	0	0	0	0	0	0	0	0	0	0	0	0	0	0	0
7SK_351	294	0	0	0	0	0	0	0	0	0	0	0	0	0	0	0	0	0	0	0	0	0	0	0	0	0	0	0	0	0	0	0	0	0	0	0	0	0	0	0	0	0	0	0	0	0	0	0	0
7SK_352	306	0	0	0	0	0	0	0	0	0	0	1	0	0	0	0	0	1	0	0	0	0	0	0	0	0	0	0	0	0	0	0	0	0	0	0	0	0	0	0	0	0	0	0	0	0	0	0	0
7SK_353	269	0	0	0	0	0	0	1	0	1	0	0	0	0	0	0	0	1	0	1	0	0	0	1	0	0	0	0	0	0	0	0	0	1	0	3	0	0	0	2	0	0	0	0	0	0	0	2	0
7SK_354	282	13	0	21	0	23	0	18	0	15	0	17	0	15	0	17	0	24	0	12	0	15	0	5	0	14	0	17	0	16	0	11	0	15	0	23	0	18	0	10	0	15	0	11	0	10	0	13	0
7SK_355	315	0	0	0	0	0	0	0	0	0	0	0	0	0	0	0	0	0	0	0	0	0	0	0	0	0	0	0	0	0	0	0	0	0	0	0	0	0	0	0	0	0	0	0	0	0	0	0	0
7SK_356	317	0	0	0	0	0	0	0	0	0	0	0	0	0	0	0	0	0	0	0	0	0	0	0	0	0	0	0	0	0	0	0	0	0	0	0	0	0	0	0	0	0	0	0	0	0	0	0	0
7SK_357	253	0	0	0	0	0	0	0	0	0	0	0	0	0	0	0	0	0	0	0	0	0	0	0	0	0	0	0	0	0	0	0	0	0	0	0	0	0	0	0	0	0	0	0	0	0	0	0	0
7SK_358	96	0	0	0	0	0	0	0	0	0	0	0	0	0	0	0	0	0	0	0	0	0	0	0	0	0	0	0	0	0	0	0	0	0	0	0	0	0	0	0	0	0	0	0	0	0	0	0	0
7SK_359	283	0	0	0	0	0	0	0	0	0	0	0	0	0	0	0	0	0	0	0	0	0	0	0	0	0	0	0	0	0	0	0	0	0	0	0	0	0	0	0	0	0	0	0	0	0	0	0	0
7SK_36	231	0	0	0	0	0	0	0	0	0	0	0	0	0	0	0	0	0	0	0	0	0	0	0	0	0	0	0	0	0	0	0	0	0	0	0	0	0	0	0	0	0	0	0	0	0	0	0	0
7SK_360	307	0	0	0	0	0	0	0	0	0	0	0	0	0	0	0	0	0	0	0	0	0	0	0	0	0	0	0	0	0	0	0	0	0	0	0	0	0	0	0	0	0	0	0	0	0	0	0	0
7SK_361	294	0	0	0	0	0	0	0	0	0	0	0	0	0	0	0	0	0	0	0	0	0	0	0	0	0	0	0	0	0	0	0	0	0	0	0	0	0	0	0	0	0	0	0	0	0	0	0	0
7SK_362	339	0	0	0	0	0	0	0	0	0	0	0	0	0	0	0	0	0	0	0	0	0	0	0	0	0	0	0	0	0	0	0	0	0	0	0	0	0	0	0	0	0	0	0	0	0	0	0	0
7SK_363	282	0	0	0	0	0	0	0	0	0	0	0	0	0	0	0	0	0	0	0	0	0	0	0	0	0	0	0	0	0	0	0	0	0	0	0	0	0	0	0	0	0	0	0	0	0	0	0	0
7SK_364	149	0	0	0	0	0	0	0	0	0	0	0	0	0	0	0	0	0	0	0	0	0	0	0	0	0	0	0	0	0	0	0	0	0	0	0	0	0	0	0	0	0	0	0	0	0	0	0	0
7SK_365	149	0	0	0	0	0	0	0	0	0	0	0	0	0	0	0	0	0	0	0	0	0	0	0	0	0	0	0	0	0	0	0	0	0	0	0	0	0	0	0	0	0	0	0	0	0	0	0	0
7SK_366	302	0	0	0	0	0	0	0	0	0	0	0	0	0	0	0	0	0	0	0	0	0	0	0	0	0	0	0	0	0	0	0	0	0	0	0	0	0	0	0	0	0	0	0	0	0	0	0	0
7SK_367	302	0	0	0	0	0	0	0	0	0	0	0	0	0	0	0	0	0	0	0	0	0	0	0	0	0	0	0	0	0	0	0	0	0	0	0	0	0	0	0	0	0	0	0	0	0	0	0	0
7SK_368	338	2	0	0	0	1	0	1	0	5	0	3	0	2	0	2	0	3	0	2	0	2	0	0	0	4	0	2	0	4	0	1	0	2	0	5	0	2	0	3	0	1	0	2	0	0	0	1	0
7SK_369	274	0	0	0	0	0	0	0	0	0	0	0	0	0	0	0	0	0	0	0	0	0	0	0	0	0	0	0	0	0	0	0	0	0	0	0	0	0	0	0	0	0	0	0	0	0	0	0	0
7SK_37	296	0	0	0	0	0	0	0	0	0	0	0	0	0	0	0	0	0	0	0	0	0	0	0	0	0	0	0	0	0	0	0	0	0	0	0	0	0	0	0	0	0	0	0	0	0	0	0	0
7SK_370	306	0	0	0	0	0	0	0	0	0	0	0	0	0	0	0	0	0	0	0	0	0	0	0	0	0	0	0	0	0	0	0	0	0	0	0	0	0	0	0	0	0	0	0	0	0	0	0	0
7SK_371	333	0	0	0	0	0	0	0	0	0	0	0	0	0	0	0	0	0	0	0	0	0	0	0	0	0	0	0	0	0	0	0	0	0	0	0	0	0	0	0	0	0	0	0	0	0	0	0	0
7SK_372	287	0	0	0	0	0	0	0	0	0	0	0	0	0	0	0	0	0	0	0	0	0	0	0	0	0	0	0	0	0	0	0	0	0	0	0	0	0	0	0	0	0	0	0	0	0	0	0	0
7SK_373	320	0	0	0	0	0	0	0	0	0	0	0	0	0	0	0	0	0	0	0	0	0	0	0	0	0	0	0	0	0	0	0	0	0	0	0	0	0	0	0	0	0	0	0	0	0	0	0	0
7SK_374	261	0	0	0	0	0	0	0	0	0	0	0	0	0	0	0	0	0	0	0	0	0	0	0	0	1	0	0	0	0	0	0	0	0	0	0	0	0	0	0	0	0	0	0	0	0	0	0	0
7SK_375	277	0	0	0	0	0	0	0	0	0	0	0	0	0	0	0	0	0	0	0	0	0	0	0	0	0	0	0	0	0	0	0	0	0	0	0	0	0	0	0	0	0	0	0	0	0	0	0	0
7SK_376	298	0	0	0	0	0	0	0	0	0	0	0	0	0	0	0	0	0	0	0	0	0	0	0	0	0	0	0	0	0	0	0	0	0	0	0	0	0	0	0	0	0	0	0	0	0	0	0	0
7SK_377	360	4	0	1	0	3	0	2	0	0	0	0	0	0	0	3	0	2	0	3	0	2	0	4	0	0	0	1	0	0	0	2	0	2	0	0	0	0	0	4	0	1	0	0	0	3	0	1	0
7SK_378	313	1	0	0	0	0	0	0	0	1	0	2	0	0	0	0	0	1	0	0	0	0	0	0	0	1	0	1	0	0	0	0	0	0	0	0	0	0	0	1	0	0	0	0	0	1	0	0	0
7SK_379	105	0	0	0	0	0	0	0	0	0	0	0	0	0	0	0	0	0	0	0	0	0	0	0	0	0	0	0	0	0	0	0	0	0	0	0	0	0	0	0	0	0	0	0	0	0	0	0	0
7SK_38	86	0	0	0	0	0	0	0	0	0	0	0	0	0	0	0	0	0	0	0	0	0	0	0	0	0	0	0	0	0	0	0	0	0	0	0	0	0	0	0	0	0	0	0	0	0	0	0	0
7SK_380	266	0	0	0	0	0	0	0	0	0	0	0	0	0	0	0	0	0	0	0	0	0	0	0	0	0	0	0	0	0	0	0	0	0	0	0	0	0	0	0	0	0	0	0	0	0	0	0	0
7SK_381	100	0	0	0	0	0	0	0	0	0	0	0	0	0	0	0	0	0	0	0	0	0	0	0	0	0	0	0	0	0	0	0	0	0	0	0	0	0	0	0	0	0	0	0	0	0	0	0	0
7SK_382	294	0	0	0	0	0	0	0	0	0	0	0	0	0	0	0	0	0	0	0	0	0	0	0	0	0	0	0	0	0	0	0	0	0	0	0	0	0	0	0	0	0	0	0	0	0	0	0	0
7SK_383	303	0	0	0	0	0	0	0	0	0	0	0	0	0	0	0	0	0	0	0	0	0	0	0	0	0	0	0	0	0	0	0	0	0	0	0	0	0	0	0	0	0	0	0	0	0	0	0	0
7SK_384	303	0	0	0	0	0	0	0	0	0	0	0	0	0	0	0	0	0	0	0	0	0	0	0	0	0	0	0	0	0	0	0	0	0	0	0	0	0	0	0	0	0	0	0	0	0	0	0	0
7SK_385	106	0	0	0	0	0	0	0	0	0	0	0	0	0	0	0	0	0	0	0	0	0	0	0	0	0	0	0	0	0	0	0	0	0	0	0	0	0	0	0	0	0	0	0	0	0	0	0	0
7SK_386	304	0	0	0	0	0	0	0	0	0	0	0	0	0	0	0	0	0	0	0	0	0	0	0	0	0	0	0	0	0	0	0	0	0	0	0	0	0	0	0	0	0	0	0	0	0	0	0	0
7SK_387	290	1	0	0	0	0	0	0	0	3	0	1	0	0	0	1	0	0	0	2	0	0	0	0	0	1	0	1	0	0	0	0	0	0	0	0	0	0	0	0	0	0	0	0	0	0	0	0	0
7SK_388	283	0	0	0	0	0	0	0	0	0	0	0	0	0	0	0	0	0	0	0	0	0	0	0	0	0	0	0	0	0	0	0	0	0	0	0	0	0	0	0	0	0	0	0	0	0	0	0	0
7SK_389	351	0	0	0	0	0	0	0	0	0	0	0	0	0	0	0	0	0	0	0	0	0	0	0	0	0	0	0	0	0	0	0	0	0	0	0	0	0	0	0	0	0	0	0	0	0	0	0	0
7SK_39	274	1	0	0	0	0	0	0	0	0	0	0	0	0	0	0	0	0	0	0	0	0	0	0	0	0	0	0	0	0	0	0	0	0	0	0	0	0	0	0	0	0	0	0	0	0	0	0	0
7SK_390	250	0	0	0	0	0	0	0	0	0	0	0	0	0	0	0	0	0	0	0	0	0	0	0	0	0	0	0	0	0	0	0	0	0	0	0	0	0	0	0	0	0	0	0	0	0	0	0	0
7SK_391	331	0	0	0	0	0	0	0	0	0	0	0	0	0	0	0	0	0	0	0	0	0	0	0	0	0	0	0	0	0	0	0	0	0	0	0	0	0	0	0	0	0	0	0	0	0	0	0	0
7SK_392	323	0	0	0	0	0	0	0	0	0	0	0	0	0	0	0	0	0	0	0	0	0	0	0	0	0	0	0	0	0	0	0	0	0	0	0	0	0	0	0	0	0	0	0	0	0	0	0	0
7SK_393	323	0	0	1	0	0	0	1	0	0	0	0	0	1	0	0	0	0	0	0	0	0	0	1	0	0	0	0	0	0	0	0	0	0	0	0	0	0	0	0	0	0	0	0	0	0	0	2	0
7SK_394	292	0	0	0	0	0	0	0	0	0	0	0	0	1	0	0	0	0	0	0	0	0	0	0	0	0	0	0	0	0	0	0	0	0	0	0	0	0	0	0	0	0	0	0	0	0	0	1	0
7SK_395	300	0	0	0	0	0	0	0	0	0	0	0	0	0	0	0	0	0	0	0	0	0	0	0	0	0	0	0	0	0	0	0	0	0	0	0	0	0	0	0	0	0	0	0	0	0	0	0	0
7SK_396	216	0	0	0	0	0	0	0	0	0	0	0	0	0	0	0	0	0	0	0	0	0	0	0	0	0	0	0	0	0	0	0	0	0	0	0	0	0	0	0	0	0	0	0	0	0	0	0	0
7SK_397	291	0	0	0	0	0	0	0	0	0	0	0	0	0	0	0	0	0	0	0	0	0	0	0	0	0	0	0	0	0	0	0	0	0	0	0	0	0	0	0	0	0	0	0	0	0	0	0	0
7SK_398	210	0	0	0	0	0	0	0	0	0	0	0	0	0	0	0	0	0	0	0	0	0	0	0	0	0	0	0	0	0	0	0	0	0	0	0	0	0	0	0	0	0	0	0	0	0	0	0	0
7SK_399	308	0	0	0	0	0	0	0	0	0	0	0	0	0	0	0	0	0	0	0	0	0	0	0	0	0	0	0	0	0	0	0	0	0	0	0	0	0	0	0	0	0	0	0	0	0	0	0	0
7SK_4	339	0	0	0	0	0	0	0	0	0	0	0	0	0	0	0	0	0	0	0	0	0	0	0	0	0	0	0	0	0	0	0	0	0	0	0	0	0	0	0	0	0	0	0	0	0	0	0	0
7SK_40	280	0	0	0	0	0	0	0	0	0	0	0	0	0	0	0	0	0	0	0	0	0	0	0	0	0	0	0	0	0	0	0	0	0	0	0	0	0	0	0	0	0	0	0	0	0	0	0	0
7SK_400	318	2	0	3	0	2	0	0	0	4	0	2	0	2	0	1	0	1	0	0	0	2	0	0	0	2	0	1	0	3	0	2	0	1	0	4	0	1	0	0	0	0	0	2	0	0	0	1	0
7SK_401	103	0	0	0	0	0	0	0	0	0	0	0	0	0	0	0	0	0	0	0	0	0	0	0	0	0	0	0	0	0	0	0	0	0	0	0	0	0	0	0	0	0	0	0	0	0	0	0	0
7SK_402	320	0	0	0	0	0	0	0	0	0	0	0	0	0	0	0	0	0	0	0	0	0	0	0	0	0	0	0	0	0	0	0	0	0	0	0	0	0	0	0	0	0	0	0	0	0	0	0	0
7SK_403	271	0	0	0	0	0	0	0	0	0	0	0	0	0	0	0	0	0	0	0	0	0	0	0	0	0	0	0	0	0	0	0	0	0	0	0	0	0	0	0	0	0	0	0	0	0	0	0	0
7SK_404	293	1	0	0	0	2	0	0	0	2	0	0	0	2	0	0	0	1	0	1	0	0	0	0	0	1	0	1	0	0	0	0	0	7	0	0	0	0	0	0	0	1	0	1	0	0	0	2	0
7SK_405	277	0	0	0	0	0	0	0	0	0	0	0	0	0	0	0	0	0	0	0	0	0	0	0	0	0	0	0	0	0	0	0	0	0	0	0	0	0	0	0	0	0	0	0	0	0	0	0	0
7SK_406	277	0	0	0	0	0	0	0	0	0	0	0	0	0	0	0	0	0	0	0	0	0	0	0	0	0	0	0	0	0	0	0	0	0	0	0	0	0	0	0	0	0	0	0	0	0	0	0	0
7SK_407	325	0	0	0	0	0	0	0	0	0	0	0	0	0	0	0	0	0	0	0	0	0	0	0	0	0	0	1	0	0	0	0	0	0	0	0	0	0	0	0	0	0	0	0	0	0	0	0	0
7SK_408	300	0	0	0	0	0	0	0	0	0	0	0	0	0	0	0	0	0	0	0	0	0	0	0	0	0	0	0	0	0	0	0	0	0	0	0	0	0	0	0	0	0	0	0	0	0	0	0	0
7SK_409	282	0	0	0	0	0	0	0	0	0	0	0	0	0	0	0	0	0	0	0	0	0	0	0	0	0	0	0	0	0	0	0	0	0	0	0	0	0	0	0	0	0	0	0	0	0	0	0	0
7SK_41	192	0	0	0	0	0	0	0	0	0	0	0	0	0	0	0	0	0	0	0	0	0	0	0	0	0	0	0	0	0	0	0	0	0	0	0	0	0	0	0	0	0	0	0	0	0	0	0	0
7SK_410	282	0	0	0	0	0	0	0	0	0	0	0	0	0	0	0	0	0	0	0	0	0	0	0	0	0	0	0	0	0	0	0	0	0	0	0	0	0	0	0	0	0	0	0	0	0	0	0	0
7SK_411	207	0	0	0	0	0	0	0	0	0	0	0	0	0	0	0	0	0	0	0	0	0	0	0	0	0	0	0	0	0	0	0	0	0	0	0	0	0	0	0	0	0	0	0	0	0	0	0	0
7SK_412	279	0	0	0	0	0	0	0	0	0	0	0	0	0	0	0	0	0	0	0	0	0	0	0	0	0	0	0	0	0	0	0	0	0	0	0	0	0	0	0	0	0	0	0	0	0	0	0	0
7SK_413	284	0	0	0	0	0	0	0	0	0	0	0	0	0	0	0	0	0	0	0	0	0	0	0	0	0	0	0	0	0	0	0	0	0	0	0	0	0	0	0	0	0	0	0	0	0	0	0	0
7SK_414	317	0	0	0	0	0	0	0	0	0	0	0	0	0	0	0	0	0	0	0	0	0	0	0	0	0	0	0	0	0	0	0	0	0	0	0	0	0	0	0	0	0	0	0	0	0	0	0	0
7SK_415	248	0	0	0	0	0	0	0	0	0	0	0	0	0	0	0	0	0	0	0	0	0	0	0	0	0	0	0	0	0	0	0	0	0	0	0	0	0	0	0	0	0	0	0	0	0	0	0	0
7SK_416	332	0	0	0	0	0	0	0	0	0	0	0	0	0	0	0	0	0	0	0	0	0	0	0	0	0	0	0	0	0	0	0	0	0	0	0	0	0	0	0	0	0	0	0	0	0	0	0	0
7SK_417	317	0	0	0	0	0	0	0	0	0	0	0	0	0	0	0	0	0	0	0	0	0	0	0	0	0	0	0	0	0	0	0	0	0	0	0	0	0	0	0	0	0	0	0	0	0	0	0	0
7SK_418	99	0	0	0	0	0	0	0	0	0	0	0	0	0	0	0	0	0	0	0	0	0	0	0	0	0	0	0	0	0	0	0	0	0	0	0	0	0	0	0	0	0	0	0	0	0	0	0	0
7SK_419	99	0	0	0	0	0	0	0	0	0	0	0	0	0	0	0	0	0	0	0	0	0	0	0	0	0	0	0	0	0	0	0	0	0	0	0	0	0	0	0	0	0	0	0	0	0	0	0	0
7SK_42	109	0	0	0	0	0	0	0	0	0	0	0	0	0	0	0	0	0	0	0	0	0	0	0	0	0	0	0	0	0	0	0	0	0	0	0	0	0	0	0	0	0	0	0	0	0	0	0	0
7SK_420	335	0	0	0	0	0	0	0	0	0	0	0	0	0	0	0	0	0	0	0	0	0	0	0	0	0	0	0	0	0	0	0	0	0	0	0	0	0	0	0	0	0	0	0	0	0	0	0	0
7SK_421	303	0	0	0	0	0	0	0	0	0	0	0	0	0	0	0	0	0	0	0	0	0	0	0	0	0	0	0	0	0	0	0	0	0	0	0	0	0	0	0	0	0	0	0	0	0	0	0	0
7SK_422	82	0	0	0	0	0	0	0	0	0	0	0	0	0	0	0	0	0	0	0	0	0	0	0	0	0	0	0	0	0	0	0	0	0	0	0	0	0	0	0	0	0	0	0	0	0	0	0	0
7SK_43	99	0	0	0	0	0	0	0	0	0	0	0	0	0	0	0	0	0	0	0	0	0	0	0	0	0	0	0	0	0	0	0	0	0	0	0	0	0	0	0	0	0	0	0	0	0	0	0	0
7SK_44	253	0	0	0	0	0	0	0	0	0	0	0	0	0	0	0	0	0	0	0	0	0	0	0	0	0	0	0	0	0	0	0	0	0	0	0	0	0	0	0	0	0	0	0	0	0	0	0	0
7SK_45	281	0	0	0	0	0	0	0	0	0	0	0	0	0	0	0	0	0	0	0	0	0	0	0	0	0	0	0	0	0	0	0	0	0	0	0	0	0	0	0	0	0	0	0	0	0	0	0	0
7SK_46	200	0	0	0	0	0	0	0	0	0	0	0	0	0	0	0	0	0	0	0	0	0	0	0	0	0	0	0	0	0	0	0	0	0	0	0	0	0	0	0	0	0	0	0	0	0	0	0	0
7SK_47	308	0	0	0	0	0	0	0	0	0	0	0	0	0	0	0	0	0	0	0	0	0	0	0	0	0	0	0	0	0	0	0	0	0	0	0	0	0	0	0	0	0	0	0	0	0	0	0	0
7SK_48	276	0	0	0	0	0	0	0	0	0	0	0	0	0	0	0	0	0	0	0	0	0	0	0	0	0	0	0	0	0	0	0	0	0	0	0	0	0	0	0	0	0	0	0	0	0	0	0	0
7SK_49	272	0	0	0	0	0	0	0	0	0	0	0	0	0	0	0	0	0	0	0	0	0	0	0	0	0	0	0	0	0	0	0	0	0	0	0	0	0	0	0	0	0	0	0	0	0	0	0	0
7SK_5	339	0	0	0	0	0	0	0	0	0	0	0	0	0	0	0	0	0	0	0	0	0	0	0	0	0	0	0	0	0	0	0	0	0	0	0	0	0	0	0	0	0	0	0	0	0	0	0	0
7SK_50	251	0	0	0	0	0	0	0	0	0	0	0	0	0	0	0	0	0	0	0	0	0	0	0	0	0	0	0	0	0	0	0	0	0	0	0	0	0	0	0	0	0	0	0	0	0	0	0	0
7SK_51	285	0	0	0	0	0	0	0	0	0	0	0	0	0	0	0	0	0	0	0	0	0	0	0	0	0	0	0	0	0	0	0	0	0	0	0	0	0	0	0	0	0	0	0	0	0	0	0	0
7SK_52	322	0	0	0	0	0	0	0	0	0	0	0	0	0	0	0	0	0	0	0	0	0	0	0	0	0	0	0	0	0	0	0	0	0	0	0	0	0	0	0	0	0	0	0	0	0	0	0	0
7SK_53	280	0	0	0	0	0	0	0	0	0	0	0	0	0	0	0	0	0	0	0	0	0	0	0	0	0	0	0	0	0	0	0	0	0	0	0	0	0	0	0	0	0	0	0	0	0	0	0	0
7SK_54	254	0	0	0	0	0	0	0	0	0	0	0	0	0	0	0	0	0	0	0	0	0	0	0	0	0	0	0	0	0	0	0	0	0	0	0	0	0	0	0	0	0	0	0	0	0	0	0	0
7SK_55	349	0	0	0	0	0	0	0	0	0	0	0	0	0	0	0	0	0	0	0	0	0	0	0	0	0	0	0	0	0	0	0	0	0	0	0	0	0	0	0	0	0	0	0	0	0	0	0	0
7SK_56	269	0	0	0	0	0	0	0	0	0	0	0	0	0	0	0	0	0	0	0	0	0	0	0	0	0	0	0	0	0	0	0	0	0	0	0	0	0	0	0	0	0	0	0	0	0	0	0	0
7SK_57	260	0	0	0	0	0	0	0	0	0	0	0	0	0	0	0	0	0	0	0	0	0	0	0	0	0	0	0	0	0	0	0	0	0	0	0	0	0	0	0	0	0	0	0	0	0	0	0	0
7SK_58	312	0	0	0	0	0	0	0	0	0	0	0	0	0	0	0	0	0	0	0	0	0	0	0	0	0	0	0	0	0	0	0	0	0	0	0	0	0	0	0	0	0	0	0	0	0	0	0	0
7SK_59	285	0	0	0	0	0	0	0	0	0	0	0	0	0	0	0	0	0	0	0	0	0	0	0	0	0	0	0	0	0	0	0	0	0	0	0	0	0	0	0	0	0	0	0	0	0	0	0	0
7SK_6	249	0	0	0	0	0	0	0	0	0	0	0	0	0	0	0	0	0	0	0	0	0	0	0	0	0	0	0	0	0	0	0	0	0	0	0	0	0	0	0	0	0	0	0	0	0	0	0	0
7SK_60	285	0	0	0	0	0	0	0	0	0	0	0	0	0	0	0	0	0	0	0	0	0	0	0	0	0	0	0	0	0	0	0	0	0	0	0	0	0	0	0	0	0	0	0	0	0	0	0	0
7SK_61	303	0	0	0	0	0	0	0	0	0	0	0	0	0	0	0	0	0	0	0	0	0	0	0	0	0	0	0	0	0	0	0	0	0	0	0	0	0	0	0	0	0	0	0	0	0	0	0	0
7SK_62	313	0	0	0	0	0	0	0	0	0	0	0	0	0	0	0	0	0	0	0	0	0	0	0	0	0	0	0	0	0	0	0	0	0	0	0	0	0	0	0	0	0	0	0	0	0	0	0	0
7SK_63	330	0	0	0	0	0	0	0	0	0	0	0	0	0	0	0	0	0	0	0	0	0	0	0	0	0	0	0	0	0	0	0	0	0	0	0	0	0	0	0	0	0	0	0	0	0	0	0	0
7SK_64	355	0	0	0	0	0	0	0	0	0	0	0	0	0	0	0	0	0	0	1	0	0	0	0	0	0	0	0	0	0	0	1	0	0	0	0	0	0	0	0	0	0	0	0	0	0	0	0	0
7SK_65	288	0	0	0	0	0	0	0	0	0	0	0	0	0	0	0	0	0	0	0	0	0	0	0	0	0	0	0	0	0	0	0	0	0	0	0	0	0	0	0	0	0	0	0	0	0	0	0	0
7SK_66	323	0	0	0	0	0	0	0	0	0	0	0	0	0	0	0	0	0	0	0	0	0	0	0	0	0	0	0	0	0	0	0	0	0	0	0	0	0	0	0	0	0	0	0	0	0	0	0	0
7SK_67	307	0	0	0	0	0	0	0	0	0	0	0	0	0	0	0	0	0	0	0	0	0	0	0	0	0	0	0	0	0	0	0	0	0	0	0	0	0	0	0	0	0	0	0	0	0	0	0	0
7SK_68	292	0	0	0	0	0	0	0	0	0	0	0	0	0	0	0	0	0	0	0	0	0	0	0	0	0	0	0	0	0	0	0	0	0	0	0	0	0	0	0	0	0	0	0	0	0	0	0	0
7SK_69	255	0	0	0	0	0	0	0	0	0	0	0	0	0	0	0	0	0	0	0	0	0	0	0	0	0	0	0	0	0	0	0	0	0	0	0	0	0	0	0	0	0	0	0	0	0	0	0	0
7SK_7	340	0	0	0	0	0	0	0	0	0	0	0	0	0	0	0	0	0	0	0	0	0	0	0	0	0	0	0	0	0	0	0	0	0	0	0	0	0	0	0	0	0	0	0	0	0	0	0	0
7SK_70	291	0	0	0	0	0	0	0	0	0	0	0	0	0	0	0	0	0	0	0	0	0	0	0	0	0	0	0	0	0	0	0	0	0	0	0	0	0	0	0	0	0	0	0	0	0	0	0	0
7SK_71	291	0	0	0	0	0	0	0	0	0	0	0	0	0	0	0	0	0	0	0	0	0	0	0	0	0	0	0	0	0	0	0	0	0	0	0	0	0	0	0	0	0	0	0	0	0	0	0	0
7SK_72	291	0	0	0	0	0	0	0	0	0	0	0	0	0	0	0	0	0	0	0	0	0	0	0	0	0	0	0	0	0	0	0	0	0	0	0	0	0	0	0	0	0	0	0	0	0	0	0	0
7SK_73	323	1	0	0	0	0	0	0	0	0	0	0	0	0	0	0	0	1	0	0	0	0	0	0	0	0	0	0	0	0	0	0	0	0	0	0	0	0	0	0	0	0	0	0	0	0	0	0	0
7SK_74	214	0	0	0	0	0	0	0	0	0	0	0	0	0	0	0	0	0	0	0	0	0	0	0	0	0	0	0	0	0	0	0	0	0	0	0	0	0	0	0	0	0	0	0	0	0	0	0	0
7SK_75	224	0	0	0	0	0	0	0	0	0	0	0	0	0	0	0	0	0	0	0	0	0	0	0	0	0	0	0	0	0	0	0	0	0	0	0	0	0	0	0	0	0	0	0	0	0	0	0	0
7SK_76	289	0	0	0	0	0	0	0	0	0	0	0	0	0	0	0	0	0	0	0	0	0	0	0	0	0	0	0	0	0	0	0	0	0	0	0	0	0	0	0	0	0	0	0	0	0	0	0	0
7SK_77	293	0	0	0	0	0	0	0	0	0	0	0	0	0	0	0	0	0	0	0	0	0	0	0	0	0	0	0	0	0	0	0	0	0	0	0	0	0	0	0	0	0	0	0	0	0	0	0	0
7SK_78	99	0	0	0	0	0	0	0	0	0	0	0	0	0	0	0	0	0	0	0	0	0	0	0	0	0	0	0	0	0	0	0	0	0	0	0	0	0	0	0	0	0	0	0	0	0	0	0	0
7SK_79	298	0	0	0	0	0	0	0	0	0	0	0	0	0	0	0	0	0	0	0	0	0	0	0	0	0	0	0	0	0	0	0	0	0	0	0	0	0	0	0	0	0	0	0	0	0	0	0	0
7SK_8	309	0	0	1	0	0	0	0	0	0	0	1	0	0	0	0	0	0	0	0	0	0	0	0	0	0	0	0	0	0	0	0	0	0	0	0	0	0	0	0	0	0	0	0	0	1	0	0	0
7SK_80	295	0	0	1	0	0	0	0	0	0	0	0	0	0	0	0	0	0	0	0	0	0	0	0	0	0	0	0	0	0	0	0	0	0	0	0	0	0	0	0	0	1	0	0	0	0	0	0	0
7SK_81	343	0	0	0	0	0	0	0	0	0	0	0	0	0	0	0	0	0	0	0	0	0	0	0	0	0	0	0	0	0	0	0	0	0	0	0	0	0	0	0	0	0	0	0	0	0	0	0	0
7SK_82	255	0	0	0	0	0	0	0	0	0	0	0	0	0	0	0	0	0	0	0	0	0	0	0	0	0	0	0	0	0	0	0	0	0	0	0	0	0	0	0	0	0	0	0	0	0	0	0	0
7SK_83	294	0	0	0	0	0	0	0	0	0	0	0	0	0	0	0	0	0	0	0	0	0	0	0	0	0	0	0	0	0	0	0	0	0	0	0	0	0	0	0	0	0	0	0	0	0	0	0	0
7SK_84	313	0	0	0	0	0	0	0	0	0	0	0	0	0	0	0	0	0	0	1	0	0	0	0	0	0	0	0	0	0	0	0	0	0	0	0	0	0	0	0	0	0	0	0	0	0	0	0	0
7SK_85	294	0	0	0	0	0	0	0	0	0	0	0	0	0	0	0	0	0	0	0	0	0	0	0	0	0	0	0	0	0	0	0	0	0	0	0	0	0	0	0	0	0	0	0	0	0	0	0	0
7SK_86	306	0	0	0	0	0	0	0	0	0	0	0	0	0	0	0	0	0	0	0	0	0	0	0	0	0	0	0	0	0	0	0	0	0	0	0	0	0	0	0	0	0	0	0	0	0	0	0	0
7SK_87	283	1	0	0	0	0	0	0	0	4	0	1	0	1	0	0	0	0	0	2	0	3	0	0	0	1	0	3	0	2	0	0	0	4	0	1	0	0	0	0	0	0	0	1	0	0	0	1	0
7SK_88	301	0	0	0	0	0	0	0	0	0	0	0	0	0	0	0	0	0	0	0	0	0	0	0	0	0	0	0	0	0	0	0	0	0	0	0	0	0	0	0	0	0	0	0	0	0	0	0	0
7SK_89	103	0	0	0	0	0	0	0	0	0	0	0	0	0	0	0	0	0	0	0	0	0	0	0	0	0	0	0	0	0	0	0	0	0	0	0	0	0	0	0	0	0	0	0	0	0	0	0	0
7SK_9	274	0	0	0	0	0	0	0	0	0	0	0	0	0	0	0	0	0	0	0	0	0	0	0	0	0	0	0	0	0	0	0	0	0	0	0	0	0	0	0	0	0	0	0	0	0	0	0	0
7SK_90	313	0	0	0	0	0	0	0	0	0	0	0	0	0	0	0	0	0	0	0	0	0	0	0	0	0	0	0	0	0	0	0	0	1	0	0	0	0	0	0	0	0	0	0	0	0	0	0	0
7SK_91	341	0	0	0	0	0	0	0	0	0	0	0	0	0	0	0	0	0	0	0	0	0	0	0	0	0	0	0	0	0	0	0	0	0	0	0	0	0	0	0	0	0	0	0	0	0	0	0	0
7SK_92	291	0	0	0	0	0	0	0	0	0	0	0	0	0	0	0	0	0	0	0	0	0	0	0	0	0	0	0	0	0	0	0	0	0	0	0	0	0	0	0	0	0	0	0	0	0	0	0	0
7SK_93	77	0	0	0	0	0	0	0	0	0	0	0	0	0	0	0	0	0	0	0	0	0	0	0	0	0	0	0	0	0	0	0	0	0	0	0	0	0	0	0	0	0	0	0	0	0	0	0	0
7SK_94	290	0	0	0	0	0	0	0	0	0	0	0	0	0	0	0	0	0	0	0	0	0	0	0	0	0	0	0	0	0	0	0	0	0	0	0	0	0	0	0	0	0	0	0	0	0	0	0	0
7SK_95	264	0	0	0	0	0	0	0	0	0	0	0	0	0	0	0	0	0	0	0	0	0	0	0	0	0	0	0	0	0	0	0	0	0	0	0	0	0	0	0	0	0	0	0	0	0	0	0	0
7SK_96	99	0	0	0	0	0	0	0	0	0	0	0	0	0	0	0	0	0	0	0	0	0	0	0	0	0	0	0	0	0	0	0	0	0	0	0	0	0	0	0	0	0	0	0	0	0	0	0	0
7SK_97	98	0	0	0	0	0	0	0	0	0	0	0	0	0	0	0	0	0	0	0	0	0	0	0	0	0	0	0	0	0	0	0	0	0	0	0	0	0	0	0	0	0	0	0	0	0	0	0	0
7SK_98	97	0	0	0	0	0	0	0	0	0	0	0	0	0	0	0	0	0	0	0	0	0	0	0	0	0	0	0	0	0	0	0	0	0	0	0	0	0	0	0	0	0	0	0	0	0	0	0	0
7SK_99	285	0	0	0	0	0	0	0	0	0	0	0	0	0	0	0	0	0	0	0	0	0	0	0	0	0	0	0	0	0	0	0	0	0	0	0	0	0	0	0	0	0	0	0	0	0	0	0	0
9430069I07Rik	330	0	0	0	0	0	0	0	0	0	0	0	0	0	0	0	0	0	0	0	0	0	0	0	0	0	0	0	0	0	0	0	0	0	0	0	0	0	0	0	0	0	0	1	0	0	0	0	0
A1bg	1692	0	0	1	0	0	0	0	0	1	0	0	0	0	0	0	0	0	0	0	0	0	0	0	0	0	0	0	0	0	0	0	0	0	0	1	1	0	0	0	0	0	0	0	0	0	0	0	0
A1cf	4350	8	0	11	0	19	0	7	0	20	0	10	0	12	0	16	0	18	0	15	1	16	0	5	0	14	0	11	0	18	0	13	0	16	0	9	0	17	0	13	0	20	0	11	0	8	1	10	0
A2m	4419	10	10	19	19	12	11	30	29	25	24	13	13	17	16	19	19	5	5	24	24	36	36	19	19	12	12	12	12	23	23	19	19	13	13	27	27	13	13	28	28	15	15	17	16	19	19	14	14
A2ml1	4377	4	0	7	0	3	0	8	0	5	0	3	0	5	0	9	0	7	0	3	1	6	0	4	0	4	0	6	0	2	0	3	0	4	0	6	0	6	0	4	0	5	0	3	0	7	0	10	0
A3galt2	1909	509	389	594	478	547	450	561	476	604	473	400	305	562	446	558	471	618	502	469	352	597	489	527	444	452	355	479	369	442	370	500	412	447	338	483	383	595	500	449	377	513	433	449	370	369	312	474	388
A430078G23Rik	702	0	0	0	0	0	0	0	0	0	0	0	0	0	0	0	0	0	0	0	0	0	0	0	0	0	0	0	0	0	0	0	0	0	0	0	0	0	0	0	0	0	0	0	0	0	0	0	0
A4galt	1650	0	0	0	0	0	0	0	0	0	0	0	0	0	0	1	0	0	0	1	0	0	0	0	0	1	0	0	0	1	0	0	0	1	0	0	0	0	0	0	0	0	0	0	0	0	0	0	0
A4gnt	1029	0	0	1	0	0	0	0	0	0	0	1	0	1	0	0	0	0	0	3	0	1	0	1	0	1	0	2	0	1	0	0	0	0	0	0	0	0	0	0	0	0	0	2	0	0	0	0	0
A630010A05Rik	687	17	0	12	0	21	0	14	0	22	0	18	0	12	0	14	0	22	0	18	0	10	0	10	0	16	0	17	0	13	0	14	0	17	0	6	0	12	0	18	0	15	0	14	0	10	0	17	0
A830031A19Rik	306	0	0	0	0	0	0	0	0	0	0	0	0	0	0	0	0	0	0	0	0	0	0	0	0	0	0	0	0	0	0	0	0	0	0	0	0	0	0	0	0	0	0	0	0	0	0	0	0
A930003A15Rik	258	18	1	23	2	20	0	15	1	16	1	6	0	20	0	19	2	20	0	24	1	19	0	21	1	18	1	12	1	10	1	15	1	18	0	11	0	11	1	12	2	15	2	12	1	7	0	13	2
A930009A15Rik	345	0	0	0	0	1	0	0	0	0	0	1	0	0	0	0	0	0	0	1	0	0	0	1	0	3	0	0	0	2	0	2	0	0	0	1	0	1	0	1	0	1	0	0	0	0	0	0	0
A930018M24Rik	657	0	0	0	0	0	0	0	0	0	0	0	0	0	0	0	0	0	0	0	0	0	0	2	2	0	0	0	0	0	0	0	0	0	0	1	1	0	0	1	1	0	0	0	0	0	0	0	0
AA415398	582	0	0	0	0	0	0	0	0	0	0	0	0	0	0	0	0	0	0	0	0	0	0	0	0	0	0	0	0	0	0	0	0	0	0	0	0	0	0	0	0	0	0	0	0	0	0	0	0
AA926063	1381	594	576	814	804	809	785	779	760	665	645	586	577	803	790	945	917	1098	1081	698	679	953	933	749	729	631	616	625	612	850	839	693	670	732	714	837	822	844	821	848	829	924	913	819	800	641	627	851	838
Aaas	1911	914	633	989	741	1028	736	796	614	909	659	742	524	1040	738	1020	787	1389	1044	888	575	1160	849	941	678	857	581	891	607	860	637	842	625	910	613	980	720	1158	877	918	668	1197	907	1017	740	816	624	991	734
AABR07000121.1	6104	45	31	69	42	71	36	62	29	60	26	59	34	79	45	61	32	87	40	84	45	64	42	58	29	66	34	65	31	56	31	65	45	64	41	56	28	79	43	51	33	80	49	78	45	64	44	78	47
AABR07000137.1	645	0	0	0	0	2	0	0	0	0	0	0	0	0	0	0	0	0	0	0	0	0	0	0	0	1	0	0	0	0	0	0	0	0	0	0	0	0	0	0	0	1	0	0	0	0	0	0	0
AABR07000145.1	1861	0	0	0	0	0	0	0	0	0	0	0	0	0	0	0	0	0	0	0	0	0	0	0	0	0	0	0	0	0	0	0	0	0	0	0	0	0	0	0	0	0	0	0	0	0	0	0	0
AABR07000156.1	1036	0	0	0	0	2	2	1	1	0	0	1	1	0	0	1	1	2	2	0	0	0	0	0	0	0	0	0	0	1	1	0	0	0	0	0	0	1	1	0	0	0	0	0	0	0	0	0	0
AABR07000159.2	133	0	0	0	0	0	0	0	0	0	0	0	0	0	0	0	0	0	0	0	0	0	0	0	0	0	0	0	0	0	0	0	0	0	0	0	0	0	0	0	0	0	0	0	0	0	0	0	0
AABR07000159.3	360	1	1	2	2	1	1	2	2	0	0	1	1	2	2	3	3	3	3	1	1	1	1	1	1	1	1	0	0	1	1	2	2	0	0	0	0	2	2	2	2	1	1	1	1	2	2	1	1
AABR07000159.4	333	0	0	0	0	0	0	0	0	0	0	0	0	0	0	0	0	0	0	0	0	0	0	0	0	0	0	0	0	0	0	0	0	0	0	0	0	0	0	0	0	0	0	0	0	0	0	0	0
AABR07000159.5	276	1	1	2	2	2	2	0	0	0	0	1	1	0	0	0	0	0	0	0	0	2	2	0	0	0	0	0	0	0	0	0	0	1	1	0	0	0	0	0	0	0	0	0	0	2	2	0	0
AABR07000173.1	855	2	0	2	0	2	0	2	0	1	0	3	0	0	0	3	0	3	0	7	0	0	0	1	0	1	0	1	0	3	0	1	0	2	0	0	0	1	0	4	0	2	0	4	0	1	0	3	0
AABR07000200.1	176	3	0	0	0	2	0	0	0	3	0	2	0	2	0	0	0	1	0	3	0	6	0	2	0	1	0	1	0	0	0	0	0	3	0	0	0	2	0	0	0	1	0	0	0	0	0	0	0
AABR07000220.1	90	0	0	0	0	0	0	0	0	0	0	0	0	0	0	0	0	0	0	0	0	0	0	0	0	0	0	0	0	0	0	0	0	0	0	0	0	0	0	0	0	0	0	0	0	0	0	0	0
AABR07000222.1	561	1	0	0	0	1	0	1	0	0	0	0	0	0	0	0	0	0	0	0	0	6	0	1	0	2	0	1	0	1	0	4	0	1	0	0	0	0	0	0	0	1	0	0	0	0	0	3	0
AABR07000248.1	894	1	1	0	0	0	0	0	0	0	0	0	0	1	1	0	0	1	1	2	2	1	1	2	2	0	0	0	0	2	2	0	0	0	0	2	2	1	1	0	0	1	1	1	0	0	0	1	1
AABR07000257.1	108	0	0	0	0	0	0	0	0	0	0	0	0	0	0	0	0	0	0	0	0	0	0	0	0	0	0	0	0	0	0	0	0	0	0	0	0	0	0	0	0	0	0	0	0	0	0	0	0
AABR07000261.1	408	0	0	0	0	2	1	1	0	0	0	1	0	2	0	3	3	1	1	1	0	2	1	1	0	1	1	1	1	1	1	1	0	2	1	2	2	3	1	1	0	0	0	1	0	2	1	0	0
AABR07000276.1	477	0	0	0	0	1	1	0	0	0	0	1	1	0	0	1	0	0	0	0	0	0	0	0	0	0	0	0	0	0	0	1	1	0	0	1	1	0	0	0	0	0	0	0	0	2	2	2	2
AABR07000325.1	740	0	0	0	0	0	0	0	0	0	0	0	0	0	0	0	0	0	0	0	0	0	0	0	0	0	0	0	0	0	0	0	0	0	0	0	0	0	0	0	0	0	0	0	0	0	0	0	0
AABR07000332.1	99	0	0	0	0	0	0	0	0	0	0	0	0	0	0	0	0	0	0	0	0	0	0	0	0	0	0	0	0	0	0	0	0	0	0	0	0	0	0	0	0	0	0	0	0	0	0	0	0
AABR07000356.1	127	0	0	0	0	0	0	0	0	0	0	0	0	1	0	0	0	0	0	0	0	0	0	0	0	0	0	0	0	0	0	0	0	0	0	0	0	0	0	0	0	0	0	0	0	0	0	0	0
AABR07000382.1	1158	1	1	2	1	0	0	1	1	0	0	0	0	0	0	0	0	2	2	0	0	1	1	0	0	1	1	1	1	1	1	1	1	1	1	2	2	0	0	1	1	0	0	0	0	0	0	1	1
AABR07000385.1	261	0	0	0	0	0	0	0	0	0	0	0	0	0	0	0	0	0	0	0	0	0	0	0	0	0	0	0	0	0	0	0	0	0	0	0	0	0	0	0	0	0	0	0	0	0	0	0	0
AABR07000385.2	4377	3	3	4	4	7	7	2	2	10	10	5	5	6	6	3	3	1	1	8	8	7	7	6	6	7	7	3	3	2	2	5	5	3	3	4	4	4	4	5	5	0	0	3	3	1	1	5	5
AABR07000398.1	1140	940573	187908	452057	86483	503584	95182	352486	70429	1069393	214749	1460429	290083	704962	134632	474542	90808	1225002	235962	839215	170087	392505	77370	526539	93862	1437600	287530	1520151	303891	270575	53114	623669	120337	1251247	250598	270975	53585	226587	45748	121469	24094	167887	32670	481872	93155	394498	78852	456676	88098
AABR07000402.1	49	0	0	0	0	0	0	0	0	0	0	0	0	0	0	0	0	0	0	0	0	0	0	0	0	0	0	0	0	0	0	0	0	0	0	0	0	0	0	0	0	0	0	0	0	0	0	0	0
AABR07000404.1	49	0	0	0	0	0	0	0	0	0	0	0	0	0	0	0	0	0	0	0	0	0	0	0	0	0	0	0	0	0	0	0	0	0	0	0	0	0	0	0	0	0	0	0	0	0	0	0	0
AABR07000410.1	3705	40	36	58	56	70	64	48	45	56	51	48	45	61	59	40	39	63	61	46	42	51	50	43	41	47	40	45	42	41	40	57	52	49	42	36	35	60	57	53	53	50	48	51	47	51	48	56	52
AABR07000411.1	3409	305	11	126	13	183	2	139	9	383	15	383	12	163	8	110	4	192	4	406	4	153	13	104	8	351	10	294	9	103	2	128	5	311	9	126	4	128	4	129	4	116	8	132	6	73	11	119	5
AABR07000433.1	1186	6	0	0	0	1	0	1	0	5	0	0	0	0	0	0	0	3	0	4	0	0	0	0	0	1	0	1	0	0	0	2	0	2	0	1	0	1	0	0	0	0	0	0	0	1	0	0	0
AABR07000436.1	544	0	0	0	0	0	0	0	0	0	0	0	0	0	0	0	0	0	0	0	0	0	0	0	0	0	0	0	0	0	0	0	0	0	0	0	0	0	0	0	0	0	0	0	0	0	0	0	0
AABR07000451.1	322	0	0	0	0	0	0	0	0	1	0	0	0	0	0	0	0	0	0	0	0	0	0	0	0	0	0	0	0	1	0	0	0	0	0	0	0	0	0	0	0	0	0	0	0	0	0	0	0
AABR07000452.1	2250	22	2	10	0	15	0	12	2	23	1	14	4	8	0	10	2	9	1	25	1	11	1	6	0	16	3	15	1	7	0	4	0	19	2	9	1	11	2	6	0	8	0	12	1	4	1	12	1
AABR07000458.1	101	0	0	0	0	0	0	0	0	0	0	0	0	0	0	0	0	0	0	0	0	0	0	0	0	0	0	0	0	0	0	0	0	0	0	0	0	0	0	1	0	0	0	0	0	0	0	0	0
AABR07000484.1	438	214	0	217	0	227	0	210	0	270	0	150	0	217	0	151	0	253	1	190	0	243	0	194	0	190	0	205	0	154	0	208	0	192	0	209	0	267	0	273	0	242	0	184	0	172	0	210	0
AABR07000493.1	1683	1	0	0	0	0	0	1	1	0	0	0	0	1	1	0	0	0	0	1	0	0	0	0	0	3	0	0	0	0	0	0	0	0	0	0	0	1	0	0	0	0	0	0	0	1	0	0	0
AABR07000523.1	440	7	0	6	0	5	0	6	0	12	0	7	0	8	0	13	0	12	0	7	0	7	0	9	0	7	0	11	0	7	1	7	0	2	0	7	0	6	0	4	0	5	0	5	0	4	0	7	0
AABR07000533.1	1090	3	0	0	0	0	0	3	0	2	0	2	0	1	0	0	0	2	0	1	0	1	0	0	0	4	0	4	0	1	0	1	0	6	0	1	0	0	0	3	0	2	0	0	0	0	0	1	0
AABR07000534.1	942	3	3	1	1	3	3	0	0	0	0	3	3	0	0	0	0	0	0	4	4	3	1	0	0	3	2	1	0	1	0	0	0	5	2	2	0	0	0	1	1	0	0	0	0	0	0	1	1
AABR07000544.1	232	0	0	0	0	0	0	0	0	0	0	0	0	0	0	0	0	0	0	0	0	0	0	0	0	0	0	0	0	0	0	0	0	0	0	0	0	0	0	0	0	0	0	0	0	0	0	0	0
AABR07000550.1	423	14	8	35	23	13	7	14	11	4	4	11	5	14	10	20	12	35	24	6	4	23	12	8	4	7	6	7	5	21	13	28	18	3	2	14	8	9	7	23	14	13	8	29	15	19	11	15	11
AABR07000574.1	103	1	0	2	0	0	0	0	0	4	0	1	0	2	0	0	0	0	0	1	0	0	0	0	0	1	0	2	0	0	0	0	0	0	0	0	0	0	0	0	0	0	0	1	0	0	0	0	0
AABR07000581.1	660	0	0	0	0	0	0	2	0	0	0	0	0	0	0	5	5	3	3	0	0	0	0	0	0	0	0	1	1	1	1	0	0	1	1	2	2	0	0	0	0	0	0	3	3	0	0	1	1
AABR07000583.1	672	0	0	0	0	0	0	1	1	0	0	0	0	0	0	0	0	1	1	0	0	1	1	0	0	0	0	0	0	0	0	0	0	0	0	0	0	0	0	1	1	0	0	1	1	0	0	1	1
AABR07000595.1	666	0	0	1	1	1	0	1	1	1	0	0	0	0	0	0	0	0	0	0	0	1	0	0	0	0	0	0	0	2	0	0	0	0	0	0	0	2	2	1	0	1	1	0	0	0	0	1	0
AABR07000611.1	1695	0	0	1	1	0	0	0	0	0	0	1	1	0	0	0	0	1	1	1	1	1	1	0	0	0	0	0	0	0	0	0	0	0	0	2	2	1	1	0	0	0	0	0	0	0	0	0	0
AABR07000629.1	579	0	0	0	0	0	0	0	0	0	0	0	0	0	0	0	0	0	0	0	0	0	0	0	0	0	0	0	0	0	0	0	0	0	0	1	1	0	0	0	0	0	0	0	0	0	0	0	0
AABR07000629.2	5133	0	0	0	0	0	0	0	0	0	0	0	0	0	0	0	0	0	0	0	0	0	0	1	1	0	0	0	0	0	0	0	0	0	0	0	0	0	0	0	0	0	0	0	0	0	0	0	0
AABR07000639.1	322	0	0	0	0	0	0	0	0	0	0	0	0	0	0	0	0	0	0	0	0	0	0	2	0	0	0	0	0	0	0	0	0	0	0	0	0	0	0	0	0	0	0	0	0	0	0	0	0
AABR07000658.1	1484	1	1	6	6	14	14	8	8	1	1	1	0	3	3	2	2	7	7	0	0	4	4	8	7	3	3	1	1	5	5	1	1	4	4	5	5	1	1	10	10	3	3	15	14	2	2	4	3
AABR07000663.1	1035	7	0	2	0	3	0	7	0	3	0	12	0	2	0	1	0	9	0	6	0	2	0	2	0	6	0	2	0	4	0	2	0	13	0	11	0	4	0	3	0	4	0	3	0	2	0	1	0
AABR07000714.1	264	0	0	0	0	0	0	0	0	0	0	0	0	0	0	0	0	0	0	0	0	0	0	0	0	0	0	0	0	0	0	0	0	0	0	0	0	0	0	0	0	0	0	0	0	0	0	0	0
AABR07000714.2	435	0	0	1	0	0	0	1	0	2	0	1	0	0	0	1	0	3	0	3	0	2	0	1	0	2	0	1	0	2	0	4	0	0	0	3	0	2	0	0	0	3	0	3	0	0	0	0	0
AABR07000723.1	559	0	0	0	0	0	0	0	0	0	0	0	0	0	0	0	0	0	0	0	0	0	0	0	0	0	0	0	0	0	0	0	0	0	0	0	0	0	0	0	0	0	0	0	0	0	0	0	0
AABR07000723.3	282	0	0	1	1	0	0	0	0	0	0	0	0	0	0	0	0	1	1	0	0	0	0	0	0	0	0	0	0	0	0	0	0	0	0	0	0	0	0	0	0	0	0	0	0	0	0	0	0
AABR07000725.1	832	0	0	1	0	0	0	0	0	0	0	0	0	0	0	0	0	0	0	0	0	0	0	0	0	0	0	1	1	0	0	0	0	0	0	1	0	0	0	1	0	0	0	0	0	0	0	2	0
AABR07000733.1	576	0	0	3	2	1	1	0	0	0	0	0	0	1	1	0	0	0	0	0	0	0	0	0	0	1	1	0	0	2	2	1	1	1	1	0	0	1	1	2	2	0	0	0	0	0	0	0	0
AABR07000740.1	399	0	0	1	0	0	0	0	0	1	0	0	0	0	0	0	0	0	0	0	0	0	0	0	0	0	0	0	0	0	0	0	0	0	0	2	2	0	0	0	0	1	0	0	0	0	0	0	0
AABR07000902.1	285	0	0	0	0	0	0	0	0	0	0	0	0	0	0	0	0	0	0	0	0	0	0	0	0	0	0	0	0	0	0	0	0	0	0	0	0	0	0	0	0	0	0	0	0	0	0	0	0
AABR07000968.1	98	0	0	0	0	0	0	0	0	0	0	0	0	0	0	0	0	0	0	0	0	0	0	0	0	0	0	0	0	0	0	0	0	0	0	0	0	0	0	0	0	0	0	0	0	0	0	0	0
AABR07000968.2	341	0	0	0	0	0	0	0	0	0	0	0	0	0	0	0	0	0	0	0	0	0	0	0	0	0	0	0	0	0	0	0	0	0	0	0	0	0	0	0	0	0	0	0	0	0	0	0	0
AABR07000978.1	181	0	0	0	0	0	0	0	0	0	0	0	0	0	0	0	0	0	0	0	0	0	0	0	0	0	0	0	0	0	0	0	0	0	0	0	0	0	0	0	0	0	0	0	0	0	0	0	0
AABR07000986.1	2907	12	11	5	5	3	3	2	0	9	9	8	7	4	3	5	3	3	3	14	9	1	1	2	2	7	6	3	1	1	1	2	1	4	4	3	2	2	1	3	2	1	1	0	0	0	0	2	2
AABR07001001.1	445	0	0	1	0	0	0	0	0	3	0	3	0	1	0	2	1	0	0	0	0	1	0	2	0	3	1	0	0	1	0	1	1	2	0	0	0	4	0	1	1	1	1	2	0	0	0	1	0
AABR07001003.1	1071	8	0	1	0	2	0	3	0	4	0	1	0	2	0	1	1	3	0	4	0	1	0	2	0	2	0	1	0	4	0	1	0	4	0	2	0	2	0	5	0	1	0	5	0	1	0	2	0
AABR07001006.1	161	0	0	0	0	0	0	0	0	0	0	0	0	0	0	0	0	0	0	0	0	0	0	0	0	0	0	0	0	0	0	0	0	0	0	0	0	0	0	0	0	0	0	0	0	0	0	0	0
AABR07001010.1	167	2	0	0	0	0	0	0	0	1	0	1	0	1	0	0	0	0	0	1	0	0	0	0	0	3	0	1	0	1	0	0	0	1	0	1	0	0	0	0	0	0	0	0	0	0	0	0	0
AABR07001018.1	246	0	0	0	0	0	0	0	0	0	0	0	0	0	0	0	0	0	0	0	0	0	0	0	0	0	0	0	0	0	0	0	0	0	0	0	0	0	0	0	0	0	0	0	0	0	0	0	0
AABR07001018.2	362	0	0	0	0	0	0	0	0	2	0	0	0	0	0	0	0	0	0	0	0	0	0	0	0	0	0	0	0	0	0	0	0	0	0	0	0	0	0	0	0	0	0	0	0	0	0	0	0
AABR07001018.3	1363	1	0	0	0	0	0	0	0	0	0	0	0	3	0	0	0	1	0	0	0	0	0	0	0	1	0	0	0	0	0	1	0	0	0	1	0	0	0	1	0	0	0	1	0	0	0	0	0
AABR07001018.4	383	0	0	0	0	0	0	0	0	2	0	0	0	0	0	1	0	2	0	0	0	0	0	0	0	0	0	0	0	0	0	0	0	0	0	0	0	0	0	0	0	0	0	0	0	0	0	0	0
AABR07001018.5	187	0	0	0	0	1	0	0	0	2	0	1	0	0	0	2	0	0	0	0	0	0	0	0	0	2	0	0	0	0	0	0	0	1	0	0	0	0	0	0	0	1	0	0	0	0	0	0	0
AABR07001019.1	647	1	0	2	0	0	0	0	0	1	0	0	0	2	0	0	0	0	0	0	0	0	0	0	0	1	0	0	0	1	0	1	0	0	0	0	0	0	0	0	0	2	0	0	0	0	0	0	0
AABR07001025.1	922	1	1	0	0	0	0	1	1	0	0	0	0	0	0	0	0	0	0	1	1	0	0	0	0	0	0	0	0	0	0	0	0	0	0	0	0	1	1	1	1	0	0	0	0	0	0	0	0
AABR07001035.1	327	0	0	0	0	0	0	0	0	0	0	0	0	0	0	0	0	0	0	0	0	0	0	0	0	0	0	0	0	0	0	0	0	0	0	0	0	0	0	0	0	0	0	0	0	0	0	0	0
AABR07001037.1	5133	0	0	0	0	0	0	0	0	0	0	0	0	0	0	0	0	0	0	0	0	0	0	0	0	0	0	0	0	0	0	0	0	0	0	0	0	0	0	0	0	0	0	0	0	0	0	0	0
AABR07001048.1	789	1	1	0	0	0	0	1	1	2	2	0	0	0	0	0	0	0	0	0	0	0	0	0	0	0	0	2	2	1	1	1	1	0	0	0	0	0	0	0	0	1	1	0	0	0	0	0	0
AABR07001054.1	2039	0	0	0	0	0	0	0	0	0	0	0	0	0	0	0	0	0	0	0	0	0	0	0	0	0	0	0	0	0	0	0	0	0	0	0	0	0	0	0	0	0	0	0	0	0	0	0	0
AABR07001054.2	969	17	0	3	0	3	0	5	0	8	0	11	0	7	0	4	0	13	0	13	0	3	0	6	0	11	0	11	0	11	0	3	0	11	0	8	0	9	0	9	0	8	0	6	0	7	0	5	0
AABR07001057.1	104	0	0	0	0	0	0	0	0	0	0	0	0	0	0	0	0	0	0	0	0	0	0	0	0	0	0	0	0	0	0	0	0	0	0	0	0	0	0	0	0	0	0	0	0	0	0	0	0
AABR07001061.1	329	31	0	29	0	25	0	27	0	47	0	27	0	22	0	15	0	27	0	33	0	22	0	19	0	50	0	35	0	21	0	27	0	29	0	28	0	30	0	22	0	24	0	21	0	24	0	31	0
AABR07001064.1	2802	1	1	1	1	4	4	4	4	5	5	1	1	8	8	5	5	4	4	3	3	3	3	4	4	3	3	3	3	2	2	1	1	0	0	4	4	2	2	12	12	5	5	8	8	4	4	0	0
AABR07001068.1	639	70	1	37	4	38	1	23	0	82	4	80	3	41	5	28	3	51	5	70	2	34	4	22	2	54	2	66	4	19	1	21	3	51	3	20	1	28	1	32	7	28	4	38	4	28	2	22	2
AABR07001099.1	1597	31	21	45	31	36	28	42	27	42	23	35	23	54	42	27	19	47	30	34	18	53	35	42	33	48	34	32	22	47	28	40	31	43	31	39	29	23	20	30	21	42	29	45	34	40	30	43	31
AABR07001168.1	2346	321	247	386	334	372	307	386	335	419	338	319	253	376	318	380	321	415	346	373	302	370	309	338	291	307	254	286	222	341	280	312	268	331	272	299	254	296	244	335	296	409	356	366	292	273	232	346	301
AABR07001207.1	2160	29	7	16	3	30	8	28	16	36	9	22	6	20	11	30	10	22	6	31	7	23	10	16	4	27	6	14	6	20	6	12	4	15	4	18	2	14	3	11	5	16	5	14	4	12	6	21	9
AABR07001210.1	2665	95	8	48	5	63	7	41	5	107	13	83	5	54	3	59	9	74	4	123	7	48	6	53	6	109	5	87	5	46	5	42	3	74	4	46	4	48	3	46	3	52	3	49	0	34	6	53	2
AABR07001233.1	1254	1543	38	1175	50	1390	47	993	27	2074	56	1465	32	1559	37	1121	42	1148	30	1723	35	1216	30	1119	30	1242	26	1079	20	812	25	791	33	983	30	720	20	694	23	677	20	784	32	759	17	546	13	744	30
AABR07001348.1	690	3	3	3	3	3	3	3	2	3	2	3	2	1	1	1	0	3	3	1	1	8	8	1	1	1	1	3	2	2	2	3	3	0	0	2	2	1	1	4	4	0	0	5	5	4	3	2	2
AABR07001358.1	280	1	0	1	0	1	0	2	0	4	0	0	0	6	0	3	0	1	0	5	0	0	0	1	0	1	0	1	0	0	0	0	0	1	0	0	0	3	0	0	0	2	0	3	0	2	0	3	0
AABR07001392.1	1586	0	0	0	0	0	0	0	0	0	0	0	0	0	0	0	0	1	0	0	0	0	0	0	0	0	0	0	0	0	0	0	0	0	0	0	0	0	0	0	0	0	0	0	0	0	0	0	0
AABR07001408.1	348	0	0	0	0	0	0	0	0	0	0	0	0	0	0	0	0	0	0	0	0	0	0	0	0	1	1	0	0	0	0	0	0	0	0	0	0	1	1	0	0	0	0	0	0	1	1	0	0
AABR07001416.1	1617	0	0	1	1	1	1	0	0	0	0	1	0	1	1	0	0	1	1	2	1	0	0	2	1	0	0	0	0	0	0	1	1	1	0	2	0	2	2	8	5	1	0	1	1	3	2	1	1
AABR07001416.2	129	0	0	0	0	0	0	0	0	0	0	1	0	0	0	0	0	0	0	0	0	0	0	1	0	0	0	0	0	0	0	0	0	0	0	1	0	0	0	0	0	0	0	0	0	0	0	0	0
AABR07001416.3	461	0	0	3	3	0	0	0	0	0	0	0	0	0	0	1	1	1	1	0	0	0	0	1	1	0	0	0	0	0	0	0	0	0	0	0	0	1	1	0	0	1	1	0	0	1	1	0	0
AABR07001435.1	1234	301	293	339	328	315	302	316	304	304	294	221	214	308	292	369	360	457	433	274	269	369	358	281	279	265	258	249	238	297	281	312	300	275	265	302	290	331	318	324	312	367	353	307	301	258	248	339	325
AABR07001444.1	630	30	2	34	0	37	0	15	1	55	0	38	0	33	2	18	2	47	0	40	1	41	3	27	0	38	0	48	0	26	2	26	3	44	0	28	2	38	1	26	0	36	0	24	1	23	0	39	0
AABR07001448.1	786	9	0	2	0	3	0	1	0	9	0	4	0	1	0	0	0	6	0	2	0	2	0	1	0	7	0	4	0	3	0	1	0	7	0	5	0	4	0	4	0	1	0	2	0	3	0	2	0
AABR07001452.1	471	0	0	0	0	0	0	0	0	0	0	0	0	0	0	0	0	0	0	0	0	0	0	0	0	0	0	0	0	0	0	0	0	0	0	0	0	0	0	0	0	1	1	0	0	0	0	0	0
AABR07001455.1	291	1	0	0	0	0	0	0	0	0	0	0	0	0	0	0	0	0	0	0	0	0	0	0	0	0	0	0	0	0	0	0	0	0	0	0	0	0	0	0	0	1	0	0	0	0	0	0	0
AABR07001477.1	2164	25	14	3	1	7	2	3	2	35	17	20	10	7	3	2	1	11	4	25	9	1	0	6	5	19	10	28	10	1	0	4	1	33	18	3	2	3	2	5	2	6	5	6	3	3	1	6	1
AABR07001493.1	758	8	0	5	0	16	0	9	0	16	0	17	0	12	0	15	0	17	0	10	0	12	0	7	0	17	0	9	0	16	1	13	1	9	0	6	0	16	0	6	0	6	0	12	0	8	0	3	0
AABR07001497.1	1057	14	14	32	31	11	11	41	38	22	22	7	7	20	17	27	25	17	16	16	15	26	26	16	14	14	14	17	16	26	24	14	13	16	15	13	13	16	15	11	8	15	15	9	8	14	14	24	19
AABR07001497.2	124	13	0	10	0	5	0	3	0	24	0	10	0	11	0	4	0	14	0	19	0	5	0	10	0	9	0	13	0	3	0	3	0	9	0	4	0	10	0	5	0	6	0	9	0	2	0	9	0
AABR07001512.1	534	125	124	147	147	159	153	162	162	118	118	76	75	147	145	154	153	194	191	102	102	147	145	125	125	116	115	99	98	126	124	156	155	100	100	107	106	142	139	145	142	181	178	159	157	119	116	157	155
AABR07001516.1	471	1	1	0	0	0	0	2	2	1	1	0	0	0	0	0	0	0	0	0	0	2	2	1	1	1	0	3	2	0	0	0	0	0	0	0	0	0	0	1	1	1	1	1	0	3	3	0	0
AABR07001518.1	370	0	0	0	0	0	0	0	0	0	0	1	1	0	0	0	0	0	0	0	0	0	0	0	0	0	0	0	0	0	0	0	0	0	0	0	0	0	0	0	0	0	0	0	0	0	0	0	0
AABR07001519.1	1015	223	2	109	1	114	2	90	1	310	1	180	0	140	1	116	1	156	1	237	4	83	0	84	1	218	1	186	1	79	1	86	2	189	2	108	1	90	1	104	1	105	1	95	0	65	0	97	2
AABR07001555.1	360	0	0	0	0	0	0	0	0	0	0	0	0	0	0	0	0	0	0	0	0	0	0	0	0	0	0	0	0	0	0	0	0	0	0	0	0	0	0	1	1	0	0	0	0	0	0	0	0
AABR07001561.1	83	1	0	0	0	0	0	0	0	0	0	0	0	0	0	0	0	0	0	0	0	0	0	0	0	0	0	0	0	0	0	0	0	0	0	0	0	0	0	0	0	0	0	1	0	0	0	0	0
AABR07001573.1	354	5	0	7	0	5	0	3	0	12	0	12	0	2	0	4	0	11	0	9	0	9	0	7	0	6	0	9	0	6	0	4	0	9	0	10	0	6	0	4	0	2	0	3	0	2	0	6	0
AABR07001591.1	2701	4	4	13	13	6	5	7	7	11	10	7	7	9	9	5	4	8	8	10	10	12	10	13	11	10	9	6	6	5	4	5	4	15	15	11	11	10	10	9	7	9	8	10	9	9	9	11	10
AABR07001592.1	183	2	0	1	0	0	0	0	0	0	0	0	0	0	0	0	0	1	0	0	0	0	0	1	0	0	0	2	0	0	0	0	0	0	0	0	0	3	0	0	0	0	0	0	0	0	0	4	0
AABR07001594.1	836	1	0	2	2	2	1	1	1	0	0	1	1	2	2	1	1	2	2	3	3	1	1	2	2	1	1	0	0	0	0	3	3	1	1	0	0	4	2	2	1	0	0	0	0	1	1	1	1
AABR07001599.1	909	0	0	0	0	0	0	0	0	0	0	0	0	0	0	0	0	0	0	0	0	0	0	0	0	0	0	0	0	0	0	0	0	0	0	0	0	0	0	0	0	0	0	0	0	0	0	0	0
AABR07001610.1	597	106	0	115	0	104	0	97	0	120	0	85	0	105	0	120	0	155	0	112	0	133	0	89	0	132	0	102	0	129	0	98	0	114	0	101	0	145	0	99	0	163	0	116	0	116	0	123	1
AABR07001623.1	219	0	0	0	0	0	0	0	0	0	0	0	0	0	0	0	0	0	0	0	0	0	0	0	0	0	0	0	0	0	0	0	0	0	0	0	0	0	0	0	0	0	0	0	0	0	0	0	0
AABR07001634.1	1468	0	0	2	2	0	0	0	0	0	0	1	1	0	0	0	0	3	2	0	0	0	0	0	0	0	0	2	2	0	0	1	1	0	0	0	0	0	0	0	0	2	2	0	0	0	0	0	0
AABR07001640.1	289	0	0	0	0	0	0	0	0	2	0	0	0	0	0	0	0	0	0	0	0	0	0	0	0	0	0	1	0	1	0	0	0	0	0	3	0	0	0	0	0	0	0	0	0	0	0	0	0
AABR07001662.1	3123	2	2	0	0	0	0	0	0	0	0	1	1	0	0	1	1	1	1	2	2	0	0	0	0	1	1	0	0	0	0	0	0	0	0	0	0	0	0	1	1	0	0	0	0	0	0	0	0
AABR07001699.1	1033	0	0	0	0	0	0	0	0	0	0	0	0	0	0	0	0	0	0	0	0	0	0	0	0	0	0	0	0	0	0	0	0	0	0	0	0	0	0	0	0	0	0	0	0	0	0	0	0
AABR07001700.1	553	808	0	945	0	893	0	838	0	832	0	633	0	905	0	970	0	1193	0	821	0	931	0	787	0	828	0	773	0	830	0	857	0	952	0	1017	0	1123	0	974	0	1238	0	1035	0	799	0	994	0
AABR07001700.2	480	0	0	0	0	0	0	0	0	0	0	0	0	0	0	0	0	0	0	0	0	0	0	0	0	0	0	0	0	0	0	0	0	0	0	0	0	0	0	0	0	0	0	0	0	0	0	0	0
AABR07001734.1	2255	8	0	5	0	6	0	5	0	14	0	8	0	8	0	9	0	12	0	13	0	9	0	1	0	11	0	7	0	7	0	14	0	14	0	10	0	8	0	4	0	6	0	7	0	6	0	8	0
AABR07001762.1	631	0	0	0	0	0	0	0	0	0	0	0	0	1	0	2	1	0	0	0	0	0	0	0	0	0	0	0	0	0	0	0	0	0	0	0	0	0	0	0	0	0	0	0	0	0	0	0	0
AABR07001764.1	203	3	0	0	0	1	0	1	0	2	0	2	0	2	0	2	0	4	0	2	0	2	0	2	0	1	0	1	0	1	0	2	0	2	0	0	0	0	0	0	0	0	0	2	0	2	0	1	0
AABR07001780.1	673	1	1	1	0	2	2	0	0	0	0	0	0	0	0	0	0	2	1	0	0	0	0	3	0	1	1	2	2	0	0	0	0	6	6	1	1	2	2	1	1	1	1	0	0	1	1	1	1
AABR07001799.1	150	30	0	13	0	21	0	15	0	33	0	26	0	21	0	19	0	35	0	33	0	15	0	11	0	38	0	30	0	25	0	19	0	24	0	17	0	25	0	21	0	20	0	21	0	20	0	27	0
AABR07001807.1	5115	0	0	0	0	0	0	1	1	0	0	0	0	0	0	1	1	1	1	5	4	0	0	0	0	4	4	4	3	1	1	0	0	4	4	2	0	0	0	0	0	1	0	1	1	0	0	1	1
AABR07001880.1	933	1	1	0	0	0	0	0	0	0	0	0	0	0	0	0	0	0	0	0	0	0	0	0	0	0	0	0	0	0	0	0	0	0	0	0	0	0	0	0	0	0	0	0	0	0	0	0	0
AABR07001888.1	936	0	0	0	0	0	0	0	0	0	0	0	0	0	0	0	0	0	0	0	0	0	0	1	0	0	0	0	0	0	0	0	0	0	0	0	0	0	0	0	0	0	0	0	0	0	0	0	0
AABR07001923.1	1876	148	148	148	148	150	150	151	151	150	150	131	131	122	122	182	182	196	196	115	115	121	121	108	108	156	156	136	136	149	149	129	129	183	183	156	156	119	119	114	114	161	161	123	123	97	97	154	154
AABR07001926.2	668	7	1	6	2	7	0	9	1	12	0	14	1	6	0	6	1	9	1	11	0	8	2	4	0	11	0	14	1	6	0	6	1	13	0	12	6	4	0	7	4	6	0	8	1	7	2	7	1
AABR07001929.1	834	76	10	29	8	50	12	27	14	99	15	61	8	35	9	37	19	57	20	66	8	38	20	23	10	99	11	63	15	21	8	26	10	81	10	33	10	44	13	29	10	36	16	43	12	23	5	23	8
AABR07001942.1	564	35	2	29	1	24	2	24	1	34	1	20	0	24	1	23	1	47	1	22	1	32	1	23	2	32	0	36	1	25	1	21	1	33	2	24	2	25	0	25	2	40	4	24	0	17	0	21	0
AABR07002001.1	1197	0	0	0	0	0	0	0	0	0	0	0	0	0	0	0	0	0	0	0	0	0	0	0	0	0	0	0	0	0	0	0	0	0	0	0	0	0	0	0	0	0	0	0	0	0	0	0	0
AABR07002010.1	2076	139	13	82	3	72	8	60	6	155	10	105	5	68	5	64	7	130	11	127	7	74	6	68	6	114	6	123	8	55	5	55	3	114	2	70	6	70	11	89	6	91	6	60	6	53	7	71	9
AABR07002025.1	210	0	0	0	0	0	0	0	0	0	0	0	0	0	0	0	0	0	0	0	0	0	0	0	0	0	0	0	0	0	0	0	0	0	0	0	0	0	0	0	0	0	0	0	0	0	0	0	0
AABR07002044.1	2574	5	0	4	0	1	0	0	0	2	0	1	0	3	0	3	0	3	0	3	0	2	0	3	0	4	0	0	0	3	0	3	0	1	0	1	0	6	0	0	0	4	0	0	0	1	0	0	0
AABR07002066.2	710	0	0	0	0	0	0	0	0	0	0	0	0	1	0	0	0	0	0	0	0	0	0	0	0	0	0	0	0	0	0	0	0	0	0	1	0	0	0	0	0	0	0	0	0	0	0	0	0
AABR07002068.1	3939	547	4	561	5	604	9	509	10	620	5	481	6	629	4	621	6	683	6	518	0	579	2	489	6	573	4	458	7	538	2	475	6	503	9	501	3	449	8	530	7	554	3	495	7	382	6	490	4
AABR07002093.1	2379	11	0	7	0	9	0	3	0	11	0	17	0	9	0	5	0	2	0	8	0	7	0	5	0	11	0	8	0	5	0	5	0	12	0	8	0	6	0	7	0	10	0	7	0	5	0	6	0
AABR07002094.1	921	0	0	0	0	0	0	0	0	0	0	0	0	0	0	0	0	0	0	0	0	0	0	0	0	0	0	0	0	0	0	0	0	0	0	0	0	0	0	0	0	0	0	0	0	0	0	0	0
AABR07002181.1	858	0	0	0	0	0	0	0	0	0	0	0	0	0	0	0	0	0	0	0	0	0	0	0	0	0	0	0	0	0	0	0	0	0	0	0	0	0	0	0	0	0	0	0	0	0	0	0	0
AABR07002187.1	903	0	0	0	0	0	0	0	0	0	0	0	0	0	0	0	0	0	0	0	0	0	0	0	0	0	0	0	0	0	0	0	0	0	0	0	0	0	0	0	0	0	0	0	0	0	0	0	0
AABR07002241.1	1659	4	0	0	0	2	0	0	0	9	0	1	0	4	0	4	0	4	0	4	0	0	0	4	0	2	0	0	0	2	0	2	0	7	0	2	0	2	0	0	0	1	0	3	0	3	0	2	0
AABR07002247.1	1518	141	13	218	22	214	27	179	18	184	11	110	12	172	11	211	22	231	20	163	23	214	30	196	21	194	22	149	12	213	20	185	11	177	21	200	17	223	26	242	28	251	30	212	21	159	20	188	19
AABR07002258.1	292	1	0	0	0	0	0	0	0	0	0	1	0	0	0	0	0	0	0	1	0	0	0	0	0	0	0	0	0	0	0	0	0	0	0	0	0	0	0	0	0	0	0	0	0	0	0	0	0
AABR07002262.1	81	0	0	0	0	0	0	0	0	0	0	0	0	0	0	0	0	0	0	0	0	0	0	0	0	0	0	0	0	0	0	0	0	0	0	0	0	0	0	0	0	0	0	0	0	0	0	0	0
AABR07002262.2	2670	12	8	6	5	2	1	15	10	10	3	6	4	12	4	3	1	6	1	12	5	6	3	8	5	2	0	10	1	7	2	9	4	2	0	3	2	8	6	6	2	7	6	9	5	10	4	7	3
AABR07002267.1	951	0	0	0	0	0	0	0	0	0	0	0	0	0	0	0	0	0	0	0	0	0	0	0	0	0	0	0	0	0	0	0	0	0	0	0	0	0	0	0	0	0	0	0	0	0	0	0	0
AABR07002337.1	2462	14	0	5	0	3	0	4	0	12	0	10	0	3	0	13	1	4	0	5	0	9	0	3	0	11	0	10	0	8	0	5	0	8	0	6	0	7	0	5	0	12	0	10	0	4	0	7	1
AABR07002351.1	885	0	0	0	0	0	0	0	0	0	0	0	0	0	0	0	0	0	0	0	0	0	0	0	0	0	0	0	0	0	0	0	0	0	0	0	0	0	0	0	0	0	0	0	0	0	0	0	0
AABR07002351.2	1032	0	0	0	0	0	0	0	0	0	0	0	0	0	0	0	0	0	0	0	0	0	0	0	0	0	0	0	0	0	0	0	0	0	0	0	0	0	0	0	0	0	0	0	0	0	0	0	0
AABR07002353.1	108	0	0	0	0	0	0	0	0	0	0	0	0	0	0	0	0	0	0	0	0	0	0	0	0	0	0	0	0	0	0	0	0	0	0	0	0	0	0	0	0	0	0	0	0	0	0	0	0
AABR07002353.2	402	1	0	0	0	0	0	0	0	0	0	0	0	0	0	0	0	0	0	0	0	0	0	0	0	0	0	0	0	0	0	1	0	0	0	1	0	0	0	0	0	0	0	0	0	0	0	0	0
AABR07002382.1	297	0	0	0	0	0	0	0	0	0	0	0	0	1	0	0	0	0	0	1	1	0	0	0	0	0	0	0	0	0	0	0	0	0	0	0	0	0	0	0	0	0	0	0	0	1	0	1	0
AABR07002384.1	342	2	1	0	0	1	0	1	0	1	1	0	0	3	3	1	0	1	0	1	1	1	1	1	1	1	0	1	1	0	0	0	0	1	0	0	0	0	0	2	2	1	1	0	0	2	1	0	0
AABR07002409.1	81	0	0	0	0	0	0	0	0	0	0	0	0	0	0	0	0	0	0	0	0	0	0	0	0	0	0	0	0	0	0	0	0	0	0	0	0	0	0	0	0	0	0	0	0	0	0	0	0
AABR07002418.1	576	0	0	0	0	0	0	0	0	0	0	0	0	0	0	0	0	0	0	0	0	0	0	0	0	0	0	0	0	0	0	0	0	0	0	0	0	0	0	0	0	0	0	0	0	0	0	0	0
AABR07002473.1	2550	55	0	51	0	57	0	35	0	43	0	55	0	62	0	55	0	51	0	48	0	46	0	27	0	48	0	52	0	54	0	59	0	46	0	51	0	25	0	54	0	82	0	55	0	33	0	51	0
AABR07002493.1	811	132	13	174	16	170	11	157	27	147	9	134	10	144	11	204	17	279	37	119	4	230	27	144	14	138	7	114	7	212	12	182	25	134	9	189	24	219	40	200	29	279	30	188	19	154	18	211	36
AABR07002564.1	285	26	0	37	0	38	0	46	0	30	0	27	0	36	0	38	0	69	0	19	0	46	0	46	0	35	0	34	0	35	0	29	0	44	0	48	0	78	0	38	0	69	0	47	0	55	0	41	0
AABR07002623.1	705	2	0	0	0	1	0	0	0	0	0	1	0	0	0	0	0	1	1	3	1	0	0	0	0	1	1	0	0	1	0	0	0	2	0	2	0	1	1	0	0	2	0	0	0	0	0	0	0
AABR07002627.1	1279	303	144	364	199	318	168	324	162	286	147	270	137	355	186	420	221	509	269	319	161	320	168	260	129	342	185	292	147	449	244	308	151	364	172	378	220	389	207	366	211	576	293	397	203	285	159	361	194
AABR07002644.1	104	0	0	0	0	0	0	0	0	0	0	0	0	0	0	0	0	0	0	0	0	0	0	0	0	0	0	0	0	0	0	0	0	0	0	0	0	0	0	0	0	0	0	0	0	0	0	0	0
AABR07002674.1	547	30	25	19	15	34	27	36	31	24	20	20	13	40	37	31	23	40	35	28	22	44	40	32	24	22	18	25	20	24	20	22	20	29	23	33	28	37	33	27	27	36	29	28	23	19	15	20	17
AABR07002677.2	876	6	0	2	0	4	0	3	0	8	0	0	0	5	0	3	1	8	0	3	0	5	0	3	0	7	0	10	0	6	0	5	0	7	0	5	1	4	0	5	0	4	0	4	0	2	0	7	0
AABR07002680.1	125	0	0	0	0	0	0	0	0	1	0	0	0	0	0	0	0	0	0	0	0	0	0	0	0	0	0	0	0	0	0	0	0	0	0	0	0	0	0	0	0	0	0	0	0	0	0	0	0
AABR07002682.1	434	20	0	6	0	12	2	11	0	18	0	11	1	16	0	10	0	18	1	14	2	17	2	15	3	19	5	14	0	6	1	15	0	19	1	8	0	20	2	17	1	15	1	10	2	7	0	10	0
AABR07002683.1	1799	19	18	34	34	39	39	32	32	50	49	19	19	37	35	44	44	54	52	34	34	38	37	30	29	36	36	14	13	41	40	29	28	32	31	23	23	37	37	37	36	56	53	26	25	21	21	41	41
AABR07002689.1	1608	0	0	0	0	0	0	0	0	0	0	0	0	0	0	0	0	0	0	1	1	0	0	0	0	0	0	0	0	0	0	0	0	0	0	0	0	0	0	0	0	0	0	0	0	0	0	0	0
AABR07002711.1	74	1	0	3	0	5	0	3	0	2	0	0	0	4	0	2	0	4	0	3	0	1	0	3	0	2	0	0	0	4	0	4	0	1	0	5	0	2	0	0	0	4	0	1	0	3	0	0	0
AABR07002768.1	3117	290	290	356	356	346	346	347	347	333	333	190	188	319	318	387	387	450	450	308	308	397	397	336	334	282	281	305	305	335	334	327	327	303	303	357	357	372	372	391	391	424	424	365	365	300	299	374	373
AABR07002774.1	246	111	6	111	13	133	13	110	11	155	19	110	12	123	18	119	13	155	17	109	6	127	15	105	11	155	15	143	15	125	18	135	14	125	11	114	19	141	21	132	15	164	27	127	18	84	10	102	15
AABR07002775.1	1839	3	3	2	2	4	4	2	2	2	2	1	1	0	0	4	4	2	2	6	6	2	2	2	2	3	3	0	0	3	3	0	0	1	1	1	1	2	2	1	1	0	0	0	0	3	3	1	1
AABR07002779.1	600	30371	782	31303	918	34379	940	31039	942	30608	811	19300	624	32943	955	34306	1061	40847	1111	25653	802	35407	1182	28517	999	25709	703	25383	751	30994	799	30616	850	24754	767	28693	880	33379	1084	33084	887	33113	1075	27523	925	23595	795	31093	857
AABR07002782.1	807	0	0	0	0	0	0	0	0	0	0	0	0	0	0	0	0	0	0	0	0	0	0	0	0	0	0	0	0	0	0	0	0	0	0	0	0	0	0	0	0	0	0	0	0	0	0	0	0
AABR07002784.2	452	41	8	35	15	44	18	31	8	56	16	31	12	44	8	33	13	54	22	49	4	35	14	41	15	53	12	49	13	32	16	24	4	52	11	30	8	38	10	49	12	48	18	44	16	30	13	30	9
AABR07002805.1	1129	3	0	2	0	0	0	0	0	3	0	3	0	2	0	0	0	0	0	1	0	0	0	1	0	4	0	3	0	0	0	0	0	3	0	1	0	1	0	0	0	0	0	0	0	1	0	2	0
AABR07002835.1	900	0	0	0	0	0	0	0	0	0	0	0	0	0	0	0	0	0	0	0	0	0	0	0	0	0	0	0	0	0	0	0	0	0	0	0	0	0	0	0	0	0	0	0	0	0	0	0	0
AABR07002845.1	184	0	0	0	0	0	0	0	0	0	0	0	0	0	0	0	0	0	0	0	0	0	0	0	0	0	0	0	0	0	0	0	0	0	0	0	0	0	0	0	0	0	0	0	0	0	0	0	0
AABR07002848.2	721	0	0	0	0	0	0	0	0	0	0	0	0	0	0	1	0	0	0	1	0	0	0	0	0	0	0	0	0	0	0	0	0	0	0	0	0	0	0	1	1	0	0	0	0	0	0	0	0
AABR07002854.1	378	0	0	0	0	0	0	1	1	0	0	0	0	0	0	1	0	0	0	2	1	1	0	0	0	0	0	1	1	1	0	1	1	2	1	2	2	1	0	0	0	0	0	0	0	0	0	1	0
AABR07002868.2	650	0	0	0	0	0	0	0	0	0	0	1	1	1	1	0	0	4	2	0	0	0	0	0	0	2	2	1	1	0	0	0	0	1	1	0	0	0	0	3	3	1	1	0	0	0	0	1	1
AABR07002870.1	1596	0	0	0	0	0	0	0	0	0	0	0	0	0	0	1	1	0	0	1	1	0	0	0	0	0	0	0	0	0	0	1	1	1	1	0	0	0	0	0	0	0	0	0	0	0	0	0	0
AABR07002870.2	3049	0	0	0	0	0	0	0	0	0	0	0	0	0	0	0	0	0	0	0	0	0	0	0	0	0	0	0	0	0	0	0	0	0	0	0	0	0	0	0	0	1	1	0	0	0	0	0	0
AABR07002882.1	1285	0	0	0	0	0	0	1	1	0	0	0	0	0	0	0	0	0	0	0	0	0	0	0	0	0	0	0	0	0	0	0	0	1	1	0	0	1	1	0	0	1	1	0	0	0	0	0	0
AABR07002885.1	3394	6	2	2	1	4	2	2	1	8	3	10	4	5	2	5	3	3	3	1	1	1	1	0	0	5	0	3	1	1	0	2	0	1	0	5	1	3	1	10	6	14	5	7	4	8	3	3	0
AABR07002893.1	2652	0	0	0	0	0	0	0	0	0	0	0	0	0	0	1	1	0	0	0	0	0	0	0	0	0	0	0	0	0	0	1	1	0	0	0	0	0	0	0	0	0	0	1	1	1	1	0	0
AABR07002898.1	1503	27	7	15	6	17	1	16	6	32	11	16	2	20	7	18	4	22	8	28	5	36	4	24	7	13	1	18	4	17	3	30	5	18	2	18	4	18	4	20	5	18	4	12	2	18	4	22	3
AABR07002902.1	170	3	0	3	1	2	0	4	0	7	0	7	0	4	1	3	3	4	0	1	0	0	0	9	1	3	0	2	0	0	0	1	0	6	0	4	1	0	0	4	0	3	0	1	0	4	2	2	0
AABR07002906.1	423	3	2	2	2	1	1	0	0	0	0	1	1	2	1	2	2	2	2	0	0	0	0	3	2	2	1	0	0	1	1	2	1	1	1	2	2	2	2	1	1	4	1	2	2	1	0	0	0
AABR07002908.1	83	0	0	0	0	0	0	1	0	0	0	0	0	0	0	0	0	0	0	0	0	1	0	0	0	0	0	0	0	0	0	0	0	0	0	0	0	0	0	0	0	0	0	0	0	0	0	0	0
AABR07002910.1	3185	23	20	30	29	37	35	17	17	21	19	26	26	34	32	40	39	34	33	26	22	40	36	32	30	27	26	21	19	25	24	26	23	19	17	24	24	31	29	12	12	28	26	22	19	17	17	26	26
AABR07002923.1	619	0	0	0	0	1	0	0	0	1	0	1	0	0	0	0	0	0	0	0	0	0	0	1	0	0	0	0	0	0	0	0	0	0	0	0	0	0	0	0	0	1	0	1	0	0	0	0	0
AABR07002928.1	2027	57	1	53	0	41	0	33	2	85	1	55	3	36	1	52	1	61	0	57	2	47	0	30	0	51	1	48	3	38	1	36	0	50	1	28	4	44	0	45	4	44	0	29	0	29	0	37	2
AABR07002938.1	1524	0	0	1	1	0	0	1	1	0	0	0	0	0	0	0	0	0	0	1	1	0	0	0	0	0	0	1	1	0	0	0	0	1	1	1	1	1	1	0	0	0	0	0	0	2	2	0	0
AABR07002969.1	492	132	63	125	60	105	52	148	85	153	70	137	49	145	86	151	97	162	88	136	50	155	89	114	75	156	69	158	58	129	68	116	70	157	69	143	85	152	92	141	81	135	81	126	63	111	61	122	71
AABR07002972.1	495	239	228	247	239	222	211	220	215	243	234	144	138	216	208	285	278	349	341	155	147	304	295	292	282	158	151	202	187	219	209	354	351	199	186	209	199	271	267	267	258	325	315	277	267	231	228	237	231
AABR07002973.1	423	1	0	1	1	1	0	2	2	1	0	0	0	1	1	1	0	0	0	1	0	1	1	0	0	0	0	1	1	0	0	0	0	0	0	1	1	1	1	1	0	2	2	1	0	2	2	2	1
AABR07002997.1	252	1	0	2	1	0	0	1	0	0	0	1	0	0	0	0	0	1	0	1	1	3	0	0	0	2	0	0	0	1	0	2	1	0	0	0	0	1	0	0	0	0	0	0	0	0	0	1	0
AABR07002997.2	306	0	0	1	1	0	0	0	0	1	1	0	0	0	0	0	0	2	2	1	1	1	1	0	0	0	0	0	0	1	1	0	0	1	1	0	0	0	0	0	0	0	0	0	0	1	1	0	0
AABR07003001.1	142	2	0	1	0	3	0	2	0	1	0	2	0	1	0	1	0	0	0	0	0	0	0	1	0	4	0	1	0	0	0	1	0	3	0	1	0	0	0	0	0	0	0	0	0	0	0	0	0
AABR07003001.2	645	3222	0	4939	0	4687	0	4609	0	4207	0	3234	0	4973	0	5127	0	6429	0	3824	0	6543	0	5509	0	3979	0	3885	0	4430	0	4459	0	3977	0	4421	0	5504	0	5141	0	5468	0	4668	0	3679	0	4694	0
AABR07003007.1	272	0	0	0	0	0	0	0	0	0	0	0	0	0	0	0	0	2	0	0	0	0	0	0	0	0	0	1	0	0	0	0	0	0	0	0	0	1	0	0	0	1	0	0	0	0	0	0	0
AABR07003024.1	662	10	0	15	0	11	0	7	0	15	0	16	0	11	0	8	0	17	0	17	0	14	0	8	0	12	0	11	0	7	0	12	0	16	0	2	0	12	0	13	0	4	0	11	0	8	0	17	0
AABR07003030.1	131	0	0	0	0	0	0	0	0	0	0	0	0	0	0	0	0	0	0	0	0	0	0	0	0	0	0	0	0	0	0	0	0	0	0	0	0	0	0	0	0	0	0	0	0	0	0	0	0
AABR07003030.2	1335	56	0	10	0	19	1	17	1	74	1	53	0	20	2	16	0	18	0	61	1	22	0	9	0	55	0	52	0	10	1	19	0	38	0	11	0	17	0	9	0	8	0	17	0	15	1	21	0
AABR07003040.1	303	0	0	2	0	0	0	0	0	0	0	0	0	1	0	0	0	0	0	0	0	1	0	0	0	0	0	0	0	0	0	1	0	0	0	0	0	0	0	1	0	0	0	0	0	0	0	0	0
AABR07003049.1	255	1	0	1	0	0	0	3	0	0	0	0	0	0	0	2	0	1	0	1	0	1	0	1	0	0	0	1	0	0	0	2	0	2	0	0	0	0	0	1	0	1	0	2	0	1	0	2	0
AABR07003049.2	147	0	0	0	0	0	0	0	0	0	0	0	0	0	0	0	0	0	0	0	0	0	0	0	0	0	0	0	0	0	0	0	0	0	0	0	0	0	0	0	0	0	0	0	0	0	0	0	0
AABR07003051.1	583	0	0	0	0	0	0	0	0	0	0	0	0	0	0	0	0	0	0	0	0	0	0	0	0	0	0	0	0	0	0	0	0	0	0	0	0	0	0	0	0	0	0	0	0	0	0	0	0
AABR07003056.1	764	0	0	1	0	0	0	0	0	1	0	0	0	0	0	0	0	0	0	0	0	0	0	0	0	0	0	0	0	0	0	0	0	0	0	0	0	0	0	0	0	0	0	0	0	1	1	0	0
AABR07003056.2	135	0	0	0	0	0	0	0	0	0	0	0	0	0	0	1	1	0	0	0	0	1	1	0	0	0	0	2	2	0	0	0	0	0	0	0	0	1	1	0	0	0	0	0	0	1	1	0	0
AABR07003102.1	77	0	0	0	0	0	0	0	0	0	0	0	0	0	0	0	0	0	0	0	0	0	0	0	0	0	0	0	0	0	0	0	0	0	0	0	0	0	0	0	0	0	0	0	0	0	0	0	0
AABR07003167.1	463	0	0	0	0	0	0	0	0	0	0	0	0	0	0	0	0	0	0	0	0	0	0	0	0	0	0	0	0	0	0	0	0	0	0	0	0	0	0	0	0	0	0	0	0	0	0	0	0
AABR07003167.2	955	0	0	0	0	0	0	0	0	0	0	0	0	0	0	0	0	0	0	0	0	0	0	0	0	0	0	0	0	0	0	0	0	0	0	0	0	0	0	0	0	0	0	0	0	0	0	0	0
AABR07003167.3	261	0	0	0	0	0	0	1	0	0	0	1	0	0	0	0	0	0	0	0	0	0	0	0	0	0	0	0	0	0	0	0	0	0	0	0	0	1	0	0	0	0	0	0	0	0	0	0	0
AABR07003186.1	101	0	0	0	0	0	0	0	0	1	0	0	0	0	0	0	0	0	0	0	0	0	0	0	0	0	0	0	0	0	0	0	0	0	0	0	0	0	0	0	0	0	0	0	0	0	0	0	0
AABR07003186.2	1018	0	0	1	0	0	0	1	0	0	0	1	0	2	0	0	0	1	0	3	0	1	0	1	0	0	0	2	0	2	0	0	0	0	0	3	0	0	0	2	0	0	0	0	0	1	0	0	0
AABR07003186.3	72	0	0	0	0	0	0	0	0	0	0	0	0	0	0	0	0	0	0	0	0	0	0	0	0	0	0	0	0	0	0	0	0	0	0	0	0	0	0	0	0	0	0	0	0	0	0	0	0
AABR07003187.2	1107	4	0	5	0	4	0	0	0	12	0	0	0	7	0	2	0	17	0	14	0	5	0	0	0	9	0	14	0	1	0	8	0	8	0	7	0	15	0	4	0	6	0	14	0	10	0	11	0
AABR07003190.1	125	0	0	0	0	0	0	0	0	0	0	0	0	0	0	0	0	0	0	0	0	0	0	0	0	0	0	0	0	0	0	0	0	0	0	0	0	0	0	0	0	0	0	0	0	0	0	0	0
AABR07003230.1	747	0	0	0	0	0	0	0	0	0	0	0	0	0	0	0	0	0	0	0	0	0	0	0	0	0	0	0	0	0	0	0	0	0	0	0	0	0	0	0	0	0	0	0	0	0	0	0	0
AABR07003233.1	80	0	0	0	0	0	0	0	0	0	0	0	0	0	0	0	0	0	0	0	0	0	0	0	0	0	0	0	0	0	0	0	0	0	0	0	0	0	0	0	0	0	0	0	0	0	0	0	0
AABR07003241.1	534	0	0	0	0	0	0	0	0	0	0	0	0	0	0	1	0	0	0	0	0	0	0	0	0	0	0	0	0	0	0	0	0	0	0	0	0	0	0	0	0	0	0	0	0	0	0	0	0
AABR07003241.2	759	1	1	0	0	0	0	0	0	0	0	0	0	0	0	0	0	0	0	0	0	0	0	0	0	0	0	0	0	0	0	0	0	0	0	0	0	0	0	0	0	0	0	0	0	0	0	0	0
AABR07003241.3	309	1	0	1	0	1	0	0	0	1	0	0	0	0	0	0	0	2	0	1	0	0	0	0	0	2	0	0	0	0	0	0	0	0	0	0	0	0	0	0	0	0	0	0	0	0	0	0	0
AABR07003244.1	720	0	0	0	0	0	0	0	0	0	0	0	0	0	0	0	0	0	0	0	0	0	0	0	0	0	0	0	0	0	0	0	0	0	0	0	0	0	0	0	0	0	0	0	0	0	0	0	0
AABR07003273.1	324	7	7	5	5	11	11	6	6	4	4	4	4	2	2	9	9	12	12	1	1	18	18	7	7	1	1	10	10	8	8	6	6	0	0	4	4	8	8	4	4	4	4	5	5	4	4	10	10
AABR07003274.1	56	0	0	0	0	0	0	0	0	0	0	0	0	0	0	0	0	0	0	0	0	0	0	0	0	0	0	0	0	0	0	0	0	0	0	0	0	0	0	0	0	0	0	0	0	0	0	0	0
AABR07003291.1	546	0	0	0	0	0	0	0	0	0	0	0	0	0	0	0	0	0	0	0	0	0	0	0	0	0	0	0	0	0	0	0	0	0	0	0	0	0	0	0	0	0	0	0	0	0	0	0	0
AABR07003302.1	180	0	0	0	0	0	0	0	0	0	0	0	0	0	0	0	0	0	0	0	0	0	0	0	0	0	0	0	0	0	0	0	0	0	0	0	0	0	0	0	0	0	0	0	0	0	0	0	0
AABR07003304.1	556	0	0	0	0	0	0	0	0	0	0	0	0	0	0	0	0	0	0	0	0	0	0	0	0	0	0	0	0	0	0	0	0	0	0	0	0	0	0	0	0	0	0	0	0	0	0	0	0
AABR07003304.2	1932	19	3	9	2	4	0	4	0	18	3	19	1	4	1	5	0	6	0	27	2	8	0	11	3	6	1	12	0	5	1	5	0	8	0	5	0	6	1	2	0	9	1	8	1	8	1	6	0
AABR07003310.1	189	0	0	0	0	0	0	0	0	0	0	0	0	0	0	0	0	0	0	0	0	0	0	0	0	0	0	0	0	0	0	0	0	0	0	0	0	0	0	0	0	0	0	0	0	0	0	0	0
AABR07003310.2	675	0	0	0	0	0	0	0	0	0	0	0	0	0	0	0	0	0	0	0	0	0	0	0	0	0	0	0	0	0	0	0	0	0	0	0	0	0	0	0	0	0	0	0	0	0	0	0	0
AABR07003310.3	468	0	0	0	0	0	0	0	0	0	0	0	0	0	0	0	0	0	0	0	0	0	0	0	0	0	0	0	0	0	0	0	0	0	0	0	0	0	0	0	0	0	0	0	0	0	0	0	0
AABR07003344.1	106	0	0	0	0	0	0	0	0	0	0	0	0	2	0	0	0	0	0	0	0	1	0	0	0	0	0	0	0	0	0	0	0	0	0	1	0	0	0	0	0	1	0	0	0	0	0	0	0
AABR07003349.1	165	0	0	0	0	0	0	0	0	0	0	0	0	0	0	0	0	0	0	0	0	0	0	0	0	0	0	0	0	0	0	0	0	0	0	0	0	0	0	0	0	0	0	0	0	0	0	0	0
AABR07003354.1	308	3	0	2	0	2	0	2	0	0	0	3	0	1	0	0	0	2	0	2	0	1	0	2	0	4	0	6	0	1	0	1	0	6	0	2	0	2	0	5	0	1	0	2	0	0	0	3	0
AABR07003380.1	606	0	0	0	0	0	0	0	0	0	0	0	0	1	1	0	0	0	0	0	0	0	0	0	0	0	0	0	0	0	0	0	0	0	0	0	0	0	0	0	0	0	0	0	0	0	0	0	0
AABR07003390.1	278	2	0	0	0	3	0	1	0	0	0	1	0	2	0	0	0	1	0	1	0	0	0	3	0	0	0	0	0	1	0	0	0	1	0	2	0	1	0	0	0	1	0	0	0	1	0	0	0
AABR07003392.1	361	3	0	5	0	2	0	1	0	0	0	3	0	1	0	1	0	2	0	4	0	1	0	1	0	3	0	2	0	1	0	0	0	4	0	3	0	2	0	1	0	1	0	2	0	0	0	0	0
AABR07003397.1	4952	17	0	11	0	15	1	17	0	25	1	14	1	16	0	12	0	17	0	15	0	17	0	14	0	10	0	11	2	17	0	19	1	9	0	18	0	12	0	11	0	8	1	7	0	10	0	16	0
AABR07003398.1	111	0	0	0	0	0	0	0	0	0	0	0	0	0	0	0	0	0	0	0	0	0	0	0	0	0	0	0	0	0	0	0	0	0	0	0	0	0	0	0	0	0	0	0	0	1	0	0	0
AABR07003418.1	338	0	0	0	0	0	0	0	0	0	0	0	0	0	0	0	0	0	0	0	0	0	0	0	0	0	0	0	0	0	0	0	0	0	0	0	0	2	0	0	0	0	0	0	0	0	0	0	0
AABR07003433.1	1881	0	0	0	0	0	0	0	0	0	0	0	0	0	0	0	0	0	0	0	0	0	0	0	0	0	0	0	0	0	0	0	0	0	0	0	0	0	0	0	0	0	0	0	0	0	0	0	0
AABR07003449.1	116	1	0	1	0	0	0	1	0	0	0	0	0	0	0	0	0	0	0	0	0	0	0	0	0	5	0	0	0	0	0	2	0	0	0	0	0	0	0	0	0	1	0	1	0	0	0	0	0
AABR07003468.1	420	2	0	0	0	2	0	0	0	0	0	2	0	0	0	0	0	1	0	0	0	0	0	0	0	0	0	0	0	0	0	1	0	0	0	0	0	0	0	0	0	0	0	0	0	0	0	0	0
AABR07003500.1	94	0	0	0	0	0	0	0	0	0	0	0	0	0	0	0	0	0	0	0	0	0	0	0	0	0	0	0	0	0	0	0	0	0	0	0	0	0	0	0	0	0	0	0	0	0	0	0	0
AABR07003537.1	612	39	0	13	0	24	0	14	0	34	0	16	0	9	0	15	0	12	0	34	0	18	0	15	0	4	0	17	0	15	0	12	0	15	0	17	0	18	0	19	0	16	0	8	0	21	0	15	0
AABR07003553.1	103	0	0	0	0	0	0	0	0	0	0	0	0	0	0	0	0	0	0	0	0	0	0	0	0	0	0	0	0	0	0	0	0	0	0	0	0	0	0	0	0	0	0	0	0	0	0	0	0
AABR07003563.1	315	1	0	0	0	0	0	0	0	1	0	0	0	0	0	0	0	0	0	0	0	1	0	0	0	0	0	0	0	0	0	1	0	0	0	0	0	0	0	1	0	0	0	0	0	0	0	0	0
AABR07003616.1	573	0	0	0	0	0	0	0	0	0	0	0	0	0	0	0	0	0	0	0	0	0	0	0	0	0	0	0	0	0	0	0	0	0	0	0	0	0	0	0	0	0	0	0	0	0	0	0	0
AABR07003650.1	5133	0	0	0	0	0	0	0	0	1	0	0	0	1	0	1	0	1	0	1	0	0	0	0	0	0	0	0	0	0	0	0	0	1	0	0	0	0	0	0	0	0	0	0	0	0	0	0	0
AABR07003699.1	767	0	0	0	0	0	0	0	0	0	0	0	0	0	0	0	0	0	0	0	0	0	0	0	0	0	0	0	0	0	0	0	0	0	0	0	0	0	0	0	0	0	0	0	0	0	0	0	0
AABR07003713.1	210	0	0	1	0	0	0	0	0	1	1	0	0	0	0	0	0	0	0	0	0	1	0	0	0	1	1	0	0	0	0	2	1	0	0	0	0	0	0	0	0	0	0	0	0	1	1	0	0
AABR07003751.1	515	76	3	40	0	41	0	34	2	93	2	58	0	37	0	33	0	57	0	73	1	37	0	26	1	83	1	49	1	36	2	40	1	43	1	28	0	30	1	45	1	26	0	34	0	16	0	34	2
AABR07003786.1	307	1	0	0	0	0	0	0	0	0	0	0	0	0	0	0	0	0	0	1	0	0	0	0	0	1	0	2	0	1	0	0	0	0	0	0	0	1	0	0	0	0	0	0	0	0	0	0	0
AABR07003827.1	1290	18	6	8	3	10	3	7	1	15	6	16	6	9	5	10	3	9	4	21	7	1	0	5	3	17	4	2	1	5	1	4	2	13	3	7	2	1	0	5	2	3	1	8	5	2	1	3	2
AABR07003833.1	360	0	0	0	0	0	0	0	0	0	0	0	0	0	0	0	0	0	0	0	0	0	0	0	0	0	0	0	0	0	0	0	0	0	0	0	0	0	0	0	0	0	0	0	0	0	0	0	0
AABR07003841.1	542	0	0	0	0	1	0	0	0	0	0	1	0	0	0	0	0	0	0	1	0	0	0	0	0	0	0	0	0	0	0	0	0	0	0	0	0	0	0	0	0	0	0	0	0	0	0	0	0
AABR07003933.1	420	9	1	12	2	5	1	5	0	13	0	6	2	13	5	6	0	10	2	6	1	11	2	6	1	9	2	6	0	6	0	12	0	9	1	8	2	13	2	10	2	6	0	7	0	6	1	7	1
AABR07003935.1	98	0	0	0	0	0	0	0	0	0	0	0	0	0	0	0	0	0	0	0	0	0	0	0	0	0	0	0	0	0	0	0	0	0	0	0	0	0	0	0	0	0	0	0	0	0	0	0	0
AABR07003935.10	74	0	0	0	0	0	0	0	0	0	0	0	0	0	0	0	0	0	0	0	0	0	0	0	0	0	0	0	0	0	0	0	0	0	0	0	0	0	0	0	0	0	0	0	0	0	0	0	0
AABR07003935.11	77	0	0	0	0	0	0	0	0	0	0	0	0	0	0	0	0	0	0	0	0	0	0	0	0	0	0	0	0	0	0	0	0	0	0	0	0	0	0	0	0	0	0	0	0	0	0	0	0
AABR07003935.12	67	0	0	0	0	0	0	0	0	0	0	0	0	0	0	0	0	0	0	0	0	0	0	0	0	0	0	0	0	0	0	0	0	0	0	0	0	0	0	0	0	0	0	0	0	0	0	0	0
AABR07003935.13	99	0	0	0	0	0	0	0	0	0	0	0	0	0	0	0	0	0	0	0	0	0	0	0	0	0	0	0	0	0	0	0	0	0	0	0	0	0	0	0	0	0	0	0	0	0	0	0	0
AABR07003935.14	97	0	0	0	0	0	0	0	0	0	0	0	0	0	0	0	0	0	0	0	0	0	0	0	0	0	0	0	0	0	0	0	0	0	0	0	0	0	0	0	0	0	0	0	0	0	0	0	0
AABR07003935.15	103	0	0	0	0	0	0	0	0	0	0	0	0	0	0	0	0	0	0	0	0	0	0	0	0	0	0	0	0	0	0	0	0	0	0	0	0	0	0	0	0	0	0	0	0	0	0	0	0
AABR07003935.2	74	0	0	0	0	0	0	0	0	0	0	0	0	0	0	0	0	0	0	0	0	0	0	0	0	0	0	0	0	0	0	0	0	0	0	0	0	0	0	0	0	0	0	0	0	0	0	0	0
AABR07003935.3	68	0	0	0	0	0	0	0	0	0	0	0	0	0	0	0	0	0	0	0	0	0	0	0	0	0	0	0	0	0	0	0	0	0	0	0	0	0	0	0	0	0	0	0	0	0	0	0	0
AABR07003935.4	74	0	0	0	0	0	0	0	0	0	0	0	0	0	0	0	0	0	0	0	0	0	0	0	0	0	0	0	0	0	0	0	0	0	0	0	0	0	0	0	0	0	0	0	0	0	0	0	0
AABR07003935.5	98	0	0	0	0	0	0	0	0	0	0	0	0	0	0	0	0	0	0	0	0	0	0	0	0	0	0	0	0	0	0	0	0	0	0	0	0	0	0	0	0	0	0	0	0	0	0	0	0
AABR07003935.6	99	0	0	0	0	0	0	0	0	0	0	0	0	0	0	0	0	0	0	0	0	0	0	0	0	0	0	0	0	0	0	0	0	0	0	0	0	0	0	0	0	0	0	0	0	0	0	0	0
AABR07003935.7	85	0	0	0	0	0	0	0	0	0	0	0	0	0	0	0	0	0	0	0	0	0	0	0	0	0	0	0	0	0	0	0	0	0	0	0	0	0	0	0	0	0	0	0	0	0	0	0	0
AABR07003935.8	98	0	0	0	0	0	0	0	0	0	0	0	0	0	0	0	0	0	0	0	0	0	0	0	0	0	0	0	0	0	0	0	0	0	0	0	0	0	0	0	0	0	0	0	0	0	0	0	0
AABR07003935.9	100	0	0	0	0	0	0	0	0	0	0	0	0	0	0	0	0	0	0	0	0	0	0	0	0	0	0	0	0	0	0	0	0	0	0	0	0	0	0	0	0	0	0	0	0	0	0	0	0
AABR07003944.1	5133	1	0	1	0	0	0	0	0	0	0	0	0	0	0	0	0	0	0	2	0	0	0	0	0	0	0	0	0	0	0	0	0	0	0	0	0	0	0	0	0	0	0	0	0	0	0	0	0
AABR07004018.1	88	0	0	0	0	0	0	0	0	0	0	0	0	0	0	0	0	0	0	0	0	0	0	0	0	0	0	0	0	0	0	0	0	0	0	0	0	0	0	0	0	0	0	0	0	0	0	0	0
AABR07004021.1	99	0	0	0	0	0	0	0	0	0	0	0	0	0	0	0	0	0	0	0	0	0	0	0	0	0	0	0	0	0	0	0	0	0	0	0	0	0	0	0	0	0	0	0	0	0	0	0	0
AABR07004022.1	100	0	0	0	0	0	0	0	0	0	0	0	0	0	0	0	0	0	0	0	0	0	0	0	0	0	0	0	0	0	0	0	0	0	0	0	0	0	0	0	0	0	0	0	0	0	0	0	0
AABR07004025.1	98	0	0	0	0	0	0	0	0	0	0	0	0	0	0	0	0	0	0	0	0	0	0	0	0	0	0	0	0	0	0	0	0	0	0	0	0	0	0	0	0	0	0	0	0	0	0	0	0
AABR07004033.1	356	1	0	1	0	1	0	0	0	0	0	1	0	0	0	1	0	0	0	1	0	0	0	1	0	0	0	0	0	0	0	2	0	0	0	0	0	1	0	1	0	0	0	0	0	0	0	1	0
AABR07004061.1	3005	24	1	21	1	20	0	14	0	37	0	28	0	15	0	20	0	30	0	44	1	11	0	19	0	32	0	29	0	19	0	9	0	33	0	18	0	26	0	21	1	15	0	16	0	12	0	13	0
AABR07004085.1	750	10	3	0	0	1	0	2	1	14	5	8	3	5	2	0	0	5	3	8	1	1	1	1	0	15	7	9	2	1	1	3	1	13	6	2	0	4	3	2	0	2	0	0	0	2	1	0	0
AABR07004090.1	232	0	0	0	0	1	0	1	0	3	0	0	0	0	0	1	0	2	0	0	0	1	0	0	0	0	0	0	0	0	0	0	0	0	0	0	0	2	0	1	0	1	0	0	0	0	0	0	0
AABR07004100.1	249	3	0	1	0	0	0	0	0	5	0	1	0	3	0	0	0	2	0	1	0	1	0	1	0	7	0	8	0	0	0	3	0	4	0	2	0	0	0	1	0	0	0	1	0	4	0	1	0
AABR07004101.1	116	0	0	0	0	0	0	0	0	0	0	0	0	0	0	0	0	0	0	0	0	0	0	0	0	0	0	0	0	0	0	0	0	0	0	0	0	0	0	0	0	0	0	0	0	0	0	0	0
AABR07004101.2	2729	0	0	1	1	0	0	1	1	1	0	0	0	2	2	2	2	2	2	0	0	0	0	3	3	1	1	2	2	1	1	0	0	0	0	1	1	3	3	1	1	2	2	2	2	1	1	0	0
AABR07004112.1	2529	2	2	1	1	4	4	2	2	6	6	1	1	4	4	4	4	4	4	2	2	5	5	1	1	1	1	2	1	1	1	2	2	3	3	2	2	2	2	2	2	1	1	3	3	4	4	0	0
AABR07004130.1	664	2	1	2	1	1	0	3	1	2	0	1	0	1	0	0	0	0	0	2	0	1	0	0	0	7	0	0	0	1	0	0	0	0	0	1	0	0	0	1	0	1	0	1	0	0	0	0	0
AABR07004134.1	345	0	0	0	0	0	0	0	0	0	0	0	0	0	0	0	0	0	0	0	0	0	0	0	0	0	0	0	0	0	0	0	0	0	0	0	0	0	0	0	0	0	0	0	0	0	0	0	0
AABR07004136.1	222	1	0	0	0	0	0	2	0	2	0	0	0	1	0	0	0	0	0	0	0	1	0	0	0	0	0	0	0	0	0	1	0	2	0	0	0	0	0	0	0	0	0	0	0	0	0	0	0
AABR07004153.1	129	0	0	0	0	0	0	0	0	0	0	0	0	0	0	0	0	0	0	0	0	0	0	0	0	0	0	0	0	0	0	0	0	0	0	0	0	0	0	0	0	0	0	0	0	0	0	0	0
AABR07004183.1	459	8	8	3	3	4	3	5	5	1	1	8	8	7	7	3	3	7	6	6	6	0	0	0	0	4	4	4	4	6	6	5	5	3	3	1	1	2	1	3	3	2	2	2	2	2	2	4	4
AABR07004189.1	1476	3	0	0	0	0	0	0	0	1	0	2	0	0	0	2	0	0	0	0	0	0	0	0	0	1	0	0	0	0	0	0	0	0	0	0	0	0	0	0	0	1	0	0	0	0	0	0	0
AABR07004221.1	361	0	0	0	0	0	0	0	0	0	0	0	0	0	0	0	0	0	0	0	0	0	0	0	0	0	0	0	0	0	0	0	0	0	0	0	0	0	0	0	0	0	0	0	0	0	0	0	0
AABR07004221.2	603	25	0	18	0	9	0	13	0	49	0	19	0	17	0	11	0	18	0	21	0	16	0	19	0	21	0	24	0	15	0	13	0	19	0	9	0	16	0	11	0	15	0	6	0	5	0	17	0
AABR07004227.1	251	0	0	0	0	0	0	0	0	0	0	0	0	0	0	0	0	0	0	0	0	0	0	0	0	0	0	0	0	0	0	0	0	0	0	0	0	0	0	0	0	0	0	0	0	0	0	0	0
AABR07004228.1	5019	27	2	12	0	11	0	14	1	32	2	36	0	10	0	15	0	20	5	40	0	9	0	8	0	33	1	32	1	10	1	21	2	31	0	12	0	17	0	8	1	15	0	20	1	8	0	8	2
AABR07004229.1	126	0	0	0	0	2	1	0	0	0	0	1	0	0	0	0	0	0	0	1	1	0	0	0	0	0	0	1	0	0	0	0	0	1	0	0	0	0	0	0	0	0	0	0	0	0	0	0	0
AABR07004232.1	1426	4	4	1	1	0	0	0	0	3	3	2	2	0	0	0	0	0	0	5	5	1	1	1	1	2	2	2	2	0	0	2	2	1	1	2	2	1	1	2	2	1	1	1	1	0	0	0	0
AABR07004232.2	1689	0	0	0	0	2	2	1	1	0	0	1	1	3	3	3	3	2	2	3	3	1	1	0	0	3	3	2	2	3	3	1	1	0	0	1	1	2	2	0	0	2	2	3	3	0	0	2	2
AABR07004241.1	513	0	0	0	0	0	0	0	0	0	0	0	0	0	0	0	0	0	0	1	0	0	0	0	0	0	0	0	0	0	0	0	0	0	0	0	0	0	0	0	0	0	0	0	0	0	0	0	0
AABR07004241.2	190	1	0	0	0	2	0	1	0	1	0	0	0	2	0	3	0	1	0	0	0	2	0	1	0	0	0	2	0	0	0	1	0	1	0	1	0	1	0	0	0	1	0	1	0	2	0	2	0
AABR07004254.1	389	0	0	0	0	0	0	0	0	0	0	0	0	0	0	0	0	0	0	0	0	0	0	0	0	0	0	0	0	0	0	0	0	0	0	0	0	0	0	0	0	0	0	0	0	0	0	0	0
AABR07004263.1	123	0	0	2	0	3	0	1	0	3	0	4	0	4	0	4	0	2	0	1	0	3	0	5	0	0	0	3	0	3	0	7	0	2	0	3	0	1	0	3	0	2	0	2	0	4	0	3	0
AABR07004269.1	65	0	0	0	0	0	0	0	0	0	0	0	0	0	0	0	0	0	0	0	0	0	0	0	0	0	0	0	0	0	0	0	0	1	0	0	0	0	0	0	0	0	0	0	0	0	0	0	0
AABR07004269.2	234	0	0	2	2	0	0	0	0	0	0	0	0	0	0	0	0	0	0	0	0	0	0	0	0	2	2	0	0	0	0	0	0	0	0	0	0	0	0	0	0	0	0	0	0	0	0	1	0
AABR07004269.3	726	0	0	0	0	0	0	0	0	0	0	0	0	0	0	0	0	0	0	0	0	0	0	0	0	0	0	0	0	0	0	0	0	0	0	0	0	0	0	0	0	0	0	0	0	0	0	0	0
AABR07004294.1	86	0	0	0	0	0	0	0	0	0	0	0	0	0	0	0	0	0	0	0	0	0	0	0	0	0	0	0	0	0	0	0	0	0	0	0	0	0	0	0	0	0	0	0	0	0	0	0	0
AABR07004297.1	129	0	0	0	0	0	0	0	0	0	0	1	1	0	0	1	0	0	0	1	0	0	0	0	0	0	0	0	0	0	0	0	0	1	1	1	0	1	0	2	0	0	0	1	0	0	0	0	0
AABR07004305.1	369	0	0	0	0	0	0	0	0	0	0	0	0	1	0	0	0	0	0	0	0	0	0	0	0	0	0	0	0	0	0	0	0	0	0	0	0	0	0	0	0	0	0	0	0	0	0	0	0
AABR07004364.1	1009	0	0	0	0	1	0	1	0	1	0	1	0	0	0	0	0	1	0	0	0	0	0	0	0	0	0	0	0	0	0	0	0	0	0	0	0	0	0	0	0	0	0	0	0	0	0	1	0
AABR07004397.1	336	31	0	40	0	57	0	49	0	36	0	18	0	33	0	80	0	65	0	23	0	64	0	63	0	25	0	31	0	41	0	39	0	46	0	46	0	42	0	51	0	33	0	49	0	41	0	44	0
AABR07004397.2	473	0	0	0	0	0	0	0	0	0	0	0	0	0	0	0	0	0	0	0	0	0	0	0	0	0	0	1	0	1	0	0	0	0	0	0	0	0	0	0	0	1	0	0	0	0	0	0	0
AABR07004404.1	369	14	2	16	2	25	5	22	1	12	2	14	2	11	2	31	0	27	5	13	0	23	4	16	5	26	3	21	1	9	0	17	3	22	5	20	1	29	4	21	6	23	13	12	1	13	5	15	4
AABR07004421.1	1103	1	0	2	0	2	0	2	0	4	1	2	0	1	0	1	0	1	0	1	0	1	0	2	0	2	0	3	1	3	0	0	0	2	1	2	0	1	1	1	0	3	0	2	0	0	0	3	0
AABR07004428.1	512	11	0	11	0	9	0	3	0	9	1	9	0	9	1	5	0	9	1	6	0	11	3	5	0	10	1	9	0	7	1	7	0	15	1	9	1	8	0	13	1	10	4	4	0	2	0	7	1
AABR07004437.1	312	0	0	0	0	0	0	0	0	0	0	0	0	0	0	0	0	0	0	0	0	0	0	0	0	1	1	0	0	0	0	0	0	0	0	0	0	0	0	0	0	0	0	0	0	0	0	0	0
AABR07004481.1	68	0	0	0	0	0	0	0	0	0	0	0	0	0	0	0	0	0	0	0	0	0	0	0	0	0	0	0	0	0	0	0	0	0	0	0	0	0	0	0	0	0	0	0	0	0	0	0	0
AABR07004482.1	546	0	0	0	0	0	0	0	0	0	0	0	0	0	0	0	0	0	0	0	0	0	0	0	0	0	0	0	0	0	0	0	0	0	0	0	0	0	0	0	0	0	0	0	0	0	0	0	0
AABR07004482.2	1125	0	0	0	0	0	0	0	0	0	0	1	0	1	0	0	0	0	0	1	0	0	0	0	0	0	0	1	0	1	0	1	0	0	0	0	0	0	0	0	0	0	0	0	0	0	0	0	0
AABR07004495.1	464	1	0	1	0	0	0	0	0	0	0	0	0	0	0	0	0	0	0	0	0	0	0	0	0	0	0	0	0	0	0	0	0	0	0	0	0	0	0	1	0	0	0	0	0	0	0	0	0
AABR07004497.1	117	0	0	0	0	0	0	0	0	0	0	0	0	0	0	0	0	0	0	0	0	0	0	0	0	1	0	0	0	0	0	0	0	0	0	0	0	0	0	0	0	0	0	1	0	0	0	0	0
AABR07004530.1	1285	0	0	0	0	0	0	0	0	0	0	0	0	0	0	0	0	0	0	0	0	0	0	0	0	0	0	0	0	0	0	0	0	0	0	0	0	0	0	0	0	0	0	0	0	0	0	0	0
AABR07004539.1	594	0	0	0	0	0	0	2	0	0	0	0	0	0	0	2	0	0	0	0	0	1	0	0	0	1	0	2	0	0	0	0	0	1	0	0	0	0	0	1	0	0	0	1	0	2	0	0	0
AABR07004549.1	1086	0	0	0	0	0	0	0	0	0	0	2	0	0	0	1	0	0	0	0	0	0	0	0	0	2	0	1	0	0	0	0	0	0	0	0	0	1	0	0	0	0	0	0	0	0	0	0	0
AABR07004572.1	2606	0	0	0	0	0	0	0	0	1	1	0	0	0	0	0	0	0	0	0	0	0	0	0	0	0	0	0	0	0	0	0	0	0	0	0	0	0	0	0	0	0	0	0	0	0	0	0	0
AABR07004681.1	927	0	0	0	0	0	0	0	0	0	0	0	0	0	0	0	0	0	0	0	0	0	0	0	0	0	0	0	0	0	0	0	0	0	0	0	0	0	0	0	0	0	0	0	0	0	0	0	0
AABR07004703.1	403	2	0	0	0	0	0	0	0	1	0	0	0	0	0	0	0	0	0	1	0	1	0	0	0	0	0	0	0	0	0	0	0	0	0	0	0	1	0	0	0	0	0	0	0	1	0	0	0
AABR07004733.1	180	0	0	0	0	0	0	0	0	0	0	0	0	0	0	0	0	0	0	0	0	0	0	0	0	0	0	0	0	0	0	0	0	0	0	0	0	0	0	0	0	0	0	0	0	0	0	0	0
AABR07004733.2	342	2	0	0	0	0	0	1	0	0	0	2	0	1	0	0	0	0	0	2	0	0	0	0	0	2	0	0	0	0	0	1	0	2	0	0	0	0	0	0	0	0	0	1	0	0	0	0	0
AABR07004743.1	183	0	0	0	0	1	0	0	0	0	0	0	0	0	0	0	0	0	0	0	0	0	0	0	0	0	0	0	0	0	0	0	0	0	0	0	0	0	0	0	0	0	0	0	0	0	0	0	0
AABR07004746.1	106	0	0	0	0	0	0	0	0	0	0	0	0	0	0	0	0	0	0	0	0	0	0	0	0	0	0	0	0	0	0	0	0	0	0	0	0	0	0	0	0	0	0	0	0	0	0	0	0
AABR07004756.1	99	0	0	0	0	0	0	0	0	0	0	0	0	0	0	0	0	0	0	0	0	0	0	0	0	0	0	0	0	0	0	0	0	0	0	0	0	0	0	0	0	0	0	0	0	0	0	0	0
AABR07004761.1	229	2	0	0	0	1	0	0	0	0	0	1	0	0	0	2	0	1	0	1	0	0	0	3	0	3	0	2	0	1	0	4	0	2	0	1	0	0	0	1	0	0	0	3	0	1	0	2	0
AABR07004765.1	99	0	0	0	0	0	0	0	0	0	0	0	0	0	0	0	0	0	0	0	0	0	0	0	0	0	0	0	0	0	0	0	0	0	0	0	0	0	0	0	0	0	0	0	0	0	0	0	0
AABR07004776.1	189	0	0	0	0	0	0	0	0	0	0	0	0	0	0	0	0	0	0	0	0	0	0	0	0	0	0	0	0	0	0	0	0	0	0	0	0	0	0	0	0	0	0	0	0	0	0	0	0
AABR07004776.2	132	0	0	0	0	0	0	0	0	0	0	0	0	0	0	0	0	0	0	0	0	0	0	0	0	0	0	1	0	0	0	0	0	0	0	0	0	0	0	0	0	0	0	0	0	0	0	0	0
AABR07004783.1	489	32	1	12	0	30	0	17	0	36	0	23	0	15	0	8	0	28	0	30	0	22	0	24	0	33	0	19	0	13	0	24	0	31	0	18	0	18	0	19	0	14	0	21	1	14	0	12	0
AABR07004799.1	654	2	2	3	3	6	6	2	2	7	7	5	5	5	5	1	0	1	1	15	14	1	1	6	6	9	9	6	6	2	2	0	0	1	1	0	0	5	5	7	7	0	0	1	1	1	1	3	3
AABR07004812.1	375	2	2	1	1	0	0	0	0	0	0	1	0	1	1	0	0	0	0	0	0	0	0	1	1	0	0	0	0	0	0	0	0	0	0	1	0	0	0	0	0	0	0	0	0	0	0	1	0
AABR07004812.2	375	0	0	1	1	0	0	2	2	2	2	1	1	2	2	0	0	0	0	2	2	0	0	1	1	3	3	0	0	0	0	0	0	0	0	1	1	0	0	0	0	0	0	0	0	0	0	1	1
AABR07004823.1	378	0	0	0	0	0	0	0	0	0	0	0	0	0	0	0	0	0	0	0	0	0	0	0	0	0	0	0	0	0	0	0	0	0	0	0	0	0	0	0	0	0	0	0	0	0	0	0	0
AABR07004833.1	94	0	0	0	0	0	0	0	0	0	0	0	0	0	0	0	0	0	0	0	0	0	0	0	0	0	0	0	0	0	0	0	0	0	0	0	0	0	0	0	0	0	0	0	0	0	0	0	0
AABR07004852.1	100	0	0	0	0	0	0	0	0	0	0	0	0	0	0	0	0	0	0	0	0	0	0	0	0	0	0	0	0	0	0	0	0	0	0	0	0	0	0	0	0	0	0	0	0	0	0	0	0
AABR07004868.1	865	0	0	0	0	0	0	0	0	0	0	0	0	0	0	0	0	0	0	0	0	0	0	0	0	0	0	0	0	0	0	0	0	0	0	0	0	0	0	0	0	0	0	0	0	0	0	0	0
AABR07004868.2	896	0	0	0	0	0	0	0	0	0	0	0	0	0	0	0	0	0	0	0	0	0	0	0	0	0	0	0	0	0	0	0	0	0	0	1	0	0	0	0	0	0	0	0	0	0	0	0	0
AABR07004876.1	384	0	0	1	0	0	0	0	0	1	0	0	0	0	0	0	0	0	0	0	0	0	0	0	0	0	0	0	0	0	0	0	0	0	0	0	0	0	0	0	0	0	0	0	0	2	0	1	0
AABR07004876.2	285	4	0	6	0	2	0	5	0	3	0	2	0	9	0	15	0	4	0	10	0	2	0	3	0	10	0	11	0	3	0	4	0	10	0	2	0	0	0	3	0	9	0	4	0	1	0	4	0
AABR07004881.1	225	0	0	1	0	0	0	0	0	0	0	0	0	0	0	1	1	0	0	0	0	0	0	0	0	2	1	0	0	0	0	0	0	0	0	2	2	1	0	0	0	0	0	0	0	0	0	0	0
AABR07004888.1	843	0	0	2	2	2	2	0	0	0	0	1	0	0	0	0	0	1	1	0	0	1	1	0	0	0	0	0	0	0	0	0	0	1	1	0	0	0	0	1	1	0	0	0	0	0	0	0	0
AABR07004891.1	183	0	0	0	0	1	0	0	0	1	1	0	0	1	0	2	0	0	0	1	1	0	0	0	0	1	0	0	0	0	0	0	0	1	0	1	1	0	0	0	0	0	0	0	0	0	0	0	0
AABR07004894.1	579	15	15	31	31	24	24	67	67	19	19	38	38	24	24	55	55	28	28	56	56	39	39	67	67	15	15	19	19	30	30	26	26	8	8	23	23	25	25	55	55	64	64	28	28	39	39	23	23
AABR07004924.1	954	0	0	0	0	0	0	0	0	0	0	0	0	0	0	0	0	0	0	0	0	0	0	0	0	0	0	0	0	0	0	0	0	0	0	0	0	0	0	0	0	0	0	0	0	0	0	0	0
AABR07004945.1	1146	0	0	0	0	0	0	0	0	0	0	0	0	0	0	0	0	0	0	0	0	0	0	0	0	0	0	0	0	0	0	0	0	0	0	0	0	0	0	0	0	0	0	0	0	0	0	0	0
AABR07004947.1	153	0	0	0	0	0	0	0	0	0	0	0	0	0	0	0	0	0	0	0	0	0	0	0	0	0	0	0	0	0	0	0	0	0	0	0	0	0	0	0	0	0	0	0	0	0	0	0	0
AABR07004949.1	100	0	0	0	0	0	0	0	0	0	0	0	0	0	0	0	0	0	0	0	0	0	0	0	0	0	0	0	0	0	0	0	0	0	0	0	0	0	0	0	0	0	0	0	0	0	0	0	0
AABR07004960.1	933	0	0	0	0	0	0	0	0	0	0	0	0	0	0	0	0	0	0	0	0	0	0	0	0	0	0	0	0	0	0	0	0	0	0	0	0	0	0	0	0	0	0	0	0	0	0	0	0
AABR07004971.1	939	0	0	0	0	0	0	0	0	0	0	0	0	0	0	0	0	0	0	0	0	0	0	0	0	0	0	0	0	0	0	0	0	0	0	0	0	0	0	0	0	0	0	0	0	0	0	0	0
AABR07004984.1	945	0	0	0	0	0	0	0	0	0	0	0	0	0	0	0	0	0	0	0	0	0	0	0	0	0	0	0	0	0	0	0	0	0	0	0	0	0	0	0	0	0	0	0	0	0	0	0	0
AABR07004992.1	1176	87	83	91	87	82	79	65	62	105	96	95	92	69	67	104	102	121	118	58	54	107	105	97	96	107	99	110	104	79	77	107	104	65	64	117	113	167	156	131	127	141	138	113	108	103	102	81	77
AABR07004993.1	1131	0	0	0	0	0	0	0	0	0	0	0	0	0	0	0	0	0	0	0	0	0	0	1	1	0	0	1	1	0	0	0	0	1	1	0	0	0	0	0	0	0	0	1	1	0	0	0	0
AABR07004996.1	114	0	0	0	0	1	0	0	0	0	0	0	0	0	0	0	0	0	0	0	0	0	0	0	0	0	0	0	0	0	0	0	0	0	0	0	0	0	0	0	0	0	0	0	0	0	0	0	0
AABR07005004.1	108	0	0	0	0	0	0	0	0	0	0	0	0	0	0	0	0	0	0	0	0	0	0	0	0	0	0	0	0	0	0	0	0	0	0	0	0	0	0	0	0	0	0	0	0	0	0	0	0
AABR07005004.2	124	0	0	0	0	0	0	0	0	0	0	0	0	0	0	0	0	0	0	0	0	0	0	0	0	0	0	0	0	0	0	0	0	0	0	0	0	0	0	0	0	0	0	0	0	0	0	0	0
AABR07005027.1	549	0	0	0	0	0	0	0	0	0	0	0	0	0	0	0	0	0	0	0	0	0	0	0	0	0	0	0	0	0	0	0	0	0	0	0	0	0	0	0	0	0	0	0	0	0	0	0	0
AABR07005028.1	282	0	0	1	0	1	0	0	0	0	0	0	0	0	0	0	0	0	0	0	0	1	0	0	0	1	1	1	0	3	0	1	1	0	0	0	0	1	0	1	0	1	0	0	0	2	2	2	1
AABR07005028.2	107	0	0	0	0	0	0	0	0	0	0	0	0	0	0	0	0	0	0	0	0	0	0	0	0	0	0	0	0	0	0	0	0	0	0	0	0	0	0	0	0	0	0	0	0	0	0	0	0
AABR07005031.1	106	1	0	0	0	0	0	0	0	0	0	0	0	0	0	0	0	0	0	0	0	1	0	2	0	0	0	0	0	0	0	0	0	0	0	0	0	0	0	0	0	0	0	0	0	0	0	0	0
AABR07005031.2	388	0	0	0	0	0	0	0	0	2	0	1	0	0	0	0	0	0	0	0	0	0	0	0	0	0	0	1	1	1	0	0	0	0	0	0	0	0	0	0	0	0	0	0	0	0	0	1	0
AABR07005032.1	760	0	0	0	0	0	0	0	0	0	0	1	1	0	0	0	0	0	0	0	0	0	0	0	0	0	0	0	0	0	0	0	0	1	1	0	0	0	0	0	0	0	0	1	1	1	1	0	0
AABR07005040.1	129	0	0	0	0	0	0	0	0	0	0	0	0	0	0	0	0	0	0	0	0	0	0	0	0	0	0	0	0	0	0	0	0	0	0	0	0	0	0	0	0	0	0	0	0	0	0	0	0
AABR07005416.1	106	0	0	0	0	0	0	0	0	0	0	0	0	0	0	0	0	0	0	0	0	0	0	0	0	0	0	0	0	0	0	0	0	0	0	0	0	0	0	0	0	0	0	0	0	0	0	0	0
AABR07005447.1	107	1	0	0	0	1	0	0	0	2	0	1	0	0	0	0	0	0	0	0	0	0	0	0	0	0	0	0	0	1	0	0	0	0	0	0	0	0	0	0	0	0	0	0	0	1	0	0	0
AABR07005506.1	438	6	6	4	3	2	1	3	2	7	4	6	5	0	0	1	1	4	4	4	2	2	2	1	1	5	3	9	5	0	0	5	5	4	4	2	1	8	5	6	2	6	4	9	4	1	1	2	2
AABR07005508.1	1485	11	1	3	0	3	0	3	0	12	0	8	1	6	1	6	1	5	1	4	1	8	2	5	2	9	1	5	0	5	0	6	0	4	0	5	1	5	0	2	0	8	0	6	0	4	0	9	0
AABR07005533.1	1305	1	0	2	0	3	0	1	0	1	0	2	0	2	0	1	0	0	0	1	0	0	0	2	0	0	0	1	0	3	0	1	0	2	0	1	0	2	0	0	0	2	0	1	0	1	0	1	0
AABR07005535.1	2262	421	413	690	687	754	749	553	552	565	560	490	487	791	787	835	831	1083	1083	371	370	911	910	738	735	626	626	568	566	788	780	401	398	516	514	718	710	940	934	816	813	993	990	662	659	580	575	759	758
AABR07005565.1	243	0	0	0	0	0	0	0	0	0	0	0	0	0	0	0	0	0	0	0	0	0	0	0	0	0	0	0	0	0	0	0	0	0	0	0	0	0	0	0	0	0	0	0	0	0	0	0	0
AABR07005569.1	795	4	4	0	0	0	0	0	0	1	1	2	2	0	0	0	0	0	0	1	1	0	0	2	2	0	0	1	1	0	0	3	3	1	1	0	0	0	0	0	0	0	0	0	0	0	0	3	3
AABR07005572.1	730	0	0	0	0	0	0	0	0	0	0	0	0	0	0	0	0	0	0	1	0	0	0	2	0	0	0	2	0	0	0	0	0	0	0	0	0	0	0	0	0	0	0	1	0	1	1	1	1
AABR07005573.1	158	0	0	0	0	0	0	0	0	0	0	0	0	0	0	0	0	0	0	0	0	0	0	0	0	0	0	0	0	0	0	0	0	0	0	0	0	0	0	0	0	0	0	0	0	0	0	0	0
AABR07005581.1	5130	1	1	2	2	1	1	1	1	0	0	1	1	1	1	1	1	1	1	2	2	1	1	0	0	4	4	2	2	0	0	0	0	1	1	2	2	0	0	1	1	0	0	0	0	0	0	1	1
AABR07005593.1	1646	29	9	27	11	19	9	19	5	31	5	27	8	24	9	14	5	35	10	26	9	24	9	18	6	24	8	33	15	22	7	25	6	26	5	12	7	20	3	22	3	29	13	23	10	12	4	24	11
AABR07005596.1	3124	5	0	2	0	2	0	5	0	5	1	2	0	2	0	4	0	7	0	3	0	3	0	2	0	3	0	2	0	2	0	3	0	7	0	3	0	1	0	5	0	4	0	1	0	2	0	3	1
AABR07005618.1	435	112	109	134	131	124	115	108	105	115	105	109	104	133	125	126	117	136	130	124	115	165	155	149	137	113	104	118	111	142	135	146	138	98	93	127	121	207	199	184	175	183	176	151	142	131	125	136	133
AABR07005633.1	348	32	32	35	35	36	36	31	31	39	39	34	34	48	48	46	46	43	43	34	34	31	31	43	43	27	27	34	34	26	26	38	38	46	46	44	44	43	43	45	45	40	40	40	40	28	28	37	37
AABR07005664.1	77	0	0	0	0	0	0	0	0	0	0	0	0	0	0	0	0	0	0	0	0	0	0	0	0	0	0	0	0	0	0	0	0	0	0	0	0	0	0	0	0	0	0	0	0	0	0	0	0
AABR07005667.1	771	0	0	0	0	1	1	0	0	0	0	0	0	0	0	0	0	0	0	0	0	0	0	1	1	1	1	0	0	0	0	0	0	0	0	0	0	0	0	0	0	1	1	0	0	1	1	1	1
AABR07005752.1	2020	3	3	1	1	1	1	2	0	2	2	1	1	2	2	0	0	0	0	0	0	1	0	0	0	1	1	0	0	1	1	0	0	1	1	0	0	1	1	0	0	0	0	0	0	0	0	0	0
AABR07005758.1	231	0	0	1	0	3	0	1	0	1	0	2	0	1	0	3	0	2	0	3	0	2	0	1	0	6	0	1	0	0	0	1	0	4	0	2	0	1	0	1	0	0	0	0	0	0	0	1	0
AABR07005758.2	141	0	0	0	0	0	0	0	0	0	0	0	0	0	0	0	0	0	0	0	0	0	0	0	0	0	0	0	0	0	0	0	0	0	0	0	0	0	0	0	0	0	0	0	0	0	0	0	0
AABR07005778.1	1148	3	2	3	0	3	0	2	2	1	0	2	1	2	0	1	0	1	1	3	1	1	0	1	1	3	0	0	0	0	0	0	0	0	0	2	1	1	1	0	0	1	0	1	0	1	0	1	1
AABR07005779.1	2312	516	508	771	761	657	652	709	696	599	589	522	508	767	752	813	798	1033	1016	500	494	931	903	715	692	626	615	604	594	780	759	695	684	730	721	733	717	833	815	816	791	1061	1045	811	798	630	620	729	710
AABR07005779.2	78	1	0	0	0	0	0	0	0	0	0	0	0	0	0	0	0	1	0	0	0	0	0	0	0	0	0	3	0	1	0	0	0	0	0	1	0	0	0	0	0	0	0	0	0	0	0	0	0
AABR07005779.3	1011	20	20	31	31	19	19	33	33	17	17	13	13	30	30	47	47	25	25	16	15	22	22	24	24	17	17	15	15	24	23	17	17	12	12	28	28	22	22	23	23	24	24	15	15	14	14	30	30
AABR07005779.4	1427	14	10	9	9	9	8	8	5	13	11	6	5	13	10	8	7	21	18	10	7	15	13	10	6	15	10	16	10	5	4	11	10	14	9	13	13	15	13	10	7	5	5	15	10	7	5	14	13
AABR07005779.5	2526	4	4	2	1	3	1	1	0	2	2	3	2	3	2	1	1	5	2	17	10	15	6	10	7	4	2	5	2	2	2	2	0	22	15	26	19	26	18	19	14	38	27	24	20	25	20	27	15
AABR07005794.1	3784	0	0	1	1	0	0	2	2	0	0	0	0	0	0	0	0	0	0	0	0	0	0	0	0	0	0	0	0	0	0	0	0	0	0	0	0	0	0	0	0	0	0	0	0	0	0	0	0
AABR07005806.1	168	0	0	0	0	0	0	0	0	0	0	0	0	1	1	1	1	0	0	0	0	0	0	0	0	0	0	0	0	1	1	0	0	0	0	0	0	0	0	0	0	0	0	0	0	0	0	1	1
AABR07005808.1	156	0	0	0	0	0	0	0	0	1	0	0	0	0	0	0	0	1	0	0	0	0	0	0	0	0	0	0	0	0	0	0	0	0	0	0	0	0	0	0	0	0	0	0	0	0	0	0	0
AABR07005828.1	85	0	0	0	0	0	0	0	0	0	0	0	0	0	0	0	0	0	0	0	0	0	0	0	0	0	0	0	0	0	0	0	0	0	0	0	0	0	0	0	0	0	0	0	0	0	0	0	0
AABR07005837.1	1019	1	0	0	0	1	0	1	0	0	0	2	2	2	0	0	0	0	0	2	2	0	0	0	0	0	0	0	0	0	0	1	0	0	0	0	0	1	0	0	0	0	0	3	2	0	0	0	0
AABR07005837.2	628	2	0	0	0	0	0	0	0	5	0	1	0	0	0	2	0	1	0	0	0	0	0	1	0	0	0	1	0	0	0	3	0	3	0	1	0	0	0	5	0	0	0	1	0	0	0	4	0
AABR07005838.1	435	1	0	0	0	0	0	0	0	0	0	2	0	1	0	0	0	0	0	1	0	1	0	0	0	1	0	0	0	1	0	2	0	1	0	0	0	1	0	0	0	1	0	0	0	0	0	1	0
AABR07005838.2	140	0	0	0	0	0	0	0	0	1	0	0	0	2	0	0	0	0	0	0	0	0	0	0	0	0	0	0	0	1	0	0	0	0	0	1	0	1	0	0	0	1	0	0	0	0	0	0	0
AABR07005844.1	1787	9	0	8	1	5	0	2	0	8	0	5	0	8	1	5	0	4	1	8	1	5	0	10	0	5	0	7	0	5	0	2	1	11	1	6	0	8	0	1	0	14	0	6	1	7	1	5	1
AABR07005871.1	442	0	0	0	0	0	0	0	0	0	0	0	0	0	0	0	0	0	0	0	0	0	0	0	0	0	0	0	0	0	0	0	0	0	0	0	0	0	0	0	0	0	0	0	0	0	0	0	0
AABR07005888.1	54	0	0	0	0	0	0	0	0	0	0	0	0	0	0	0	0	0	0	0	0	0	0	0	0	0	0	0	0	0	0	0	0	0	0	0	0	0	0	0	0	0	0	0	0	0	0	0	0
AABR07005888.2	312	0	0	0	0	0	0	0	0	0	0	0	0	0	0	0	0	0	0	0	0	0	0	0	0	0	0	0	0	0	0	0	0	0	0	0	0	1	0	0	0	0	0	0	0	0	0	0	0
AABR07005921.1	4514	0	0	0	0	0	0	0	0	0	0	0	0	0	0	0	0	2	1	0	0	0	0	0	0	0	0	0	0	0	0	0	0	1	1	0	0	0	0	0	0	2	2	0	0	0	0	0	0
AABR07005939.1	309	0	0	0	0	0	0	0	0	0	0	0	0	0	0	0	0	0	0	0	0	0	0	0	0	0	0	0	0	0	0	0	0	0	0	0	0	0	0	0	0	0	0	0	0	0	0	0	0
AABR07005949.1	1104	2	0	3	0	3	0	1	0	6	0	2	0	0	0	1	0	2	0	5	0	2	0	1	0	3	0	1	0	1	0	1	0	4	0	1	0	1	0	0	0	2	0	3	0	1	0	0	0
AABR07005950.1	333	0	0	0	0	0	0	0	0	0	0	0	0	0	0	0	0	0	0	1	0	0	0	0	0	1	0	0	0	0	0	1	0	1	0	2	0	1	0	0	0	0	0	0	0	0	0	0	0
AABR07005950.2	610	0	0	0	0	0	0	0	0	1	1	0	0	0	0	0	0	0	0	0	0	0	0	0	0	0	0	0	0	0	0	0	0	0	0	0	0	0	0	0	0	0	0	0	0	0	0	0	0
AABR07005955.1	291	3	0	0	0	1	0	0	0	1	0	1	0	1	0	2	0	4	0	0	0	0	0	0	0	3	0	2	0	2	1	2	0	2	0	1	0	1	0	0	0	1	0	1	0	1	0	0	0
AABR07005961.1	174	0	0	2	2	0	0	0	0	0	0	0	0	0	0	0	0	0	0	1	1	0	0	0	0	1	1	0	0	0	0	1	1	0	0	0	0	0	0	0	0	0	0	0	0	0	0	0	0
AABR07005977.1	394	0	0	0	0	0	0	0	0	0	0	0	0	0	0	0	0	0	0	0	0	0	0	0	0	0	0	0	0	0	0	0	0	0	0	0	0	0	0	0	0	0	0	0	0	0	0	0	0
AABR07005977.2	315	0	0	0	0	0	0	0	0	0	0	0	0	0	0	0	0	0	0	0	0	0	0	0	0	0	0	0	0	0	0	0	0	0	0	0	0	0	0	0	0	0	0	0	0	0	0	0	0
AABR07005977.3	236	0	0	0	0	0	0	0	0	0	0	0	0	0	0	0	0	0	0	0	0	0	0	0	0	0	0	0	0	0	0	0	0	0	0	0	0	0	0	0	0	0	0	0	0	0	0	0	0
AABR07005985.2	721	1	1	1	1	5	5	0	0	0	0	0	0	2	2	2	2	1	1	5	5	1	1	2	2	1	1	1	1	0	0	3	3	5	5	1	1	6	6	2	2	1	1	3	3	1	1	2	2
AABR07006025.1	276	5	5	3	3	4	3	3	2	7	4	2	1	2	1	1	0	10	8	3	1	5	3	4	3	4	2	1	0	3	2	8	8	5	3	5	3	2	0	4	2	8	4	4	2	9	4	3	1
AABR07006030.1	7176	4	3	2	0	1	1	3	2	9	3	4	2	2	1	0	0	3	3	2	0	1	1	2	1	3	1	2	1	3	3	2	1	2	1	3	2	2	0	0	0	3	1	3	2	2	2	1	1
AABR07006033.1	3096	2	2	0	0	0	0	1	1	0	0	0	0	0	0	0	0	0	0	0	0	0	0	0	0	0	0	0	0	0	0	0	0	0	0	0	0	0	0	0	0	0	0	0	0	0	0	0	0
AABR07006038.2	1377	238	6	52	2	68	1	29	1	303	11	249	20	86	3	37	0	77	3	215	6	41	2	29	2	257	12	248	8	26	6	33	0	226	7	39	2	31	2	26	3	17	1	55	3	20	1	52	3
AABR07006049.2	741	6	6	2	2	2	2	1	1	6	3	2	2	6	6	5	4	11	10	1	1	6	5	5	5	4	3	7	6	3	3	3	3	0	0	3	3	3	3	1	1	0	0	6	6	2	1	6	6
AABR07006081.1	603	1	0	0	0	0	0	0	0	0	0	0	0	0	0	0	0	0	0	0	0	0	0	0	0	0	0	0	0	0	0	0	0	0	0	0	0	0	0	0	0	0	0	0	0	0	0	1	0
AABR07006084.1	100	0	0	0	0	0	0	0	0	0	0	0	0	0	0	0	0	0	0	0	0	0	0	0	0	0	0	0	0	0	0	0	0	0	0	0	0	0	0	0	0	0	0	0	0	0	0	0	0
AABR07006090.1	78	0	0	0	0	1	0	0	0	1	0	1	0	0	0	0	0	1	0	1	0	1	0	0	0	0	0	1	0	0	0	0	0	1	0	0	0	0	0	1	0	0	0	0	0	0	0	0	0
AABR07006093.1	61	0	0	0	0	0	0	0	0	0	0	0	0	0	0	0	0	0	0	0	0	0	0	0	0	0	0	0	0	0	0	0	0	0	0	0	0	0	0	0	0	0	0	0	0	0	0	0	0
AABR07006097.1	3408	0	0	1	0	0	0	0	0	2	0	1	0	0	0	1	0	1	1	0	0	0	0	1	0	0	0	1	0	0	0	1	0	1	0	0	0	0	0	1	1	3	1	2	1	0	0	1	0
AABR07006111.1	849	0	0	0	0	0	0	0	0	0	0	0	0	0	0	0	0	0	0	0	0	0	0	0	0	0	0	0	0	0	0	0	0	0	0	0	0	0	0	0	0	0	0	0	0	0	0	0	0
AABR07006120.1	1427	1	0	0	0	0	0	0	0	0	0	2	0	0	0	0	0	0	0	0	0	0	0	0	0	0	0	0	0	0	0	0	0	1	0	0	0	0	0	0	0	0	0	0	0	0	0	0	0
AABR07006142.1	885	2	0	5	0	7	0	8	0	6	0	4	0	7	0	4	0	7	0	8	0	6	0	5	0	15	0	4	0	4	0	10	0	11	0	4	0	1	0	3	0	8	0	6	0	4	0	7	0
AABR07006160.1	726	1	0	2	0	0	0	3	0	0	0	2	0	2	0	2	0	0	0	1	0	1	0	4	0	1	0	1	0	0	0	3	0	2	0	1	0	3	0	2	0	2	0	4	0	3	0	2	0
AABR07006197.1	172	9	0	4	0	5	0	0	0	6	0	2	0	3	0	7	0	3	0	10	0	4	0	2	0	5	0	2	0	9	0	6	0	7	0	1	0	4	0	6	0	4	0	4	0	3	0	3	0
AABR07006232.1	321	0	0	0	0	0	0	0	0	0	0	0	0	0	0	0	0	0	0	0	0	0	0	0	0	0	0	0	0	0	0	0	0	0	0	0	0	0	0	2	0	0	0	0	0	0	0	0	0
AABR07006255.1	576	0	0	0	0	0	0	1	1	0	0	1	1	3	3	2	2	2	2	0	0	1	1	1	1	1	1	1	1	1	1	0	0	0	0	0	0	0	0	2	2	1	1	0	0	0	0	0	0
AABR07006258.1	507	0	0	0	0	1	1	1	1	1	1	0	0	2	2	2	2	2	2	5	5	5	5	0	0	0	0	2	2	1	1	1	1	3	3	1	1	2	2	1	1	1	1	2	2	0	0	0	0
AABR07006259.1	975	0	0	0	0	0	0	0	0	0	0	0	0	0	0	0	0	0	0	0	0	0	0	0	0	0	0	0	0	0	0	0	0	0	0	0	0	0	0	0	0	0	0	0	0	0	0	0	0
AABR07006278.1	869	0	0	0	0	0	0	0	0	0	0	1	1	0	0	0	0	1	1	0	0	0	0	0	0	0	0	0	0	0	0	0	0	0	0	0	0	0	0	0	0	1	0	0	0	0	0	0	0
AABR07006310.1	2260	1	1	1	1	0	0	0	0	1	1	3	3	0	0	1	1	1	1	0	0	0	0	0	0	0	0	0	0	0	0	1	1	1	1	0	0	1	0	1	1	0	0	0	0	1	1	1	1
AABR07006311.1	5259	13	0	4	0	5	0	6	0	16	2	7	0	3	1	11	3	6	1	9	1	7	0	11	0	11	0	15	0	3	0	3	0	9	0	1	0	3	0	1	0	2	0	14	0	4	0	4	0
AABR07006327.1	120	0	0	0	0	0	0	0	0	0	0	0	0	0	0	0	0	0	0	0	0	0	0	0	0	0	0	0	0	0	0	0	0	0	0	0	0	0	0	0	0	0	0	0	0	0	0	0	0
AABR07006328.1	388	0	0	0	0	0	0	0	0	0	0	0	0	0	0	0	0	0	0	0	0	0	0	0	0	0	0	0	0	0	0	0	0	0	0	1	0	0	0	0	0	0	0	0	0	0	0	0	0
AABR07006333.1	627	49	49	81	81	66	66	60	60	66	66	43	43	70	69	75	75	122	121	64	64	79	79	59	59	72	72	44	44	81	81	69	68	67	67	83	83	102	102	81	80	98	98	99	98	61	61	81	81
AABR07006367.1	876	8	0	6	0	1	0	2	0	5	0	3	0	3	0	3	0	8	0	2	0	8	0	3	0	2	0	6	0	8	0	4	0	8	0	10	0	3	0	5	0	6	0	7	0	6	0	10	0
AABR07006389.1	255	2	0	2	0	1	0	1	0	2	0	3	0	2	0	2	0	1	0	6	0	5	0	2	0	5	0	2	0	0	0	2	0	4	0	2	0	2	0	5	0	0	0	5	0	3	0	1	0
AABR07006428.1	218	5	0	6	0	2	0	2	0	3	0	4	0	2	0	0	0	3	0	5	0	1	0	0	0	2	0	4	0	4	0	0	0	0	0	1	0	3	0	2	0	4	0	0	0	2	0	1	0
AABR07006436.1	500	0	0	0	0	0	0	0	0	0	0	1	0	1	0	0	0	0	0	1	0	0	0	0	0	2	0	0	0	0	0	0	0	0	0	0	0	0	0	0	0	0	0	0	0	0	0	0	0
AABR07006451.1	1008	3	3	3	3	3	3	4	4	2	2	0	0	0	0	3	3	3	3	3	3	3	3	4	4	1	1	2	2	2	2	1	1	1	1	4	4	0	0	2	2	1	1	2	2	0	0	1	1
AABR07006453.1	277	2	0	1	0	7	0	1	0	7	0	5	0	8	0	2	0	6	0	11	0	2	0	5	0	5	0	8	0	3	0	5	0	5	0	13	0	8	0	2	0	4	0	6	0	1	0	2	0
AABR07006458.1	1302	456	312	405	336	448	375	350	298	503	339	356	235	408	332	376	330	514	428	469	327	449	401	378	327	401	278	388	273	386	347	321	277	416	285	366	317	318	270	406	348	411	347	375	314	243	209	325	281
AABR07006465.1	1266	0	0	0	0	0	0	0	0	0	0	0	0	0	0	0	0	0	0	0	0	0	0	0	0	0	0	0	0	0	0	0	0	0	0	0	0	0	0	0	0	0	0	0	0	0	0	0	0
AABR07006475.1	2180	109	20	60	14	78	16	56	18	134	15	93	7	112	18	36	15	72	22	97	13	54	15	53	21	127	17	87	9	29	15	51	19	104	16	63	15	53	18	41	15	43	15	60	19	43	17	45	14
AABR07006504.1	465	0	0	0	0	0	0	0	0	0	0	0	0	0	0	0	0	0	0	0	0	0	0	0	0	0	0	0	0	0	0	0	0	0	0	0	0	0	0	0	0	0	0	0	0	0	0	0	0
AABR07006536.1	585	1	0	1	1	2	0	2	1	3	0	2	0	1	0	1	0	5	2	1	0	0	0	1	0	2	1	4	0	1	1	4	1	1	1	0	0	4	0	1	1	4	1	1	0	0	0	0	0
AABR07006536.2	149	0	0	0	0	0	0	0	0	0	0	0	0	0	0	0	0	0	0	0	0	0	0	0	0	0	0	0	0	0	0	0	0	0	0	0	0	0	0	0	0	0	0	0	0	0	0	0	0
AABR07006542.1	280	7	0	3	0	9	0	6	0	6	0	6	0	7	0	4	0	6	0	7	0	3	0	4	0	6	0	7	0	10	0	2	0	4	0	6	0	5	0	2	0	8	1	5	0	1	0	4	0
AABR07006544.1	189	0	0	0	0	0	0	0	0	0	0	0	0	0	0	0	0	0	0	0	0	0	0	0	0	0	0	0	0	0	0	0	0	0	0	0	0	0	0	0	0	0	0	0	0	0	0	0	0
AABR07006566.1	1731	0	0	0	0	0	0	0	0	0	0	0	0	0	0	0	0	0	0	0	0	0	0	0	0	0	0	0	0	0	0	0	0	0	0	0	0	0	0	0	0	0	0	0	0	0	0	0	0
AABR07006591.1	153	0	0	0	0	0	0	0	0	0	0	0	0	0	0	0	0	0	0	0	0	0	0	0	0	0	0	0	0	0	0	0	0	0	0	0	0	0	0	0	0	0	0	0	0	0	0	0	0
AABR07006619.1	1218	0	0	0	0	0	0	0	0	0	0	0	0	0	0	0	0	0	0	0	0	0	0	0	0	0	0	0	0	0	0	0	0	0	0	0	0	0	0	0	0	0	0	0	0	0	0	0	0
AABR07006627.1	823	2	2	1	1	3	3	3	3	3	3	1	1	3	3	5	5	7	7	0	0	1	1	3	3	2	2	1	1	4	4	0	0	1	1	4	4	0	0	2	2	2	2	3	3	3	3	4	4
AABR07006649.1	448	0	0	0	0	0	0	0	0	0	0	0	0	0	0	0	0	0	0	2	0	0	0	0	0	0	0	0	0	0	0	2	0	2	0	1	0	0	0	0	0	1	0	0	0	0	0	0	0
AABR07006654.1	266	25	0	17	0	15	0	8	0	23	0	19	0	5	0	7	0	27	0	21	0	10	0	11	0	25	0	23	0	10	0	13	0	19	0	13	0	19	0	12	0	17	0	15	0	6	0	12	0
AABR07006654.2	726	0	0	0	0	0	0	0	0	0	0	0	0	0	0	0	0	0	0	0	0	0	0	0	0	0	0	0	0	0	0	0	0	0	0	0	0	0	0	0	0	0	0	0	0	0	0	0	0
AABR07006656.1	850	6	0	1	0	4	0	1	0	4	0	5	0	1	0	2	0	2	0	6	0	1	0	1	0	9	0	4	0	0	0	3	0	5	0	0	0	1	0	1	0	6	0	1	0	0	0	2	0
AABR07006656.2	632	0	0	0	0	0	0	0	0	0	0	0	0	0	0	0	0	0	0	0	0	0	0	0	0	0	0	1	1	0	0	0	0	0	0	0	0	0	0	0	0	0	0	0	0	0	0	0	0
AABR07006656.3	358	12	0	5	0	3	0	4	0	14	0	6	0	4	0	0	0	4	0	12	0	6	0	1	0	5	0	5	0	2	0	3	0	12	0	2	0	0	0	1	0	3	0	0	0	3	0	0	0
AABR07006657.1	182	20	0	18	0	13	0	17	0	17	0	6	1	18	2	7	0	14	0	11	1	24	1	19	2	7	0	8	0	16	0	13	0	5	0	16	0	17	0	14	0	22	1	13	1	18	0	13	0
AABR07006672.1	1019	6	6	2	2	2	2	1	1	9	9	4	4	1	1	2	2	5	5	8	8	0	0	1	1	2	2	4	4	2	2	4	4	9	9	2	2	2	2	2	2	3	3	3	3	2	2	6	6
AABR07006685.1	530	11	1	13	2	9	1	17	5	11	3	8	0	11	1	8	0	12	0	18	1	7	0	8	3	10	1	11	3	7	0	7	1	10	0	2	0	8	2	7	1	8	0	9	2	3	1	9	0
AABR07006688.1	261	0	0	0	0	0	0	1	1	0	0	1	1	1	1	0	0	2	2	0	0	2	2	0	0	1	1	0	0	0	0	1	1	0	0	0	0	0	0	2	2	1	1	1	1	0	0	0	0
AABR07006688.2	762	3	0	0	0	0	0	2	1	2	1	0	0	1	0	3	2	0	0	1	0	0	0	4	0	0	0	0	0	1	0	0	0	1	0	3	1	2	0	2	1	1	0	6	1	0	0	2	1
AABR07006689.1	130	7	0	5	0	3	0	3	0	5	0	3	0	1	0	2	0	8	0	3	0	1	0	8	0	2	0	3	0	3	0	4	0	2	0	4	0	3	0	1	0	4	0	4	0	3	0	5	0
AABR07006693.1	89	0	0	0	0	0	0	0	0	0	0	0	0	0	0	0	0	0	0	0	0	0	0	0	0	0	0	0	0	0	0	0	0	0	0	0	0	0	0	0	0	0	0	0	0	0	0	0	0
AABR07006713.1	2666	92	4	83	2	86	0	62	0	97	5	63	2	81	3	85	1	104	2	83	5	85	1	44	1	86	6	93	2	68	2	59	0	84	0	66	0	65	2	52	0	71	0	65	2	51	0	67	4
AABR07006724.1	1281	540	82	181	62	216	52	146	47	748	86	527	59	235	38	139	54	295	75	514	73	181	65	138	39	541	79	469	64	112	39	191	60	557	63	145	45	155	54	158	54	129	55	156	48	134	44	198	63
AABR07006727.1	297	34	31	37	32	28	27	41	37	59	55	27	25	26	22	28	25	44	44	43	39	37	31	29	28	60	53	36	31	28	19	27	26	39	37	34	31	43	34	27	22	37	34	18	17	27	25	34	28
AABR07006736.1	806	10	2	11	4	15	5	4	2	8	3	11	0	9	1	13	3	8	2	5	1	9	0	7	3	8	0	10	2	3	0	4	1	6	2	4	0	8	4	10	2	4	2	8	1	2	0	5	2
AABR07006740.1	381	0	0	0	0	0	0	0	0	0	0	0	0	0	0	0	0	0	0	0	0	0	0	0	0	0	0	0	0	0	0	0	0	0	0	0	0	0	0	0	0	0	0	0	0	0	0	0	0
AABR07006742.1	101	0	0	0	0	0	0	0	0	0	0	0	0	0	0	0	0	0	0	0	0	0	0	1	0	0	0	0	0	0	0	0	0	0	0	0	0	0	0	0	0	0	0	0	0	0	0	0	0
AABR07006752.1	420	8	0	7	0	14	0	6	0	12	0	12	0	10	0	15	0	8	0	10	0	14	0	13	0	10	0	10	0	12	0	6	0	7	0	15	0	15	0	13	0	9	0	6	0	6	0	15	0
AABR07006774.1	438	3	2	2	2	3	2	4	4	3	3	1	1	5	4	3	3	3	3	4	3	3	3	2	2	4	2	3	2	3	3	3	3	3	0	5	5	4	4	2	2	5	5	2	2	1	1	0	0
AABR07006775.1	372	2	1	1	1	2	2	0	0	0	0	2	2	4	4	0	0	3	3	4	4	1	1	2	2	7	6	2	2	3	2	4	3	2	1	5	5	2	2	1	0	3	2	3	3	1	0	2	2
AABR07006823.1	672	0	0	0	0	0	0	0	0	0	0	1	0	0	0	0	0	1	0	0	0	0	0	0	0	0	0	0	0	0	0	0	0	0	0	0	0	0	0	0	0	0	0	0	0	0	0	0	0
AABR07006854.1	498	4	0	8	0	6	0	0	0	13	0	7	0	7	0	5	0	15	0	13	0	2	0	4	0	15	0	15	0	10	0	1	0	12	0	5	0	7	0	7	0	4	0	3	0	2	0	4	0
AABR07006854.2	256	1	0	1	0	1	0	0	0	0	0	0	0	0	0	0	0	0	0	1	0	0	0	0	0	0	0	1	1	0	0	0	0	0	0	0	0	0	0	0	0	0	0	0	0	1	0	2	0
AABR07006860.1	137	19	0	12	0	18	0	5	0	14	0	8	0	7	0	8	0	15	0	6	0	7	0	2	0	9	0	6	0	8	0	5	0	10	0	10	0	12	0	8	0	11	0	11	0	9	0	3	0
AABR07006866.1	831	1	1	2	1	4	3	1	1	0	0	1	0	5	2	0	0	3	3	3	1	5	4	0	0	3	2	4	3	2	1	9	6	3	2	6	5	3	3	0	0	3	2	5	4	1	1	1	0
AABR07006871.1	420	0	0	0	0	1	1	0	0	0	0	0	0	0	0	0	0	0	0	1	1	0	0	0	0	0	0	0	0	0	0	0	0	0	0	0	0	1	1	0	0	0	0	0	0	1	0	2	0
AABR07006888.1	4589	0	0	0	0	0	0	0	0	0	0	0	0	1	1	0	0	1	1	0	0	0	0	0	0	0	0	0	0	0	0	0	0	0	0	0	0	1	1	0	0	0	0	0	0	0	0	0	0
AABR07006889.1	2056	1	0	1	0	2	2	3	2	0	0	3	3	3	2	2	1	3	1	0	0	3	3	1	1	2	2	3	2	5	4	4	3	5	3	1	1	0	0	2	2	1	0	0	0	2	1	0	0
AABR07006894.1	5399	134	124	127	121	148	144	133	127	160	153	150	142	153	148	186	180	193	188	154	148	131	127	116	114	181	170	157	149	170	164	123	120	144	140	128	123	132	123	78	75	121	118	118	115	150	146	127	123
AABR07006904.1	506	0	0	0	0	0	0	0	0	0	0	0	0	0	0	0	0	0	0	0	0	0	0	0	0	0	0	0	0	0	0	0	0	0	0	0	0	0	0	0	0	0	0	0	0	0	0	0	0
AABR07006911.1	1233	20	0	6	0	13	0	8	0	13	0	7	0	13	0	9	0	10	0	8	0	15	0	9	0	6	0	15	0	5	0	9	0	12	0	4	0	7	0	5	0	17	0	6	0	8	0	13	0
AABR07006925.1	1174	0	0	0	0	0	0	0	0	0	0	1	0	0	0	0	0	0	0	0	0	0	0	1	0	0	0	0	0	0	0	0	0	0	0	0	0	0	0	0	0	0	0	0	0	0	0	0	0
AABR07006953.1	388	2	0	0	0	0	0	1	0	4	0	1	0	1	0	0	0	0	0	1	0	2	0	1	0	5	0	0	0	5	0	1	0	4	0	0	0	2	0	0	0	2	0	5	0	3	0	3	0
AABR07006957.1	1158	0	0	0	0	0	0	0	0	0	0	0	0	0	0	0	0	0	0	0	0	0	0	0	0	0	0	0	0	0	0	0	0	0	0	0	0	0	0	0	0	0	0	0	0	0	0	0	0
AABR07006978.1	68	0	0	0	0	0	0	0	0	1	0	0	0	0	0	0	0	1	0	1	0	0	0	0	0	1	0	1	0	1	0	0	0	0	0	0	0	0	0	0	0	0	0	0	0	1	0	1	0
AABR07006978.2	215	0	0	0	0	0	0	0	0	0	0	0	0	0	0	0	0	0	0	0	0	0	0	0	0	0	0	0	0	0	0	0	0	0	0	0	0	0	0	0	0	0	0	0	0	0	0	0	0
AABR07006993.1	780	0	0	0	0	0	0	0	0	0	0	0	0	1	0	0	0	0	0	0	0	0	0	0	0	1	0	0	0	0	0	0	0	0	0	0	0	0	0	0	0	0	0	0	0	0	0	0	0
AABR07006999.1	75	0	0	0	0	0	0	0	0	0	0	0	0	0	0	0	0	0	0	0	0	0	0	0	0	0	0	0	0	0	0	0	0	0	0	0	0	0	0	0	0	0	0	0	0	0	0	0	0
AABR07007000.1	465	66	56	74	61	76	67	53	47	92	80	49	45	58	49	58	43	67	53	68	56	56	46	55	46	64	56	62	54	46	41	46	38	58	46	45	39	42	37	56	42	58	50	49	39	42	34	44	37
AABR07007023.1	1100	7	7	0	0	1	1	5	5	9	9	5	5	0	0	1	1	4	4	6	6	4	4	1	1	9	9	9	9	1	1	3	3	7	7	0	0	1	1	3	3	2	2	0	0	2	2	0	0
AABR07007026.1	3111	5	0	1	0	2	0	1	0	8	0	4	0	4	0	2	0	0	0	4	0	3	0	3	0	6	0	4	0	3	1	3	0	3	0	3	1	6	0	2	0	2	0	2	0	2	0	4	0
AABR07007055.1	1603	8	8	18	18	8	8	14	14	5	5	7	7	4	4	26	26	20	20	11	11	13	13	17	17	27	27	25	24	23	23	23	23	32	32	31	31	45	45	30	30	32	32	44	44	22	22	16	16
AABR07007064.1	69	0	0	0	0	0	0	0	0	0	0	0	0	0	0	0	0	0	0	0	0	0	0	0	0	0	0	0	0	0	0	0	0	0	0	0	0	0	0	0	0	0	0	0	0	0	0	0	0
AABR07007065.1	499	1	0	1	0	0	0	0	0	0	0	1	0	0	0	4	0	0	0	1	1	0	0	0	0	1	1	0	0	1	1	1	0	0	0	0	0	0	0	0	0	0	0	0	0	0	0	0	0
AABR07007078.1	686	2	0	1	0	0	0	1	0	0	0	0	0	1	0	0	0	0	0	0	0	1	0	0	0	0	0	0	0	1	0	0	0	0	0	0	0	0	0	1	0	1	0	0	0	0	0	0	0
AABR07007078.2	254	0	0	0	0	0	0	0	0	0	0	0	0	0	0	0	0	0	0	0	0	0	0	0	0	0	0	2	1	1	0	0	0	0	0	0	0	1	0	0	0	0	0	0	0	0	0	0	0
AABR07007086.1	61	0	0	0	0	0	0	0	0	0	0	0	0	0	0	0	0	0	0	0	0	0	0	0	0	0	0	0	0	0	0	0	0	0	0	0	0	0	0	0	0	0	0	0	0	0	0	0	0
AABR07007088.1	477	0	0	0	0	0	0	0	0	0	0	0	0	0	0	0	0	0	0	0	0	0	0	0	0	0	0	0	0	0	0	0	0	0	0	0	0	0	0	0	0	0	0	0	0	0	0	0	0
AABR07007088.2	291	0	0	0	0	0	0	0	0	0	0	0	0	0	0	0	0	0	0	0	0	0	0	0	0	0	0	0	0	0	0	0	0	0	0	0	0	0	0	0	0	0	0	0	0	0	0	0	0
AABR07007092.1	378	0	0	0	0	0	0	0	0	0	0	0	0	0	0	0	0	0	0	0	0	0	0	0	0	0	0	0	0	0	0	0	0	0	0	0	0	0	0	0	0	0	0	1	0	0	0	0	0
AABR07007093.1	688	16	0	11	0	21	0	7	0	24	0	15	0	14	0	8	0	8	0	14	0	12	0	1	0	21	0	18	0	3	0	5	0	17	1	9	0	3	0	6	0	8	0	8	0	3	0	6	0
AABR07007095.1	824	0	0	0	0	0	0	0	0	1	1	1	1	0	0	0	0	0	0	0	0	0	0	0	0	2	1	1	1	0	0	0	0	0	0	0	0	0	0	0	0	0	0	0	0	0	0	0	0
AABR07007121.1	813	26	26	2	2	7	7	57	57	18	18	53	53	52	52	52	52	32	32	18	18	88	88	59	59	29	29	28	28	22	22	28	28	4	4	22	22	55	55	59	59	50	50	27	27	81	81	58	58
AABR07007130.1	2215	713	713	807	807	804	804	734	734	746	746	643	643	790	790	851	851	1001	1001	655	655	718	718	682	682	743	743	600	600	773	773	732	732	762	762	768	768	692	692	735	735	909	909	779	779	606	606	788	788
AABR07007130.2	192	19	17	26	24	20	20	26	26	16	14	13	9	27	27	21	18	27	27	26	21	28	28	21	21	12	11	16	15	18	17	22	22	13	11	14	13	33	32	21	20	13	13	22	22	13	13	16	15
AABR07007134.1	498	0	0	0	0	2	2	0	0	2	2	0	0	0	0	0	0	0	0	0	0	0	0	0	0	0	0	1	1	1	1	0	0	1	1	0	0	0	0	0	0	0	0	0	0	0	0	1	1
AABR07007385.1	288	0	0	0	0	0	0	0	0	0	0	0	0	0	0	0	0	0	0	0	0	0	0	0	0	0	0	0	0	0	0	0	0	0	0	0	0	0	0	0	0	0	0	0	0	0	0	0	0
AABR07007391.1	589	1	1	0	0	1	1	0	0	0	0	0	0	0	0	0	0	0	0	0	0	2	1	0	0	0	0	1	1	1	1	0	0	0	0	1	1	0	0	1	1	0	0	2	2	0	0	1	1
AABR07007399.1	426	0	0	1	1	1	1	1	1	0	0	0	0	1	1	1	1	1	1	0	0	0	0	0	0	0	0	1	1	0	0	2	2	0	0	1	1	1	1	1	1	1	1	0	0	1	1	0	0
AABR07007409.1	289	0	0	0	0	0	0	0	0	1	0	0	0	1	0	0	0	0	0	0	0	0	0	0	0	0	0	0	0	0	0	0	0	0	0	0	0	0	0	0	0	1	0	0	0	0	0	1	0
AABR07007517.1	93	0	0	0	0	0	0	0	0	0	0	0	0	0	0	0	0	0	0	0	0	0	0	0	0	0	0	0	0	0	0	0	0	0	0	0	0	0	0	0	0	0	0	0	0	0	0	0	0
AABR07007544.1	501	0	0	0	0	0	0	0	0	0	0	0	0	0	0	0	0	0	0	0	0	0	0	0	0	0	0	0	0	0	0	0	0	0	0	0	0	0	0	0	0	0	0	0	0	0	0	0	0
AABR07007566.1	270	33	0	15	0	16	0	10	0	36	0	19	0	23	0	18	0	22	0	31	0	10	0	19	0	32	0	14	0	13	0	13	0	27	0	17	0	18	0	14	0	20	0	9	0	9	0	13	0
AABR07007584.1	529	0	0	0	0	0	0	0	0	0	0	0	0	0	0	0	0	0	0	0	0	0	0	0	0	0	0	0	0	0	0	0	0	0	0	0	0	0	0	0	0	0	0	0	0	0	0	0	0
AABR07007584.2	89	0	0	0	0	0	0	0	0	0	0	0	0	0	0	0	0	0	0	0	0	0	0	0	0	0	0	0	0	0	0	0	0	0	0	0	0	0	0	0	0	0	0	0	0	0	0	0	0
AABR07007584.3	3953	2	0	2	2	2	0	0	0	2	1	3	1	2	0	1	0	6	4	1	1	0	0	1	1	1	0	2	0	1	0	1	0	2	1	0	0	1	0	1	0	2	1	0	0	1	0	1	0
AABR07007592.1	129	0	0	1	1	1	1	0	0	0	0	0	0	0	0	0	0	0	0	0	0	0	0	0	0	0	0	1	1	0	0	1	1	0	0	0	0	1	1	0	0	0	0	0	0	0	0	0	0
AABR07007645.1	89	0	0	0	0	0	0	0	0	0	0	0	0	0	0	0	0	0	0	0	0	0	0	0	0	0	0	0	0	0	0	0	0	0	0	0	0	0	0	0	0	0	0	0	0	0	0	0	0
AABR07007663.1	347	2	0	0	0	0	0	0	0	0	0	1	0	0	0	0	0	0	0	2	0	0	0	1	0	0	0	1	0	0	0	1	0	2	0	0	0	0	0	0	0	1	0	0	0	0	0	0	0
AABR07007675.1	177	0	0	0	0	0	0	0	0	0	0	0	0	0	0	0	0	0	0	0	0	0	0	0	0	1	0	0	0	0	0	0	0	0	0	0	0	0	0	0	0	0	0	0	0	0	0	0	0
AABR07007689.1	78	0	0	0	0	0	0	0	0	0	0	0	0	0	0	0	0	0	0	0	0	0	0	0	0	0	0	0	0	0	0	0	0	0	0	0	0	0	0	0	0	0	0	0	0	0	0	0	0
AABR07007690.1	107	0	0	0	0	0	0	0	0	0	0	0	0	0	0	0	0	0	0	0	0	0	0	0	0	0	0	0	0	0	0	1	0	0	0	0	0	0	0	0	0	0	0	0	0	0	0	0	0
AABR07007690.2	113	0	0	0	0	0	0	0	0	0	0	0	0	0	0	0	0	0	0	0	0	0	0	0	0	0	0	0	0	0	0	0	0	0	0	0	0	0	0	0	0	0	0	0	0	0	0	0	0
AABR07007691.1	761	0	0	0	0	0	0	0	0	0	0	0	0	0	0	2	0	3	0	1	0	1	0	2	0	3	0	0	0	0	0	2	0	0	0	1	0	1	0	1	0	0	0	0	0	2	0	0	0
AABR07007693.1	658	0	0	0	0	0	0	0	0	0	0	0	0	0	0	0	0	0	0	0	0	0	0	0	0	0	0	0	0	0	0	0	0	0	0	0	0	0	0	0	0	0	0	0	0	0	0	0	0
AABR07007703.1	279	4	0	0	0	1	0	0	0	2	0	0	0	0	0	0	0	0	0	0	0	1	0	0	0	0	0	1	0	0	0	1	0	1	0	1	0	0	0	1	0	1	0	2	0	1	0	1	0
AABR07007715.1	422	0	0	0	0	2	0	1	0	2	0	1	0	0	0	2	0	3	0	1	0	1	0	0	0	1	0	3	0	1	0	0	0	3	0	0	0	3	0	1	0	2	0	2	0	3	0	0	0
AABR07007717.1	443	1	1	0	0	0	0	0	0	1	1	1	1	0	0	1	1	1	1	1	1	0	0	0	0	0	0	2	2	0	0	1	1	0	0	0	0	0	0	2	2	1	1	0	0	0	0	0	0
AABR07007717.2	662	0	0	0	0	0	0	0	0	0	0	0	0	0	0	0	0	0	0	0	0	0	0	0	0	0	0	0	0	0	0	0	0	0	0	0	0	0	0	0	0	0	0	0	0	0	0	0	0
AABR07007717.3	802	0	0	0	0	0	0	0	0	0	0	1	1	0	0	0	0	0	0	0	0	0	0	0	0	2	2	0	0	0	0	0	0	1	0	0	0	0	0	0	0	0	0	0	0	1	1	0	0
AABR07007730.1	420	0	0	0	0	0	0	0	0	0	0	0	0	0	0	0	0	1	0	0	0	0	0	0	0	0	0	1	0	0	0	0	0	1	0	0	0	1	0	0	0	0	0	1	0	0	0	0	0
AABR07007743.1	133	0	0	0	0	0	0	0	0	0	0	0	0	0	0	0	0	0	0	0	0	0	0	0	0	0	0	0	0	0	0	0	0	0	0	0	0	0	0	0	0	0	0	0	0	0	0	0	0
AABR07007744.1	5154	1	1	0	0	0	0	0	0	1	0	0	0	0	0	0	0	1	1	3	1	1	0	1	1	1	1	1	1	1	1	0	0	2	0	0	0	0	0	1	0	0	0	0	0	1	1	0	0
AABR07007744.2	498	0	0	0	0	0	0	0	0	0	0	0	0	0	0	0	0	0	0	0	0	0	0	0	0	2	1	0	0	0	0	0	0	1	1	0	0	0	0	1	1	0	0	0	0	0	0	0	0
AABR07007745.1	147	4	0	12	0	11	0	7	0	5	0	7	0	9	0	4	0	13	0	5	0	6	0	15	0	7	0	10	0	11	0	4	0	7	0	8	0	11	0	6	0	12	0	12	0	3	0	14	0
AABR07007758.1	101	0	0	0	0	0	0	0	0	0	0	0	0	0	0	0	0	0	0	0	0	0	0	0	0	0	0	0	0	0	0	0	0	0	0	0	0	0	0	0	0	0	0	0	0	0	0	0	0
AABR07007765.1	416	2	0	2	0	2	0	2	0	3	0	2	0	2	0	1	0	2	0	0	0	2	0	4	0	3	0	0	0	2	0	1	0	2	0	1	0	4	0	8	0	5	0	1	0	2	0	1	0
AABR07007775.1	555	0	0	0	0	3	0	1	0	3	0	2	0	1	0	1	0	3	0	5	0	1	0	0	0	0	0	3	0	4	0	3	0	2	0	3	0	1	0	1	0	0	0	0	0	1	0	0	0
AABR07007789.1	805	1	0	0	0	0	0	0	0	3	0	2	0	0	0	0	0	1	0	1	0	2	0	0	0	2	0	3	0	1	0	2	0	0	0	0	0	1	0	1	0	0	0	0	0	0	0	1	0
AABR07007793.1	1172	0	0	0	0	0	0	1	1	0	0	0	0	1	1	0	0	0	0	0	0	0	0	0	0	0	0	0	0	0	0	0	0	0	0	0	0	0	0	0	0	0	0	0	0	0	0	0	0
AABR07007798.1	820	12	7	20	12	18	13	8	6	15	6	11	6	17	8	13	9	13	7	16	10	15	12	12	8	24	10	13	7	12	9	9	8	20	7	12	9	8	6	9	6	11	5	11	9	12	8	9	7
AABR07007799.1	620	2	1	3	1	5	4	1	1	3	1	4	1	6	3	0	0	1	0	5	4	2	2	1	1	2	0	12	6	3	3	5	2	5	3	1	1	1	0	1	1	1	0	3	3	3	2	4	3
AABR07007802.1	467	0	0	0	0	0	0	0	0	0	0	0	0	0	0	0	0	0	0	0	0	0	0	0	0	0	0	0	0	0	0	0	0	0	0	0	0	0	0	0	0	0	0	0	0	0	0	0	0
AABR07007802.2	133	0	0	1	0	1	0	0	0	1	0	0	0	0	0	0	0	0	0	1	0	1	0	0	0	0	0	0	0	2	0	1	0	0	0	1	0	0	0	0	0	0	0	1	0	1	0	0	0
AABR07007833.1	217	0	0	0	0	0	0	0	0	0	0	0	0	0	0	0	0	0	0	0	0	0	0	0	0	0	0	0	0	0	0	0	0	0	0	0	0	0	0	0	0	0	0	0	0	0	0	0	0
AABR07007833.2	288	1	0	2	1	0	0	1	0	1	0	0	0	0	0	1	0	1	0	0	0	3	0	3	0	1	0	0	0	0	0	2	0	0	0	2	0	1	1	0	0	0	0	0	0	0	0	2	0
AABR07007839.1	1003	3	3	0	0	1	1	2	2	0	0	2	2	0	0	3	3	1	1	1	1	0	0	3	3	4	4	1	1	0	0	4	4	1	1	4	4	0	0	0	0	0	0	0	0	0	0	1	1
AABR07007853.1	483	4	4	2	2	1	1	5	5	1	1	0	0	0	0	0	0	3	3	0	0	1	1	0	0	3	3	1	1	1	1	1	1	0	0	2	2	4	4	0	0	5	5	3	3	1	1	2	2
AABR07007853.2	480	4	0	0	0	1	0	3	2	3	0	1	0	2	0	2	0	1	0	0	0	0	0	1	0	1	0	0	0	1	0	1	0	0	0	0	0	0	0	1	0	0	0	0	0	1	0	2	0
AABR07007863.1	550	0	0	3	0	1	0	0	0	0	0	4	0	0	0	0	0	3	0	0	0	2	0	1	0	1	0	3	0	2	0	0	0	5	0	1	0	1	0	3	0	2	0	5	0	0	0	1	0
AABR07007874.1	428	0	0	0	0	0	0	0	0	0	0	0	0	1	1	0	0	0	0	1	0	0	0	0	0	0	0	0	0	0	0	0	0	1	0	0	0	0	0	0	0	0	0	0	0	1	1	0	0
AABR07007875.1	300	0	0	0	0	0	0	0	0	0	0	0	0	0	0	0	0	0	0	0	0	0	0	1	0	1	1	0	0	0	0	0	0	0	0	0	0	0	0	1	1	0	0	0	0	0	0	0	0
AABR07007878.1	372	3	0	3	0	1	0	1	0	4	0	5	0	4	0	2	0	4	0	2	0	3	0	0	0	5	0	5	0	3	0	1	0	7	0	2	0	4	0	3	0	1	0	2	0	2	0	1	0
AABR07007879.1	399	0	0	0	0	0	0	0	0	1	0	0	0	0	0	0	0	0	0	0	0	0	0	0	0	0	0	0	0	0	0	0	0	2	0	0	0	0	0	0	0	0	0	0	0	0	0	1	0
AABR07007896.1	454	2	0	2	0	4	0	5	0	4	0	1	0	0	0	1	0	2	0	12	0	0	0	1	0	3	0	2	0	1	0	2	0	2	0	5	0	3	0	0	0	6	0	3	0	1	0	2	0
AABR07007905.1	483	2	2	0	0	1	1	2	2	0	0	1	1	0	0	2	2	0	0	0	0	0	0	0	0	1	1	2	2	1	1	2	2	0	0	1	1	0	0	1	1	0	0	0	0	1	1	0	0
AABR07007905.2	1098	0	0	0	0	0	0	0	0	0	0	0	0	0	0	0	0	0	0	0	0	0	0	0	0	0	0	0	0	0	0	0	0	0	0	0	0	0	0	0	0	1	0	0	0	0	0	0	0
AABR07007924.1	921	0	0	0	0	0	0	0	0	0	0	0	0	0	0	0	0	0	0	0	0	0	0	0	0	0	0	0	0	0	0	0	0	0	0	0	0	0	0	0	0	0	0	0	0	0	0	0	0
AABR07007928.1	798	0	0	0	0	0	0	0	0	0	0	0	0	0	0	0	0	0	0	0	0	0	0	0	0	0	0	0	0	0	0	0	0	0	0	0	0	0	0	0	0	0	0	0	0	0	0	0	0
AABR07007931.1	918	0	0	0	0	0	0	0	0	0	0	0	0	0	0	0	0	0	0	1	0	0	0	0	0	0	0	1	0	0	0	1	0	0	0	0	0	0	0	0	0	1	0	0	0	0	0	0	0
AABR07007978.1	114	0	0	0	0	0	0	0	0	0	0	0	0	0	0	0	0	0	0	0	0	0	0	0	0	0	0	0	0	0	0	0	0	0	0	0	0	0	0	0	0	0	0	0	0	0	0	0	0
AABR07007980.1	738	0	0	0	0	0	0	0	0	0	0	0	0	0	0	0	0	0	0	0	0	0	0	0	0	0	0	0	0	0	0	0	0	0	0	0	0	0	0	0	0	0	0	0	0	0	0	0	0
AABR07007980.2	809	13	0	5	0	9	0	6	0	6	0	23	0	7	0	1	0	7	0	12	0	4	0	5	0	12	0	11	0	1	0	5	0	17	0	7	0	4	0	6	0	9	0	10	0	3	0	6	0
AABR07007986.1	607	1	0	0	0	0	0	0	0	3	0	0	0	0	0	0	0	0	0	0	0	1	0	1	0	0	0	0	0	2	0	0	0	0	0	0	0	4	0	0	0	2	0	1	0	0	0	0	0
AABR07007987.1	594	0	0	0	0	0	0	0	0	0	0	0	0	0	0	0	0	0	0	1	0	0	0	0	0	0	0	0	0	0	0	1	0	0	0	0	0	0	0	0	0	0	0	0	0	0	0	0	0
AABR07007997.1	5076	1	1	0	0	3	3	2	2	1	1	0	0	1	1	1	1	2	2	0	0	0	0	0	0	0	0	0	0	0	0	1	0	0	0	1	1	0	0	0	0	0	0	0	0	0	0	1	1
AABR07008013.1	231	0	0	0	0	0	0	0	0	0	0	0	0	0	0	0	0	0	0	0	0	0	0	0	0	0	0	0	0	0	0	0	0	0	0	0	0	0	0	0	0	0	0	0	0	0	0	0	0
AABR07008014.1	1160	1	0	0	0	0	0	1	0	2	2	0	0	0	0	0	0	0	0	1	0	0	0	0	0	0	0	1	0	1	0	0	0	0	0	0	0	0	0	1	0	0	0	0	0	0	0	1	0
AABR07008016.1	342	36	31	43	37	34	28	32	23	45	30	31	23	32	24	52	40	46	40	53	46	50	40	37	30	34	25	34	26	30	21	35	29	29	23	37	28	46	33	44	33	47	32	40	35	51	34	38	28
AABR07008025.1	471	0	0	0	0	0	0	1	0	0	0	1	0	0	0	0	0	0	0	0	0	1	0	0	0	1	0	0	0	0	0	0	0	0	0	0	0	0	0	0	0	0	0	0	0	0	0	0	0
AABR07008030.1	1235	17	9	10	8	6	1	5	2	15	4	9	1	12	8	4	2	6	2	17	9	9	4	4	4	12	5	9	4	9	8	8	4	7	3	8	6	3	2	6	5	6	4	7	6	2	1	9	7
AABR07008066.1	74	0	0	0	0	0	0	0	0	0	0	0	0	0	0	0	0	0	0	0	0	0	0	0	0	0	0	0	0	0	0	0	0	0	0	0	0	0	0	0	0	0	0	0	0	0	0	0	0
AABR07008066.2	189	1	1	5	5	8	8	6	6	0	0	4	4	4	4	9	9	5	5	0	0	4	4	3	3	3	3	2	2	11	11	7	7	7	7	5	5	0	0	5	5	10	10	4	4	4	4	3	3
AABR07008066.3	1078	1	0	3	1	0	0	0	0	0	0	1	0	0	0	1	0	3	2	0	0	2	0	4	1	1	0	0	0	0	0	2	2	0	0	2	2	1	0	1	1	2	2	0	0	1	0	1	1
AABR07008074.1	121	0	0	0	0	0	0	0	0	0	0	0	0	0	0	0	0	0	0	0	0	0	0	0	0	0	0	0	0	0	0	0	0	0	0	0	0	0	0	0	0	0	0	0	0	0	0	0	0
AABR07008097.1	1188	6	6	0	0	3	3	1	1	4	4	3	3	2	2	7	7	10	10	2	2	4	4	7	7	3	3	3	3	2	2	4	4	4	4	2	2	4	4	2	2	6	6	1	1	4	4	1	1
AABR07008099.1	84	0	0	0	0	0	0	0	0	0	0	0	0	0	0	0	0	0	0	0	0	0	0	0	0	0	0	0	0	0	0	0	0	0	0	0	0	0	0	0	0	0	0	0	0	0	0	0	0
AABR07008099.2	259	0	0	0	0	0	0	0	0	0	0	0	0	0	0	0	0	0	0	0	0	0	0	0	0	0	0	0	0	0	0	0	0	0	0	0	0	0	0	0	0	0	0	0	0	0	0	0	0
AABR07008103.1	77	0	0	0	0	0	0	0	0	0	0	0	0	0	0	0	0	0	0	0	0	0	0	0	0	0	0	0	0	0	0	0	0	0	0	0	0	0	0	0	0	0	0	0	0	0	0	0	0
AABR07008107.1	198	0	0	0	0	0	0	0	0	1	0	0	0	0	0	0	0	0	0	4	0	0	0	2	0	1	0	0	0	0	0	0	0	0	0	0	0	0	0	0	0	0	0	1	0	1	0	1	0
AABR07008108.1	361	0	0	0	0	0	0	0	0	0	0	0	0	0	0	0	0	0	0	0	0	0	0	0	0	1	1	0	0	0	0	0	0	0	0	0	0	0	0	0	0	0	0	0	0	0	0	0	0
AABR07008118.1	157	3	0	3	0	6	0	6	0	4	0	3	0	0	0	3	0	4	0	2	0	4	0	3	0	4	0	1	0	4	0	3	0	1	0	3	0	2	0	0	0	2	0	0	0	3	0	2	0
AABR07008126.1	500	6	0	7	0	9	0	6	0	7	0	3	0	7	0	8	0	6	0	8	0	4	0	6	0	10	0	9	0	7	0	4	0	6	0	2	0	4	0	2	0	8	0	4	0	4	0	2	0
AABR07008142.1	750	0	0	0	0	0	0	1	0	1	0	0	0	0	0	0	0	0	0	3	0	1	0	0	0	1	0	0	0	0	0	4	0	2	0	0	0	1	0	0	0	1	0	2	0	1	0	0	0
AABR07008152.1	420	0	0	0	0	0	0	0	0	0	0	0	0	0	0	0	0	0	0	0	0	0	0	0	0	0	0	0	0	0	0	0	0	0	0	0	0	0	0	0	0	0	0	0	0	0	0	0	0
AABR07008154.1	948	0	0	0	0	0	0	0	0	0	0	0	0	0	0	1	1	0	0	0	0	0	0	0	0	0	0	0	0	0	0	0	0	0	0	0	0	0	0	0	0	1	1	0	0	0	0	0	0
AABR07008180.1	111	0	0	0	0	0	0	0	0	0	0	0	0	0	0	0	0	0	0	0	0	0	0	0	0	0	0	0	0	0	0	0	0	0	0	0	0	0	0	0	0	0	0	0	0	0	0	0	0
AABR07008255.1	453	1	1	1	1	0	0	0	0	0	0	1	1	0	0	0	0	1	1	1	1	2	2	2	2	0	0	1	1	2	2	2	2	0	0	0	0	1	1	0	0	2	2	2	2	2	2	0	0
AABR07008256.1	833	3	0	3	2	1	0	0	0	4	1	0	0	2	0	1	0	3	0	1	0	1	0	1	0	1	0	1	0	0	0	0	0	1	0	1	0	1	0	2	0	1	0	0	0	1	0	1	0
AABR07008256.2	417	0	0	2	0	0	0	2	0	0	0	0	0	1	0	1	0	2	0	0	0	1	0	0	0	0	0	1	0	0	0	0	0	0	0	1	0	0	0	2	0	0	0	0	0	0	0	1	0
AABR07008259.1	240	36	0	14	0	19	0	19	0	46	0	39	0	17	0	18	0	35	0	28	0	30	0	17	0	28	0	33	0	20	0	21	0	35	0	14	0	18	0	10	0	17	0	20	0	16	0	21	0
AABR07008285.1	270	0	0	0	0	0	0	0	0	0	0	0	0	0	0	0	0	0	0	0	0	0	0	0	0	0	0	0	0	0	0	0	0	0	0	0	0	0	0	0	0	0	0	0	0	0	0	0	0
AABR07008287.1	2788	1	0	0	0	0	0	0	0	3	0	2	0	0	0	0	0	0	0	0	0	1	0	0	0	1	0	0	0	0	0	1	0	2	0	4	0	0	0	0	0	1	0	0	0	1	0	0	0
AABR07008287.2	1001	0	0	2	0	2	0	3	0	2	0	3	0	4	0	1	0	0	0	3	0	0	0	0	0	3	0	3	0	1	0	3	0	1	0	1	0	1	0	1	0	2	0	1	0	1	0	0	0
AABR07008293.1	108	0	0	0	0	0	0	0	0	0	0	0	0	0	0	0	0	0	0	0	0	0	0	0	0	0	0	0	0	0	0	0	0	0	0	0	0	0	0	0	0	0	0	0	0	0	0	0	0
AABR07008293.2	1022	0	0	1	1	1	1	0	0	0	0	0	0	0	0	0	0	0	0	0	0	0	0	0	0	0	0	0	0	0	0	0	0	0	0	0	0	1	1	0	0	0	0	0	0	0	0	0	0
AABR07008293.3	1113	0	0	0	0	0	0	0	0	0	0	1	1	0	0	2	2	0	0	0	0	1	1	0	0	1	1	0	0	0	0	0	0	2	2	0	0	1	1	1	1	0	0	1	0	0	0	0	0
AABR07008298.2	752	13	0	7	0	16	0	6	0	17	0	19	0	11	0	8	0	13	0	15	0	12	0	6	0	15	0	18	0	12	0	8	0	19	0	8	0	7	0	5	0	7	0	9	0	2	0	10	0
AABR07008300.1	519	0	0	0	0	0	0	0	0	0	0	0	0	0	0	0	0	0	0	0	0	0	0	0	0	0	0	0	0	0	0	0	0	0	0	0	0	0	0	0	0	0	0	0	0	0	0	0	0
AABR07008309.1	382	0	0	0	0	0	0	0	0	0	0	0	0	0	0	0	0	0	0	0	0	1	0	0	0	0	0	0	0	0	0	0	0	0	0	0	0	0	0	0	0	0	0	0	0	0	0	0	0
AABR07008319.1	423	1	0	1	0	1	0	0	0	0	0	0	0	0	0	0	0	1	0	0	0	0	0	0	0	0	0	0	0	0	0	0	0	0	0	0	0	0	0	0	0	0	0	1	0	0	0	0	0
AABR07008341.1	316	0	0	0	0	0	0	0	0	0	0	0	0	0	0	0	0	0	0	0	0	0	0	0	0	0	0	0	0	0	0	0	0	0	0	0	0	0	0	0	0	0	0	0	0	0	0	0	0
AABR07008350.1	483	1	1	4	4	0	0	1	1	0	0	0	0	0	0	0	0	0	0	0	0	0	0	0	0	0	0	0	0	1	1	2	2	1	1	0	0	1	1	2	2	1	1	0	0	1	1	0	0
AABR07008386.1	1136	12	0	9	0	21	0	8	0	14	0	14	0	12	0	11	0	10	0	17	0	11	0	4	0	15	0	19	0	10	0	10	0	13	0	8	0	11	0	12	0	10	0	12	0	15	0	12	0
AABR07008399.1	1565	1	0	3	0	2	0	0	0	3	0	2	0	2	0	2	0	6	0	6	0	4	0	4	0	2	0	6	0	3	0	1	0	3	0	1	0	3	0	2	0	0	0	4	0	1	0	2	0
AABR07008420.1	159	6	2	2	0	1	0	5	1	4	3	5	0	2	1	3	2	6	5	0	0	3	2	1	0	5	2	3	1	1	0	2	1	3	2	4	0	4	1	4	2	4	3	1	1	5	2	6	3
AABR07008421.1	282	4	0	1	0	3	0	3	0	6	0	6	0	7	0	5	0	3	0	6	0	3	0	7	0	3	0	5	0	3	0	2	0	2	0	3	0	2	0	3	0	1	0	2	0	0	0	2	0
AABR07008424.1	816	1	0	1	1	4	3	2	1	2	1	0	0	6	2	0	0	2	0	1	0	1	1	0	0	2	1	1	1	0	0	1	1	1	1	1	1	0	0	3	1	0	0	0	0	1	0	0	0
AABR07008440.1	101	0	0	0	0	0	0	0	0	0	0	0	0	0	0	0	0	0	0	0	0	0	0	0	0	0	0	0	0	0	0	0	0	0	0	0	0	0	0	0	0	0	0	0	0	0	0	0	0
AABR07008462.1	5456	1	0	1	0	0	0	0	0	0	0	0	0	0	0	0	0	5	1	1	0	0	0	1	0	1	0	2	0	1	0	1	0	4	0	0	0	1	0	0	0	1	0	0	0	1	0	2	0
AABR07008485.1	290	4	3	2	2	3	2	7	3	6	3	3	1	5	4	2	2	4	2	0	0	3	2	1	0	5	3	2	0	2	0	3	2	2	1	7	6	5	2	1	1	7	6	3	3	4	3	6	5
AABR07008491.1	227	0	0	2	0	0	0	1	0	0	0	3	0	1	0	0	0	1	0	0	0	6	0	0	0	1	0	1	0	2	0	0	0	3	0	0	0	2	1	2	0	0	0	2	0	0	0	3	0
AABR07008505.1	106	2	0	3	0	2	0	1	0	1	0	0	0	0	0	3	0	0	0	0	0	2	0	2	0	1	0	1	0	0	0	1	0	1	0	2	0	0	0	1	0	1	0	2	0	0	0	1	0
AABR07008513.1	141	0	0	0	0	0	0	0	0	0	0	0	0	0	0	0	0	0	0	0	0	0	0	0	0	0	0	0	0	0	0	0	0	0	0	0	0	0	0	0	0	0	0	0	0	0	0	0	0
AABR07008530.1	133	1	0	0	0	0	0	0	0	0	0	0	0	0	0	0	0	0	0	0	0	0	0	0	0	0	0	0	0	0	0	0	0	0	0	0	0	0	0	0	0	0	0	0	0	0	0	0	0
AABR07008568.1	577	0	0	0	0	0	0	0	0	0	0	0	0	0	0	0	0	0	0	0	0	0	0	0	0	0	0	0	0	0	0	0	0	0	0	0	0	0	0	0	0	0	0	0	0	0	0	0	0
AABR07008594.1	165	3	0	0	0	0	0	0	0	3	0	4	0	1	0	1	0	2	0	2	0	1	0	0	0	3	0	1	0	0	0	1	0	1	0	0	0	4	0	1	0	1	0	3	0	0	0	4	0
AABR07008597.1	350	5	0	3	0	1	0	1	0	5	0	3	0	1	0	3	0	1	0	0	0	2	0	1	0	0	0	1	0	3	0	1	0	7	0	1	0	0	0	0	0	1	0	0	0	0	0	0	0
AABR07008655.1	223	0	0	0	0	0	0	0	0	0	0	1	0	0	0	0	0	0	0	0	0	0	0	1	0	0	0	0	0	0	0	0	0	0	0	0	0	1	0	0	0	0	0	0	0	0	0	0	0
AABR07008661.1	202	0	0	0	0	0	0	0	0	0	0	0	0	0	0	0	0	0	0	0	0	0	0	0	0	0	0	0	0	0	0	0	0	0	0	0	0	0	0	1	0	0	0	0	0	1	0	0	0
AABR07008670.1	909	0	0	0	0	0	0	0	0	0	0	0	0	1	1	0	0	0	0	0	0	0	0	0	0	0	0	1	1	0	0	0	0	2	2	1	1	0	0	0	0	0	0	0	0	0	0	0	0
AABR07008681.1	1098	4	2	7	0	4	1	6	1	4	0	7	0	1	0	5	0	8	2	7	2	5	0	5	0	5	2	4	0	5	0	6	2	7	3	2	0	5	0	1	0	6	0	5	1	6	1	8	0
AABR07008724.1	222	0	0	0	0	0	0	0	0	1	1	0	0	0	0	0	0	0	0	1	1	0	0	0	0	0	0	0	0	0	0	0	0	0	0	0	0	0	0	0	0	1	1	0	0	0	0	0	0
AABR07008788.1	544	9	0	4	0	0	0	0	0	5	0	2	0	1	0	3	0	4	0	3	0	4	0	0	0	3	0	7	0	3	0	4	0	3	0	0	0	1	0	2	0	1	0	1	0	0	0	2	0
AABR07008805.1	303	1	0	0	0	0	0	1	0	0	0	0	0	0	0	0	0	0	0	1	0	0	0	0	0	0	0	0	0	1	0	0	0	0	0	0	0	0	0	0	0	1	0	0	0	0	0	1	0
AABR07008844.1	500	0	0	0	0	0	0	0	0	1	0	0	0	0	0	0	0	0	0	0	0	0	0	0	0	0	0	0	0	0	0	0	0	0	0	0	0	0	0	0	0	0	0	0	0	0	0	0	0
AABR07008878.1	195	30	0	11	0	18	0	10	0	26	0	32	0	14	0	23	0	21	0	37	0	14	0	17	0	24	0	33	0	23	0	20	0	20	0	22	0	22	0	30	0	15	0	31	0	12	0	15	0
AABR07008890.1	1071	0	0	0	0	0	0	0	0	0	0	0	0	0	0	0	0	0	0	0	0	0	0	0	0	0	0	0	0	0	0	0	0	0	0	0	0	0	0	0	0	0	0	0	0	0	0	0	0
AABR07008898.1	345	2	0	0	0	0	0	0	0	4	0	0	0	0	0	2	0	0	0	2	0	0	0	0	0	1	0	1	0	2	0	0	0	1	0	0	0	0	0	0	0	0	0	1	0	0	0	0	0
AABR07008911.1	462	1	1	0	0	2	2	0	0	1	1	1	1	2	2	0	0	0	0	0	0	1	1	0	0	0	0	0	0	0	0	0	0	2	2	0	0	0	0	0	0	0	0	0	0	1	1	0	0
AABR07008916.1	103	2	0	0	0	0	0	0	0	4	0	5	0	1	0	0	0	0	0	1	0	0	0	0	0	0	0	2	0	0	0	0	0	2	0	0	0	0	0	0	0	0	0	0	0	0	0	0	0
AABR07008940.1	851	0	0	3	3	6	6	3	3	2	2	1	1	4	4	3	3	1	1	1	1	2	2	2	2	1	1	0	0	0	0	1	1	1	1	3	3	0	0	1	1	2	2	0	0	2	1	5	5
AABR07008948.1	147	4	0	1	0	0	0	1	0	2	0	1	0	2	0	1	0	1	0	2	0	3	0	0	0	3	0	3	0	2	0	1	0	4	0	1	0	1	0	2	0	1	0	3	0	1	0	2	0
AABR07008970.1	246	0	0	1	0	4	0	1	0	2	0	5	0	2	0	1	0	3	0	1	0	5	0	3	0	5	0	2	0	2	0	2	0	3	0	0	0	5	0	1	0	1	0	1	0	3	0	1	0
AABR07008977.1	515	3	0	3	0	3	0	0	0	2	1	3	0	0	0	4	0	1	0	4	0	3	0	1	0	0	0	0	0	2	0	0	0	2	0	0	0	0	0	0	0	1	0	3	0	2	0	2	0
AABR07008991.1	214	0	0	0	0	0	0	0	0	0	0	0	0	0	0	0	0	0	0	0	0	0	0	0	0	0	0	0	0	0	0	0	0	0	0	0	0	0	0	0	0	0	0	0	0	0	0	0	0
AABR07009002.1	605	0	0	0	0	0	0	0	0	0	0	0	0	0	0	0	0	0	0	0	0	0	0	0	0	0	0	0	0	0	0	0	0	0	0	0	0	0	0	0	0	0	0	0	0	0	0	0	0
AABR07009028.1	131	1	0	4	0	8	0	8	0	10	0	7	0	4	0	6	0	4	0	9	0	2	0	6	0	8	0	5	0	5	0	2	0	3	0	4	0	9	0	2	0	6	0	5	0	3	0	2	0
AABR07009031.1	797	3	0	1	0	0	0	0	0	0	0	3	1	1	0	2	1	2	0	3	0	2	1	4	1	2	0	2	2	1	1	0	0	1	0	2	0	2	1	0	0	2	0	1	0	1	0	0	0
AABR07009052.1	102	0	0	0	0	0	0	0	0	0	0	0	0	0	0	0	0	0	0	0	0	0	0	0	0	0	0	0	0	0	0	0	0	0	0	0	0	0	0	0	0	0	0	0	0	0	0	0	0
AABR07009154.1	427	21	0	14	0	9	0	10	0	26	0	13	0	14	0	15	0	18	0	35	0	15	0	23	0	11	0	22	0	17	0	14	0	13	0	15	0	8	0	9	0	8	0	17	0	7	0	9	0
AABR07009161.1	611	0	0	0	0	0	0	0	0	0	0	0	0	0	0	0	0	0	0	0	0	0	0	0	0	0	0	0	0	0	0	0	0	0	0	0	0	0	0	0	0	0	0	0	0	0	0	0	0
AABR07009221.1	5115	0	0	0	0	0	0	0	0	0	0	0	0	0	0	0	0	0	0	0	0	0	0	0	0	0	0	0	0	0	0	0	0	0	0	0	0	0	0	0	0	0	0	0	0	0	0	0	0
AABR07009247.1	2593	1	0	0	0	0	0	1	0	1	0	0	0	0	0	0	0	2	0	0	0	0	0	0	0	2	0	1	0	1	0	0	0	0	0	1	0	0	0	2	0	1	0	0	0	0	0	1	0
AABR07009260.1	614	0	0	0	0	0	0	0	0	0	0	0	0	0	0	0	0	0	0	0	0	0	0	0	0	0	0	0	0	0	0	0	0	0	0	0	0	0	0	0	0	0	0	0	0	0	0	0	0
AABR07009338.1	391	35	0	15	0	25	0	13	0	56	0	38	0	16	0	23	0	31	1	45	0	22	0	27	0	41	0	34	0	14	0	11	0	28	0	14	0	9	1	15	0	23	1	25	0	18	0	21	0
AABR07009351.1	198	0	0	1	0	0	0	0	0	1	0	0	0	0	0	0	0	0	0	0	0	0	0	1	0	0	0	0	0	0	0	0	0	0	0	0	0	0	0	0	0	0	0	1	0	0	0	0	0
AABR07009357.1	420	0	0	0	0	0	0	0	0	0	0	0	0	0	0	0	0	0	0	0	0	0	0	0	0	0	0	0	0	0	0	0	0	0	0	0	0	0	0	0	0	0	0	0	0	0	0	0	0
AABR07009357.2	201	0	0	0	0	0	0	0	0	0	0	0	0	0	0	0	0	0	0	0	0	0	0	0	0	0	0	0	0	0	0	0	0	0	0	0	0	0	0	0	0	0	0	0	0	0	0	0	0
AABR07009373.1	492	0	0	0	0	0	0	0	0	0	0	0	0	0	0	0	0	0	0	0	0	0	0	0	0	0	0	0	0	0	0	0	0	0	0	0	0	0	0	0	0	0	0	0	0	0	0	1	0
AABR07009373.2	644	15	0	11	0	14	0	13	1	21	0	9	0	11	0	8	0	14	0	15	0	2	0	13	0	15	0	16	0	7	0	12	0	20	0	4	0	8	0	11	0	4	0	8	0	8	0	11	0
AABR07009377.1	378	1	1	1	1	0	0	1	1	8	4	4	2	1	0	1	1	2	2	3	2	0	0	4	4	6	0	7	3	1	1	0	0	2	2	3	2	0	0	0	0	1	0	0	0	1	0	1	1
AABR07009395.1	70	0	0	0	0	0	0	0	0	0	0	0	0	0	0	0	0	0	0	0	0	0	0	0	0	0	0	0	0	0	0	0	0	0	0	0	0	0	0	0	0	0	0	0	0	0	0	0	0
AABR07009397.1	772	580	580	824	824	662	662	793	793	733	733	451	451	835	835	745	745	989	989	503	503	975	975	783	783	611	611	662	662	710	710	672	672	491	491	781	781	894	894	834	834	905	905	622	622	603	603	769	769
AABR07009426.1	697	10	0	14	0	9	0	6	0	26	0	31	0	14	0	12	0	11	0	20	0	9	0	9	0	24	0	19	0	6	0	11	0	18	0	13	0	13	0	11	0	5	0	17	0	5	0	8	0
AABR07009428.1	515	0	0	0	0	0	0	1	1	1	1	0	0	0	0	1	1	0	0	0	0	0	0	0	0	0	0	1	1	1	1	0	0	0	0	0	0	2	2	0	0	0	0	0	0	1	1	0	0
AABR07009457.1	333	0	0	0	0	0	0	0	0	0	0	0	0	0	0	0	0	0	0	0	0	0	0	0	0	0	0	0	0	0	0	0	0	0	0	0	0	0	0	0	0	0	0	0	0	0	0	0	0
AABR07009508.1	432	0	0	1	0	0	0	0	0	0	0	0	0	0	0	0	0	0	0	0	0	1	0	0	0	0	0	2	1	1	1	0	0	1	1	1	1	0	0	2	1	0	0	0	0	2	1	0	0
AABR07009536.1	481	6	0	1	1	7	1	3	0	6	0	13	1	5	1	5	0	7	1	6	3	2	1	2	0	7	1	7	0	6	2	3	0	5	1	3	1	1	0	0	0	4	1	1	0	1	0	4	1
AABR07009538.1	381	0	0	0	0	0	0	0	0	0	0	0	0	0	0	0	0	0	0	0	0	0	0	0	0	0	0	0	0	0	0	0	0	0	0	0	0	0	0	0	0	0	0	0	0	0	0	0	0
AABR07009572.1	558	2	2	0	0	1	1	2	2	1	1	0	0	2	2	6	6	4	4	0	0	3	3	1	1	2	2	6	6	0	0	0	0	0	0	2	2	0	0	1	1	2	2	1	1	3	3	1	1
AABR07009599.1	549	0	0	0	0	0	0	0	0	0	0	0	0	0	0	0	0	0	0	0	0	0	0	0	0	0	0	0	0	0	0	0	0	0	0	0	0	0	0	0	0	0	0	0	0	0	0	0	0
AABR07009599.2	273	0	0	0	0	0	0	0	0	0	0	0	0	0	0	0	0	0	0	0	0	0	0	0	0	0	0	0	0	0	0	0	0	1	0	1	0	0	0	0	0	0	0	0	0	0	0	0	0
AABR07009600.1	1181	0	0	0	0	0	0	0	0	0	0	0	0	0	0	0	0	0	0	0	0	0	0	0	0	0	0	0	0	0	0	0	0	0	0	0	0	0	0	0	0	0	0	0	0	0	0	0	0
AABR07009600.2	781	300	0	293	0	288	0	288	0	289	0	235	0	323	0	356	0	383	0	273	0	262	0	234	0	252	0	256	0	306	0	255	0	289	0	305	0	282	0	268	0	393	0	295	0	236	0	285	0
AABR07009634.1	758	0	0	0	0	0	0	1	0	0	0	0	0	0	0	0	0	0	0	1	0	0	0	0	0	0	0	0	0	0	0	1	0	0	0	0	0	0	0	0	0	1	0	1	1	0	0	0	0
AABR07009634.2	631	33	0	20	0	23	0	28	0	29	0	34	0	26	0	20	0	32	0	55	0	22	0	25	0	29	0	45	0	19	0	29	0	46	0	19	0	27	0	23	0	27	0	7	0	17	0	20	0
AABR07009638.1	603	11	11	7	7	20	20	11	11	4	4	15	15	13	13	43	43	12	12	19	19	26	26	17	17	6	6	9	9	16	16	16	16	4	4	14	14	13	13	19	19	10	10	13	13	10	10	18	18
AABR07009638.2	159	0	0	0	0	0	0	0	0	0	0	1	0	0	0	0	0	0	0	0	0	0	0	0	0	1	0	0	0	0	0	0	0	1	0	0	0	0	0	0	0	0	0	0	0	0	0	0	0
AABR07009639.1	315	1	0	0	0	0	0	0	0	0	0	0	0	0	0	0	0	0	0	0	0	0	0	0	0	0	0	0	0	0	0	0	0	0	0	1	1	0	0	0	0	0	0	0	0	0	0	0	0
AABR07009715.1	786	24	0	61	0	68	0	59	0	55	0	33	0	45	0	69	0	64	0	27	0	80	0	47	0	49	0	64	0	50	0	47	0	40	0	60	0	68	0	48	0	72	0	68	0	29	0	54	0
AABR07009786.1	91	0	0	0	0	0	0	0	0	0	0	0	0	0	0	0	0	0	0	0	0	0	0	0	0	0	0	0	0	0	0	0	0	0	0	0	0	0	0	0	0	0	0	0	0	0	0	0	0
AABR07009786.2	126	0	0	0	0	0	0	0	0	0	0	0	0	0	0	0	0	0	0	0	0	0	0	0	0	0	0	0	0	0	0	0	0	0	0	0	0	0	0	0	0	0	0	0	0	0	0	0	0
AABR07009787.1	2037	1	1	0	0	0	0	0	0	0	0	0	0	0	0	0	0	0	0	0	0	0	0	0	0	0	0	0	0	0	0	0	0	0	0	0	0	0	0	0	0	0	0	0	0	0	0	0	0
AABR07009824.1	149	92	0	76	0	75	0	67	0	103	0	82	0	84	0	69	0	94	0	92	0	63	0	57	0	92	0	72	0	68	0	70	0	87	0	64	0	58	1	65	0	68	0	71	0	34	0	47	0
AABR07009833.1	64	0	0	0	0	0	0	0	0	0	0	0	0	0	0	0	0	0	0	0	0	0	0	0	0	0	0	0	0	0	0	0	0	0	0	0	0	0	0	0	0	0	0	0	0	0	0	0	0
AABR07009834.1	336	0	0	0	0	0	0	0	0	0	0	0	0	0	0	0	0	0	0	1	1	0	0	0	0	0	0	0	0	0	0	1	1	0	0	1	1	0	0	0	0	0	0	1	1	1	1	0	0
AABR07009890.1	918	0	0	0	0	0	0	0	0	0	0	0	0	0	0	0	0	0	0	0	0	0	0	0	0	0	0	0	0	0	0	0	0	0	0	0	0	0	0	0	0	0	0	0	0	0	0	0	0
AABR07009891.1	921	0	0	0	0	0	0	0	0	0	0	0	0	0	0	0	0	0	0	0	0	0	0	0	0	0	0	0	0	0	0	0	0	0	0	0	0	0	0	0	0	0	0	0	0	0	0	0	0
AABR07009919.1	77	0	0	0	0	0	0	0	0	0	0	0	0	0	0	0	0	0	0	0	0	0	0	0	0	0	0	0	0	0	0	0	0	0	0	0	0	0	0	0	0	0	0	0	0	0	0	0	0
AABR07009927.1	87	0	0	0	0	0	0	0	0	0	0	0	0	1	0	0	0	0	0	0	0	0	0	0	0	0	0	0	0	1	0	0	0	0	0	0	0	0	0	0	0	0	0	0	0	0	0	0	0
AABR07009931.1	390	20	20	17	17	6	6	8	8	22	22	13	13	12	12	11	11	18	18	26	26	16	16	10	10	14	14	16	16	17	17	15	15	19	19	20	20	6	6	9	9	15	15	14	14	10	10	13	13
AABR07009965.1	384	2	1	1	0	0	0	4	1	0	0	2	0	2	0	5	0	4	1	2	0	1	1	2	1	0	0	6	1	4	3	1	0	2	0	3	0	0	0	6	0	6	2	2	2	3	0	1	0
AABR07009978.1	354	0	0	0	0	0	0	0	0	0	0	0	0	0	0	0	0	0	0	0	0	0	0	0	0	0	0	0	0	0	0	1	1	0	0	0	0	0	0	1	1	0	0	0	0	0	0	1	1
AABR07009984.1	383	0	0	0	0	0	0	0	0	0	0	0	0	1	0	0	0	0	0	1	0	0	0	0	0	0	0	0	0	0	0	0	0	1	0	1	0	0	0	0	0	0	0	0	0	0	0	0	0
AABR07009986.1	224	0	0	0	0	0	0	0	0	1	0	0	0	0	0	0	0	0	0	0	0	0	0	1	0	1	0	1	0	0	0	0	0	1	0	2	0	0	0	0	0	0	0	0	0	0	0	0	0
AABR07010030.1	79	0	0	0	0	0	0	0	0	0	0	0	0	0	0	0	0	0	0	0	0	0	0	0	0	0	0	0	0	0	0	0	0	0	0	0	0	0	0	0	0	0	0	0	0	0	0	0	0
AABR07010031.1	425	0	0	0	0	0	0	0	0	0	0	0	0	0	0	0	0	0	0	0	0	0	0	0	0	0	0	0	0	0	0	0	0	0	0	0	0	0	0	0	0	2	0	0	0	0	0	0	0
AABR07010033.1	156	0	0	0	0	0	0	0	0	0	0	0	0	0	0	0	0	0	0	0	0	0	0	0	0	0	0	0	0	0	0	0	0	0	0	0	0	0	0	0	0	0	0	0	0	0	0	0	0
AABR07010040.1	120	0	0	0	0	0	0	0	0	0	0	0	0	0	0	0	0	0	0	0	0	0	0	0	0	0	0	0	0	0	0	0	0	0	0	0	0	0	0	0	0	0	0	0	0	0	0	0	0
AABR07010040.2	494	5	0	4	0	2	0	2	0	0	0	4	0	3	0	1	0	7	0	2	0	3	0	7	0	2	0	0	0	4	0	1	0	2	0	5	0	2	0	1	0	2	0	3	0	0	0	3	0
AABR07010040.3	568	3	0	1	0	5	0	1	0	3	0	2	0	3	0	0	0	1	0	4	0	3	0	0	0	4	0	1	0	1	0	2	0	2	0	0	0	0	0	1	0	0	0	0	0	1	0	1	0
AABR07010061.1	134	0	0	0	0	0	0	0	0	0	0	0	0	0	0	0	0	0	0	0	0	0	0	0	0	0	0	0	0	0	0	0	0	0	0	0	0	0	0	0	0	0	0	0	0	0	0	0	0
AABR07010085.1	429	1	0	0	0	0	0	0	0	2	0	1	0	2	2	0	0	1	1	0	0	0	0	0	0	0	0	0	0	0	0	1	0	1	0	2	0	1	0	0	0	0	0	0	0	1	1	0	0
AABR07010107.1	118	0	0	0	0	0	0	0	0	0	0	0	0	0	0	0	0	0	0	0	0	0	0	0	0	0	0	0	0	0	0	0	0	0	0	0	0	0	0	0	0	0	0	0	0	0	0	0	0
AABR07010107.2	147	0	0	0	0	0	0	0	0	0	0	0	0	0	0	0	0	0	0	0	0	0	0	0	0	0	0	0	0	0	0	0	0	0	0	0	0	0	0	0	0	0	0	0	0	0	0	0	0
AABR07010121.1	505	3	0	2	1	1	0	1	1	12	3	2	0	3	1	3	0	1	0	5	0	2	1	5	1	5	0	5	0	0	0	4	1	3	0	4	1	5	2	1	1	2	2	0	0	1	1	6	1
AABR07010144.1	4340	0	0	0	0	1	1	0	0	1	1	1	1	0	0	4	4	0	0	0	0	0	0	3	3	2	2	2	2	2	2	0	0	1	1	1	0	3	3	1	1	0	0	0	0	2	2	0	0
AABR07010153.1	325	0	0	0	0	0	0	0	0	0	0	0	0	0	0	0	0	0	0	0	0	0	0	0	0	0	0	0	0	0	0	0	0	0	0	0	0	0	0	0	0	0	0	0	0	0	0	0	0
AABR07010155.1	530	0	0	0	0	0	0	0	0	0	0	0	0	0	0	0	0	0	0	0	0	0	0	0	0	0	0	0	0	0	0	0	0	0	0	0	0	0	0	0	0	0	0	0	0	0	0	0	0
AABR07010160.2	329	0	0	0	0	0	0	0	0	0	0	0	0	0	0	0	0	0	0	0	0	0	0	0	0	0	0	0	0	0	0	0	0	0	0	0	0	0	0	0	0	0	0	0	0	0	0	0	0
AABR07010180.1	522	4	0	3	0	0	0	5	0	6	1	4	0	3	0	9	0	2	0	6	0	1	0	1	0	8	0	11	1	0	0	2	0	8	0	3	0	1	0	2	0	2	1	1	1	0	0	5	0
AABR07010181.1	243	0	0	0	0	0	0	0	0	0	0	0	0	0	0	0	0	0	0	0	0	0	0	0	0	0	0	0	0	0	0	0	0	0	0	1	0	0	0	0	0	0	0	0	0	0	0	0	0
AABR07010183.1	563	0	0	0	0	1	1	0	0	0	0	0	0	1	0	0	0	0	0	0	0	0	0	0	0	0	0	0	0	0	0	0	0	0	0	0	0	0	0	0	0	0	0	0	0	0	0	1	0
AABR07010231.1	149	0	0	0	0	1	0	0	0	0	0	0	0	0	0	0	0	0	0	0	0	0	0	0	0	1	0	1	0	0	0	0	0	0	0	0	0	0	0	0	0	1	0	1	0	0	0	0	0
AABR07010306.1	192	0	0	0	0	0	0	0	0	0	0	0	0	0	0	0	0	0	0	0	0	0	0	0	0	0	0	0	0	0	0	0	0	0	0	0	0	0	0	0	0	0	0	0	0	0	0	0	0
AABR07010330.1	4089	2	2	2	2	1	1	0	0	2	2	1	1	1	1	0	0	1	1	1	1	0	0	0	0	2	2	1	1	1	1	1	0	2	2	4	4	0	0	0	0	0	0	1	1	0	0	0	0
AABR07010330.2	1561	0	0	0	0	0	0	0	0	0	0	0	0	0	0	1	0	0	0	0	0	0	0	0	0	0	0	0	0	0	0	0	0	0	0	0	0	0	0	0	0	1	0	0	0	0	0	0	0
AABR07010332.1	1513	0	0	0	0	0	0	0	0	0	0	2	2	0	0	2	2	0	0	0	0	1	1	0	0	0	0	0	0	0	0	0	0	0	0	0	0	0	0	0	0	0	0	0	0	0	0	0	0
AABR07010342.1	527	0	0	0	0	0	0	0	0	0	0	0	0	0	0	0	0	0	0	0	0	0	0	0	0	0	0	0	0	0	0	0	0	0	0	0	0	0	0	0	0	0	0	0	0	0	0	0	0
AABR07010358.1	1242	0	0	0	0	0	0	0	0	0	0	0	0	0	0	0	0	0	0	0	0	0	0	0	0	0	0	0	0	0	0	0	0	0	0	0	0	0	0	0	0	0	0	0	0	0	0	0	0
AABR07010370.1	1113	0	0	0	0	0	0	0	0	0	0	0	0	0	0	0	0	0	0	0	0	0	0	0	0	0	0	1	1	0	0	0	0	0	0	0	0	1	0	0	0	0	0	0	0	0	0	0	0
AABR07010385.1	1537	2	2	4	4	3	3	0	0	0	0	1	1	0	0	1	1	3	3	0	0	0	0	1	1	2	2	0	0	0	0	0	0	0	0	0	0	0	0	0	0	1	1	1	1	1	1	1	1
AABR07010421.1	543	0	0	0	0	0	0	1	0	0	0	0	0	1	0	1	0	1	0	0	0	0	0	0	0	0	0	1	0	0	0	0	0	0	0	0	0	0	0	0	0	0	0	0	0	0	0	0	0
AABR07010460.1	1747	70	68	91	89	71	68	62	58	45	44	50	47	58	53	116	111	125	122	53	50	94	86	74	70	76	71	88	80	82	77	86	82	89	85	106	99	102	96	109	104	105	92	104	99	86	81	101	92
AABR07010468.1	698	27	0	3	0	10	0	5	0	19	0	12	0	14	0	9	0	7	0	12	0	8	0	5	0	8	0	14	0	9	0	10	0	8	0	4	0	2	0	3	0	9	0	9	0	3	0	5	0
AABR07010476.1	345	0	0	0	0	0	0	0	0	1	0	0	0	0	0	0	0	0	0	0	0	0	0	0	0	0	0	0	0	0	0	0	0	0	0	0	0	0	0	0	0	0	0	0	0	0	0	0	0
AABR07010500.1	196	5	0	3	0	3	0	0	0	2	0	2	0	2	0	0	0	6	0	2	0	0	0	2	0	3	0	2	0	0	0	1	0	2	0	3	0	1	0	4	0	1	0	0	0	0	0	2	0
AABR07010502.1	270	0	0	0	0	0	0	0	0	0	0	0	0	0	0	0	0	0	0	0	0	0	0	0	0	0	0	0	0	0	0	0	0	0	0	0	0	0	0	0	0	0	0	0	0	0	0	0	0
AABR07010550.1	290	0	0	0	0	0	0	0	0	2	0	0	0	0	0	0	0	0	0	0	0	0	0	0	0	1	0	0	0	0	0	0	0	0	0	0	0	0	0	0	0	0	0	0	0	0	0	0	0
AABR07010554.1	67	0	0	0	0	0	0	0	0	0	0	0	0	0	0	0	0	0	0	0	0	0	0	0	0	0	0	0	0	0	0	0	0	0	0	0	0	0	0	0	0	0	0	0	0	0	0	0	0
AABR07010563.1	747	20	19	35	34	20	18	46	44	38	36	23	23	17	16	26	25	40	40	24	24	32	31	16	15	28	26	21	21	36	36	31	31	35	34	31	29	49	47	32	30	42	40	30	30	19	19	30	30
AABR07010570.1	651	2	2	1	1	1	1	2	2	6	6	1	1	1	1	0	0	3	3	4	4	2	2	0	0	2	2	1	1	1	1	0	0	1	1	2	2	2	2	3	3	2	2	0	0	0	0	1	1
AABR07010575.1	432	4	3	0	0	3	2	1	0	4	4	1	1	0	0	0	0	3	3	0	0	0	0	1	1	1	1	2	1	2	2	0	0	2	2	0	0	2	2	0	0	0	0	0	0	0	0	0	0
AABR07010583.1	651	1	1	5	5	2	2	1	1	1	1	3	3	1	1	2	2	4	4	0	0	1	1	0	0	2	2	2	2	0	0	2	2	3	3	2	2	3	3	0	0	1	1	4	4	1	1	1	1
AABR07010585.1	954	0	0	0	0	0	0	0	0	0	0	0	0	0	0	0	0	0	0	0	0	0	0	0	0	0	0	0	0	0	0	0	0	0	0	2	2	0	0	0	0	0	0	0	0	0	0	0	0
AABR07010587.1	689	0	0	0	0	0	0	0	0	0	0	0	0	0	0	0	0	0	0	0	0	0	0	1	1	0	0	0	0	1	0	0	0	0	0	0	0	0	0	0	0	0	0	0	0	0	0	0	0
AABR07010589.1	75	0	0	0	0	0	0	0	0	0	0	0	0	0	0	0	0	0	0	0	0	0	0	0	0	0	0	0	0	0	0	0	0	0	0	0	0	0	0	0	0	0	0	0	0	0	0	0	0
AABR07010592.1	1089	0	0	0	0	0	0	0	0	0	0	0	0	1	0	1	1	0	0	1	1	0	0	0	0	0	0	1	1	0	0	0	0	2	2	0	0	1	1	0	0	0	0	0	0	0	0	0	0
AABR07010592.2	292	1	0	0	0	1	0	1	0	1	1	1	0	1	0	1	1	1	0	0	0	0	0	1	0	1	0	2	0	0	0	0	0	0	0	0	0	1	1	1	0	0	0	2	1	0	0	0	0
AABR07010609.1	1110	0	0	0	0	0	0	0	0	0	0	0	0	0	0	0	0	0	0	0	0	0	0	0	0	0	0	0	0	0	0	0	0	0	0	0	0	0	0	0	0	0	0	0	0	0	0	0	0
AABR07010609.2	637	2	0	0	0	1	0	0	0	2	0	0	0	1	0	0	0	2	0	2	0	0	0	0	0	1	0	0	0	1	0	0	0	0	0	0	0	0	0	1	0	1	0	1	0	0	0	1	0
AABR07010620.1	3096	22	18	8	8	20	18	12	12	19	15	18	14	16	14	7	7	22	22	15	11	13	12	16	16	16	14	21	17	17	15	16	15	19	14	12	12	7	6	8	7	12	11	13	12	11	9	8	8
AABR07010633.1	86	0	0	0	0	0	0	0	0	0	0	0	0	0	0	0	0	0	0	0	0	0	0	0	0	0	0	0	0	0	0	0	0	0	0	0	0	0	0	0	0	0	0	0	0	0	0	0	0
AABR07010672.1	333	4	0	2	0	1	0	1	0	4	0	3	0	1	0	1	0	0	0	0	0	2	0	0	0	2	0	6	0	1	0	2	0	0	0	0	0	1	0	0	0	0	0	0	0	2	0	0	0
AABR07010682.1	4767	1	1	0	0	0	0	0	0	2	2	0	0	0	0	1	1	0	0	0	0	0	0	0	0	3	3	2	2	0	0	1	1	3	3	1	1	1	1	0	0	0	0	0	0	0	0	0	0
AABR07010705.1	1114	227	227	244	244	254	254	349	349	240	240	188	188	224	224	238	238	386	386	242	242	334	334	265	265	161	161	208	208	251	251	304	304	183	183	257	257	317	317	333	333	329	329	251	251	263	263	265	265
AABR07010706.1	74	0	0	0	0	0	0	0	0	0	0	0	0	0	0	0	0	0	0	0	0	0	0	0	0	0	0	0	0	0	0	0	0	0	0	0	0	0	0	0	0	0	0	0	0	0	0	0	0
AABR07010710.1	129	2	0	0	0	1	0	1	0	0	0	1	0	1	0	0	0	0	0	2	0	1	1	1	0	1	0	1	0	2	0	1	0	0	0	0	0	0	0	1	0	1	0	0	0	0	0	0	0
AABR07010717.1	1094	4	0	0	0	2	0	1	0	0	0	0	0	0	0	3	0	1	0	1	0	2	0	0	0	1	0	0	0	1	0	6	0	2	0	0	0	2	0	1	0	0	0	0	0	1	0	1	0
AABR07010718.1	171	0	0	0	0	0	0	2	0	0	0	1	0	0	0	0	0	0	0	0	0	0	0	0	0	0	0	0	0	0	0	0	0	0	0	0	0	0	0	0	0	0	0	0	0	0	0	0	0
AABR07010747.1	2193	0	0	0	0	0	0	2	0	0	0	0	0	0	0	2	0	0	0	2	0	1	0	0	0	0	0	1	0	0	0	1	0	1	0	0	0	1	0	0	0	1	0	2	0	0	0	0	0
AABR07010760.1	244	0	0	1	0	0	0	0	0	0	0	0	0	0	0	0	0	0	0	0	0	0	0	0	0	0	0	0	0	0	0	0	0	0	0	0	0	0	0	0	0	0	0	0	0	0	0	0	0
AABR07010763.1	727	1	1	0	0	2	2	0	0	1	0	0	0	1	0	0	0	0	0	0	0	0	0	0	0	1	1	3	0	0	0	0	0	0	0	2	0	0	0	0	0	2	0	0	0	0	0	0	0
AABR07010763.2	377	33	0	13	0	22	0	13	0	38	0	29	0	25	0	27	0	29	1	28	0	18	0	18	0	20	0	26	0	8	0	20	0	31	0	33	0	14	0	14	0	12	0	26	0	17	0	23	0
AABR07010777.1	801	6	0	8	1	4	0	3	0	5	0	2	1	5	0	3	0	5	1	8	0	7	0	2	0	5	0	7	2	2	0	6	0	7	0	2	0	2	0	5	1	4	2	4	0	5	0	4	0
AABR07010787.1	489	1	1	0	0	0	0	0	0	2	0	1	0	2	2	3	1	1	0	2	1	1	1	2	1	2	1	3	1	0	0	2	0	2	1	3	0	0	0	1	0	1	0	3	0	3	0	2	2
AABR07010840.1	516	0	0	0	0	0	0	0	0	0	0	0	0	0	0	0	0	0	0	0	0	0	0	0	0	0	0	0	0	0	0	0	0	0	0	0	0	0	0	0	0	0	0	0	0	0	0	0	0
AABR07010873.1	60	0	0	0	0	0	0	0	0	0	0	0	0	0	0	0	0	0	0	0	0	0	0	0	0	0	0	0	0	0	0	0	0	0	0	0	0	0	0	0	0	0	0	0	0	0	0	0	0
AABR07010878.1	5133	0	0	0	0	0	0	0	0	0	0	0	0	0	0	1	1	0	0	0	0	0	0	0	0	0	0	0	0	0	0	0	0	0	0	0	0	0	0	0	0	0	0	0	0	0	0	0	0
AABR07010894.1	1035	0	0	0	0	0	0	0	0	0	0	0	0	0	0	0	0	0	0	0	0	0	0	0	0	0	0	0	0	1	0	0	0	0	0	0	0	0	0	0	0	0	0	0	0	0	0	0	0
AABR07010919.1	762	0	0	0	0	0	0	0	0	0	0	0	0	0	0	0	0	1	1	0	0	0	0	0	0	0	0	0	0	0	0	1	1	0	0	0	0	3	3	1	1	0	0	0	0	0	0	0	0
AABR07010935.1	414	0	0	0	0	0	0	0	0	0	0	0	0	0	0	0	0	0	0	0	0	0	0	0	0	0	0	0	0	0	0	0	0	0	0	0	0	0	0	0	0	0	0	0	0	0	0	0	0
AABR07010944.1	291	0	0	0	0	0	0	0	0	0	0	0	0	0	0	0	0	0	0	0	0	0	0	0	0	0	0	0	0	0	0	0	0	0	0	0	0	0	0	0	0	0	0	0	0	0	0	0	0
AABR07010985.1	4687	274	49	117	22	169	21	87	11	355	85	220	39	167	36	113	20	137	17	354	73	121	27	116	23	188	27	168	25	67	14	74	14	205	23	104	14	76	6	67	11	75	13	72	13	52	10	85	13
AABR07010986.1	1018	10	5	12	3	7	2	5	0	10	2	5	0	3	0	8	3	4	1	5	0	10	0	9	0	7	2	2	2	2	0	3	0	0	0	5	2	2	1	1	0	3	0	8	1	5	2	3	1
AABR07011013.1	632	422	47	283	38	329	54	252	42	462	61	305	31	341	63	318	51	314	47	376	54	256	42	263	37	253	31	208	21	231	41	237	48	257	26	217	43	190	25	189	30	208	38	219	36	155	30	204	35
AABR07011031.1	309	296	20	185	18	245	30	178	24	348	25	247	26	260	31	216	31	251	52	285	15	228	34	201	34	269	30	223	29	172	33	191	37	245	28	144	22	180	40	172	35	169	28	171	36	121	29	163	40
AABR07011084.1	167	1	0	0	0	0	0	0	0	1	0	0	0	0	0	0	0	0	0	0	0	0	0	0	0	3	0	0	0	0	0	2	0	0	0	0	0	0	0	0	0	0	0	0	0	0	0	1	0
AABR07011084.2	280	9	0	12	1	4	0	15	1	15	1	21	1	4	1	12	1	12	3	17	0	13	0	3	0	13	3	7	0	6	0	5	0	13	0	18	1	7	1	7	0	11	0	5	0	6	0	12	2
AABR07011085.1	139	0	0	0	0	0	0	0	0	0	0	0	0	1	0	0	0	0	0	0	0	0	0	0	0	1	0	0	0	0	0	0	0	0	0	1	0	1	0	0	0	0	0	0	0	0	0	0	0
AABR07011088.1	140	0	0	0	0	1	0	0	0	0	0	0	0	0	0	0	0	0	0	0	0	0	0	0	0	1	0	0	0	0	0	2	0	0	0	0	0	0	0	0	0	1	0	0	0	0	0	0	0
AABR07011090.1	96	0	0	0	0	0	0	0	0	0	0	0	0	0	0	0	0	0	0	0	0	0	0	0	0	1	0	0	0	0	0	0	0	0	0	0	0	0	0	0	0	0	0	0	0	0	0	0	0
AABR07011117.1	265	0	0	0	0	0	0	0	0	1	0	0	0	1	0	0	0	0	0	0	0	0	0	0	0	0	0	0	0	0	0	0	0	0	0	0	0	0	0	0	0	0	0	0	0	0	0	0	0
AABR07011127.1	192	2	0	0	0	0	0	0	0	0	0	0	0	0	0	1	0	0	0	0	0	1	0	0	0	1	1	0	0	0	0	2	0	0	0	0	0	1	0	0	0	0	0	0	0	0	0	0	0
AABR07011145.1	202	8	0	3	0	13	0	1	0	14	0	11	0	13	0	5	0	11	0	11	0	9	0	3	0	8	0	5	0	6	0	6	0	13	0	5	0	2	0	5	0	4	0	10	0	10	0	8	0
AABR07011152.1	171	0	0	0	0	0	0	0	0	0	0	0	0	0	0	0	0	0	0	0	0	0	0	0	0	0	0	0	0	0	0	0	0	0	0	0	0	0	0	0	0	0	0	0	0	1	0	0	0
AABR07011278.1	516	1	0	0	0	2	1	1	0	0	0	0	0	1	1	0	0	0	0	0	0	0	0	0	0	1	1	1	1	1	1	1	0	1	0	0	0	0	0	0	0	0	0	2	2	0	0	0	0
AABR07011434.1	140	0	0	0	0	0	0	0	0	0	0	0	0	0	0	0	0	0	0	0	0	1	0	0	0	0	0	0	0	0	0	0	0	0	0	0	0	1	0	0	0	0	0	0	0	0	0	0	0
AABR07011500.1	77	0	0	0	0	0	0	0	0	0	0	0	0	0	0	0	0	0	0	0	0	0	0	0	0	0	0	0	0	0	0	0	0	0	0	0	0	0	0	0	0	0	0	0	0	0	0	0	0
AABR07011512.1	529	1	0	0	0	1	0	0	0	0	0	0	0	0	0	1	0	1	0	0	0	4	0	3	0	1	0	1	0	0	0	1	0	0	0	2	0	1	0	0	0	0	0	4	0	0	0	1	0
AABR07011545.1	368	8	0	1	0	9	1	1	0	14	0	7	0	4	0	2	0	5	0	12	0	6	0	10	0	10	0	5	0	3	0	8	0	4	0	10	0	6	0	0	0	10	0	6	0	5	0	6	0
AABR07011629.1	103	0	0	0	0	0	0	0	0	0	0	0	0	0	0	0	0	0	0	0	0	0	0	0	0	0	0	0	0	0	0	0	0	0	0	0	0	0	0	0	0	0	0	0	0	0	0	0	0
AABR07011672.1	570	0	0	0	0	0	0	0	0	0	0	0	0	0	0	0	0	1	1	0	0	0	0	0	0	0	0	0	0	0	0	0	0	0	0	0	0	0	0	0	0	0	0	0	0	0	0	0	0
AABR07011682.1	519	113	13	196	23	158	9	166	19	159	16	105	12	154	15	191	17	215	27	111	22	163	17	129	15	145	17	136	13	186	20	145	19	151	22	158	30	199	33	152	17	254	36	160	19	162	27	174	24
AABR07011697.1	1836	1	1	1	1	0	0	1	1	1	1	0	0	0	0	2	2	3	3	0	0	0	0	0	0	2	2	0	0	0	0	1	1	0	0	2	2	2	2	0	0	2	2	2	2	0	0	4	4
AABR07011698.1	1110	29	29	29	29	24	24	37	37	19	19	25	25	25	25	30	30	26	26	12	12	36	36	27	27	21	21	32	32	25	25	26	26	33	33	25	25	39	39	28	28	26	26	31	31	35	35	23	23
AABR07011700.1	1050	0	0	0	0	1	1	0	0	0	0	0	0	0	0	1	1	0	0	0	0	0	0	1	1	1	1	0	0	0	0	0	0	0	0	0	0	0	0	0	0	0	0	0	0	0	0	0	0
AABR07011708.1	101	0	0	0	0	0	0	0	0	0	0	0	0	1	0	0	0	0	0	0	0	0	0	0	0	2	0	0	0	0	0	0	0	0	0	0	0	0	0	0	0	0	0	1	0	0	0	0	0
AABR07011733.1	1260	1	1	2	2	0	0	2	2	3	3	0	0	2	2	0	0	1	1	2	2	1	1	0	0	1	1	3	3	0	0	0	0	1	1	0	0	0	0	1	1	0	0	0	0	0	0	0	0
AABR07011744.1	243	3	0	0	0	1	0	0	0	0	0	1	0	1	0	0	0	0	0	0	0	1	0	0	0	0	0	1	0	0	0	0	0	1	0	0	0	1	0	0	0	0	0	0	0	0	0	0	0
AABR07011746.1	378	2	1	1	0	0	0	0	0	4	0	1	0	1	0	0	0	0	0	1	0	0	0	1	0	1	0	0	0	0	0	1	0	0	0	2	2	0	0	0	0	0	0	1	0	2	1	0	0
AABR07011841.1	182	0	0	0	0	0	0	0	0	0	0	0	0	0	0	0	0	0	0	0	0	0	0	0	0	0	0	0	0	0	0	0	0	0	0	0	0	0	0	0	0	0	0	0	0	0	0	0	0
AABR07011857.1	5067	2	2	0	0	0	0	0	0	1	1	2	2	0	0	0	0	1	1	4	4	2	2	0	0	1	1	2	2	0	0	0	0	0	0	1	1	0	0	0	0	1	1	1	1	1	1	1	1
AABR07011864.1	514	1	0	0	0	0	0	1	0	1	0	0	0	1	0	0	0	1	0	1	0	0	0	0	0	1	0	1	0	0	0	0	0	0	0	0	0	0	0	0	0	0	0	0	0	1	0	1	0
AABR07011886.1	2653	2	0	3	0	6	0	4	0	4	1	4	1	3	0	3	0	8	0	5	0	0	0	0	0	10	0	3	1	0	0	2	0	2	0	2	0	1	0	0	0	2	0	2	1	1	0	1	0
AABR07011888.1	120	50	0	20	0	43	0	19	0	70	0	40	0	38	0	26	0	22	0	43	0	22	0	30	0	34	0	36	0	31	0	36	0	56	0	32	0	16	0	25	0	20	0	37	0	20	0	37	0
AABR07011908.1	656	0	0	0	0	0	0	0	0	0	0	0	0	0	0	0	0	0	0	0	0	0	0	0	0	0	0	0	0	0	0	0	0	0	0	0	0	0	0	0	0	0	0	0	0	0	0	0	0
AABR07011934.1	600	32	0	33	0	36	0	24	0	30	0	33	0	21	0	24	0	37	0	32	0	14	0	12	0	47	0	33	0	30	0	33	0	34	0	21	0	21	0	16	0	24	0	26	0	13	0	27	0
AABR07011945.1	641	0	0	1	1	0	0	0	0	0	0	0	0	0	0	0	0	0	0	0	0	0	0	0	0	0	0	0	0	0	0	0	0	0	0	0	0	0	0	0	0	0	0	0	0	0	0	0	0
AABR07011951.1	2048	544	544	1653	1653	1067	1067	1515	1515	836	836	403	403	482	482	1119	1119	2232	2232	1020	1020	1388	1388	495	495	615	615	632	632	842	842	974	974	523	523	963	963	1430	1430	1677	1677	1864	1864	1139	1139	1415	1415	1219	1219
AABR07011956.1	402	0	0	1	1	1	0	0	0	3	0	0	0	0	0	0	0	0	0	1	1	0	0	0	0	1	0	0	0	0	0	0	0	1	0	0	0	0	0	1	1	0	0	0	0	0	0	0	0
AABR07011977.1	189	0	0	0	0	0	0	0	0	0	0	0	0	1	1	0	0	0	0	0	0	0	0	0	0	0	0	0	0	0	0	0	0	0	0	0	0	0	0	0	0	1	1	0	0	0	0	0	0
AABR07011991.1	466	0	0	0	0	0	0	0	0	0	0	0	0	0	0	0	0	0	0	0	0	0	0	0	0	0	0	0	0	0	0	0	0	0	0	0	0	0	0	0	0	0	0	0	0	0	0	0	0
AABR07011996.1	3389	44	44	47	45	49	48	52	52	40	38	32	32	53	52	59	57	63	63	39	39	42	42	52	51	49	49	45	44	60	59	53	52	36	36	60	59	58	58	54	53	70	70	52	52	41	41	55	55
AABR07011997.1	129	1	0	4	0	1	0	2	0	0	0	0	0	3	0	0	0	0	0	0	0	6	0	1	0	1	0	0	0	0	0	0	0	1	0	1	0	2	0	1	0	0	0	1	0	0	0	2	0
AABR07012012.1	516	0	0	0	0	0	0	0	0	1	1	0	0	0	0	0	0	0	0	0	0	0	0	0	0	0	0	0	0	0	0	0	0	0	0	0	0	0	0	1	1	0	0	0	0	0	0	0	0
AABR07012023.1	428	0	0	1	0	0	0	0	0	0	0	0	0	2	0	0	0	0	0	3	0	0	0	0	0	0	0	1	0	0	0	1	0	1	1	0	0	0	0	1	0	0	0	2	0	0	0	1	0
AABR07012030.1	516	0	0	0	0	0	0	0	0	0	0	0	0	0	0	0	0	0	0	0	0	0	0	0	0	0	0	0	0	0	0	0	0	0	0	1	1	0	0	0	0	0	0	0	0	0	0	0	0
AABR07012039.1	255	0	0	0	0	1	1	0	0	1	1	1	1	0	0	1	0	0	0	0	0	0	0	0	0	0	0	1	0	1	1	0	0	0	0	0	0	0	0	2	1	1	1	0	0	0	0	0	0
AABR07012040.1	1037	0	0	0	0	0	0	0	0	0	0	0	0	0	0	0	0	0	0	0	0	0	0	0	0	0	0	0	0	0	0	0	0	0	0	0	0	0	0	0	0	0	0	0	0	0	0	0	0
AABR07012044.1	102	0	0	0	0	0	0	0	0	0	0	0	0	0	0	0	0	0	0	0	0	0	0	0	0	0	0	0	0	0	0	0	0	0	0	0	0	0	0	0	0	0	0	0	0	0	0	0	0
AABR07012044.2	74	0	0	0	0	0	0	0	0	0	0	0	0	0	0	0	0	0	0	0	0	0	0	0	0	0	0	0	0	0	0	0	0	0	0	0	0	0	0	0	0	0	0	0	0	0	0	0	0
AABR07012047.1	3363	146	134	152	145	151	143	151	146	137	129	98	93	157	151	167	163	181	170	138	128	125	115	109	102	115	110	120	109	119	116	127	117	110	102	148	136	129	124	135	123	143	136	132	125	97	91	137	130
AABR07012051.1	135	0	0	0	0	0	0	0	0	0	0	0	0	0	0	0	0	0	0	0	0	0	0	0	0	0	0	0	0	0	0	0	0	0	0	1	0	0	0	0	0	0	0	0	0	0	0	0	0
AABR07012051.2	1019	7	0	6	0	6	0	1	0	7	0	3	0	4	0	1	0	3	0	7	0	4	0	4	0	5	0	6	0	1	0	0	0	7	0	1	0	7	0	3	0	3	0	4	1	2	0	4	0
AABR07012053.1	590	0	0	0	0	0	0	0	0	0	0	0	0	0	0	0	0	0	0	0	0	0	0	0	0	0	0	0	0	0	0	0	0	0	0	0	0	0	0	0	0	0	0	0	0	0	0	0	0
AABR07012053.2	403	14	0	10	0	8	0	7	0	16	0	14	0	9	0	4	0	16	0	28	0	12	0	10	0	13	0	12	0	5	0	9	0	13	0	5	0	3	0	10	0	18	0	7	0	8	0	9	0
AABR07012054.1	811	181	181	155	155	146	146	155	155	151	151	98	98	192	192	189	189	144	144	159	159	156	156	157	157	111	111	100	100	122	122	95	95	98	98	100	100	99	99	105	105	113	113	103	103	88	88	123	123
AABR07012061.1	303	0	0	0	0	0	0	0	0	0	0	0	0	1	0	0	0	0	0	0	0	0	0	0	0	0	0	0	0	0	0	0	0	0	0	0	0	0	0	0	0	0	0	0	0	0	0	0	0
AABR07012065.1	1247	17	14	9	8	15	14	11	11	24	23	5	5	8	8	9	9	14	14	14	12	13	11	10	10	10	8	10	10	4	4	12	12	12	11	11	11	12	12	10	10	7	7	6	5	9	9	8	8
AABR07012072.1	89	0	0	0	0	0	0	0	0	0	0	0	0	0	0	0	0	0	0	0	0	0	0	0	0	0	0	0	0	0	0	0	0	0	0	0	0	0	0	0	0	0	0	0	0	0	0	0	0
AABR07012081.1	1376	0	0	0	0	0	0	0	0	1	0	0	0	0	0	0	0	0	0	0	0	1	1	0	0	1	1	0	0	0	0	2	1	0	0	0	0	1	1	0	0	1	0	0	0	0	0	0	0
AABR07012081.2	1349	2	0	0	0	1	1	0	0	0	0	0	0	0	0	1	1	3	2	0	0	0	0	0	0	0	0	1	1	2	1	1	1	2	2	0	0	0	0	0	0	1	1	2	2	0	0	1	1
AABR07012131.2	5848	0	0	0	0	0	0	1	1	1	1	1	1	1	1	1	1	0	0	1	1	1	1	0	0	0	0	0	0	0	0	0	0	2	2	1	1	0	0	0	0	0	0	1	1	0	0	0	0
AABR07012133.1	390	1	0	1	0	3	0	0	0	3	0	1	0	0	0	0	0	1	0	0	0	0	0	0	0	0	0	0	0	0	0	0	0	1	0	1	0	1	0	0	0	0	0	1	0	0	0	1	0
AABR07012195.1	348	0	0	0	0	0	0	0	0	0	0	0	0	0	0	0	0	0	0	0	0	0	0	0	0	0	0	0	0	0	0	0	0	0	0	0	0	1	1	0	0	0	0	0	0	0	0	0	0
AABR07012269.1	282	0	0	0	0	1	0	0	0	0	0	0	0	0	0	0	0	0	0	2	0	1	0	0	0	0	0	0	0	0	0	0	0	1	0	0	0	0	0	0	0	0	0	0	0	0	0	1	0
AABR07012274.1	1350	0	0	1	1	0	0	0	0	0	0	0	0	0	0	0	0	0	0	0	0	0	0	0	0	0	0	0	0	0	0	0	0	0	0	0	0	0	0	0	0	0	0	0	0	0	0	0	0
AABR07012276.1	769	34	0	27	0	31	0	15	0	22	0	25	0	35	0	26	0	34	0	22	0	20	0	17	0	20	0	19	0	23	0	17	0	27	0	25	0	20	0	25	0	27	0	33	0	13	0	25	0
AABR07012277.1	270	0	0	0	0	0	0	0	0	0	0	0	0	0	0	0	0	0	0	0	0	0	0	0	0	0	0	0	0	0	0	0	0	0	0	0	0	0	0	0	0	0	0	0	0	0	0	0	0
AABR07012291.1	297	18	0	9	0	11	0	9	0	24	0	21	0	16	0	19	0	17	0	22	0	18	0	5	0	19	0	17	0	13	0	8	0	26	0	11	0	13	0	16	0	11	0	9	0	3	0	8	0
AABR07012291.2	300	0	0	0	0	0	0	0	0	0	0	0	0	0	0	0	0	0	0	0	0	0	0	0	0	0	0	0	0	0	0	0	0	0	0	0	0	0	0	0	0	0	0	0	0	0	0	0	0
AABR07012295.1	426	0	0	0	0	0	0	0	0	0	0	0	0	0	0	0	0	0	0	0	0	0	0	0	0	0	0	0	0	0	0	0	0	0	0	0	0	0	0	0	0	0	0	0	0	0	0	0	0
AABR07012299.1	327	1	0	1	0	1	0	0	0	3	0	0	0	5	0	1	0	3	0	7	0	2	0	2	0	1	0	4	0	1	0	2	0	0	0	0	0	3	0	0	0	1	0	0	0	3	0	0	0
AABR07012310.1	420	0	0	0	0	0	0	0	0	0	0	0	0	0	0	0	0	0	0	0	0	0	0	0	0	0	0	0	0	0	0	0	0	0	0	0	0	0	0	0	0	0	0	0	0	0	0	0	0
AABR07012312.1	426	0	0	0	0	0	0	0	0	0	0	0	0	0	0	0	0	0	0	0	0	0	0	0	0	0	0	0	0	0	0	0	0	0	0	0	0	0	0	0	0	0	0	0	0	0	0	0	0
AABR07012313.1	519	0	0	0	0	0	0	0	0	0	0	0	0	0	0	0	0	0	0	0	0	0	0	0	0	0	0	0	0	0	0	0	0	0	0	0	0	0	0	0	0	0	0	0	0	0	0	0	0
AABR07012314.1	360	0	0	0	0	0	0	0	0	0	0	0	0	0	0	0	0	0	0	0	0	0	0	0	0	0	0	0	0	0	0	0	0	0	0	0	0	0	0	0	0	0	0	0	0	0	0	0	0
AABR07012317.1	453	0	0	1	0	1	0	0	0	0	0	0	0	0	0	3	0	2	0	2	0	1	0	1	0	1	0	1	0	0	0	1	0	0	0	1	0	1	0	0	0	5	0	0	0	1	0	1	0
AABR07012318.1	432	0	0	0	0	0	0	0	0	0	0	0	0	0	0	0	0	0	0	0	0	0	0	0	0	0	0	0	0	0	0	0	0	1	0	0	0	0	0	0	0	0	0	0	0	0	0	0	0
AABR07012323.1	288	2	0	3	0	2	0	1	0	2	0	1	0	4	0	0	0	1	0	2	0	0	0	1	0	3	0	2	0	2	0	0	0	1	0	3	0	3	0	0	0	1	0	0	0	2	0	1	0
AABR07012329.1	711	0	0	0	0	0	0	0	0	0	0	0	0	0	0	0	0	1	1	0	0	0	0	0	0	0	0	0	0	0	0	0	0	0	0	0	0	0	0	0	0	0	0	0	0	0	0	0	0
AABR07012342.1	636	0	0	0	0	0	0	0	0	0	0	0	0	1	1	0	0	0	0	0	0	0	0	1	1	0	0	0	0	0	0	0	0	0	0	0	0	0	0	0	0	0	0	0	0	0	0	0	0
AABR07012377.1	1173	0	0	0	0	1	1	0	0	0	0	0	0	0	0	0	0	0	0	0	0	0	0	0	0	0	0	0	0	1	1	0	0	0	0	1	1	0	0	0	0	0	0	0	0	0	0	0	0
AABR07012467.1	1131	0	0	0	0	0	0	0	0	0	0	0	0	0	0	0	0	3	3	0	0	1	1	2	2	0	0	2	2	0	0	0	0	0	0	0	0	0	0	0	0	1	1	0	0	1	1	0	0
AABR07012475.1	171	0	0	0	0	0	0	1	0	0	0	0	0	0	0	0	0	0	0	0	0	0	0	2	2	1	0	1	0	0	0	0	0	0	0	0	0	0	0	1	1	1	0	0	0	0	0	0	0
AABR07012475.2	3277	35	35	42	42	53	53	47	46	40	40	54	52	56	56	48	48	61	59	33	33	67	67	46	46	43	43	35	32	37	37	48	48	29	28	52	51	54	54	55	55	66	66	65	64	37	35	61	61
AABR07012492.1	201	0	0	0	0	0	0	0	0	1	1	1	0	0	0	0	0	1	0	1	1	0	0	0	0	0	0	0	0	0	0	0	0	0	0	0	0	0	0	0	0	0	0	0	0	0	0	0	0
AABR07012575.1	95	0	0	0	0	0	0	0	0	0	0	0	0	0	0	1	0	0	0	0	0	0	0	0	0	0	0	0	0	0	0	0	0	0	0	0	0	2	0	1	0	0	0	2	0	0	0	0	0
AABR07012582.1	141	8	0	12	0	7	0	6	0	10	0	6	0	5	0	12	0	10	0	3	0	7	0	6	0	9	0	7	0	3	0	5	0	9	0	9	0	5	0	11	0	3	0	8	0	16	0	10	0
AABR07012582.2	138	13	0	2	0	8	0	6	0	8	0	1	0	6	0	9	0	10	0	7	0	10	0	3	0	4	0	9	0	6	0	9	0	4	0	4	0	6	0	4	0	0	0	9	0	3	0	5	0
AABR07012583.1	138	12	0	8	0	7	0	6	0	7	0	2	0	9	0	7	0	5	0	8	0	11	0	6	0	5	0	8	0	3	0	12	0	16	0	7	0	7	0	4	0	4	0	6	0	10	0	7	0
AABR07012583.2	354	54	3	65	7	56	4	65	3	69	4	47	6	92	6	92	7	56	7	68	4	79	7	63	5	36	5	28	3	59	7	73	5	19	2	41	5	70	5	39	6	50	6	43	6	41	1	47	3
AABR07012587.1	249	0	0	0	0	1	0	0	0	0	0	0	0	0	0	1	0	0	0	0	0	0	0	0	0	0	0	1	0	0	0	0	0	0	0	0	0	0	0	1	0	0	0	0	0	0	0	0	0
AABR07012588.1	240	8	7	14	13	15	12	7	5	9	9	14	10	11	10	12	7	5	5	12	7	12	9	10	9	9	8	10	7	7	5	6	5	3	2	4	3	9	8	5	4	10	3	8	5	3	3	4	4
AABR07012592.1	192	0	0	1	0	0	0	0	0	0	0	0	0	0	0	0	0	0	0	0	0	0	0	0	0	2	0	0	0	1	1	0	0	0	0	0	0	0	0	0	0	0	0	0	0	0	0	0	0
AABR07012613.1	352	28	0	24	1	18	2	13	0	24	1	27	0	28	1	29	3	30	2	26	1	36	1	17	1	19	4	13	1	16	1	19	1	15	0	8	1	15	1	15	1	14	1	15	2	8	0	21	2
AABR07012616.1	897	0	0	0	0	0	0	0	0	0	0	0	0	0	0	0	0	0	0	0	0	0	0	0	0	0	0	0	0	0	0	0	0	0	0	0	0	0	0	0	0	0	0	0	0	0	0	0	0
AABR07012635.1	228	5	0	0	0	0	0	3	0	3	0	0	0	1	0	0	0	1	0	4	0	1	0	0	0	4	0	2	0	1	0	5	0	0	0	2	0	0	0	2	0	3	0	0	0	2	0	0	0
AABR07012640.1	156	0	0	0	0	0	0	0	0	0	0	0	0	1	0	0	0	1	0	0	0	0	0	1	0	0	0	1	0	0	0	0	0	0	0	0	0	0	0	0	0	1	0	0	0	0	0	0	0
AABR07012658.1	672	0	0	2	1	1	0	0	0	0	0	0	0	1	1	0	0	0	0	0	0	1	1	0	0	0	0	0	0	0	0	0	0	0	0	0	0	0	0	0	0	0	0	0	0	0	0	0	0
AABR07012702.1	201	0	0	0	0	0	0	0	0	0	0	0	0	0	0	0	0	0	0	0	0	0	0	0	0	0	0	0	0	0	0	0	0	0	0	0	0	0	0	0	0	0	0	0	0	0	0	0	0
AABR07012711.1	1344	0	0	3	3	0	0	1	1	2	2	2	2	1	1	0	0	2	1	4	3	0	0	3	3	3	2	2	2	2	2	0	0	1	1	2	2	2	2	1	1	2	2	0	0	0	0	4	4
AABR07012728.1	414	1	1	0	0	1	0	1	0	0	0	0	0	1	1	1	1	0	0	1	1	1	1	0	0	0	0	1	1	3	3	0	0	1	1	1	1	0	0	0	0	1	1	0	0	0	0	1	1
AABR07012728.2	693	5	1	1	0	6	1	3	0	3	0	5	0	6	1	5	0	4	2	3	0	3	1	2	0	2	0	4	1	3	0	2	0	2	0	3	0	5	1	1	0	1	0	3	0	6	0	1	0
AABR07012752.1	301	1	0	0	0	1	0	1	0	0	0	1	0	0	0	0	0	0	0	0	0	0	0	0	0	0	0	1	0	0	0	0	0	0	0	2	1	1	0	0	0	0	0	1	0	0	0	1	0
AABR07012757.1	227	2	1	2	0	1	0	0	0	1	0	1	0	0	0	2	0	3	0	0	0	3	0	4	0	1	0	0	0	1	1	0	0	4	0	2	0	0	0	3	0	2	0	8	0	2	1	1	0
AABR07012762.1	300	20	0	10	1	13	1	3	0	24	0	13	0	11	1	7	0	7	0	17	0	8	0	7	0	13	0	9	0	7	0	4	0	6	0	6	0	4	0	4	1	1	0	4	0	1	0	4	0
AABR07012763.1	300	29	0	32	0	19	0	22	0	44	0	21	0	26	0	25	0	20	0	28	0	22	0	21	0	20	0	18	1	14	0	9	0	12	0	15	0	14	0	10	0	17	0	10	0	6	0	19	0
AABR07012774.1	1160	1	1	0	0	0	0	0	0	0	0	0	0	0	0	0	0	0	0	0	0	0	0	0	0	0	0	0	0	0	0	1	1	1	1	0	0	0	0	0	0	0	0	2	2	0	0	0	0
AABR07012774.2	157	1	0	0	0	0	0	0	0	0	0	0	0	0	0	0	0	1	0	0	0	0	0	0	0	0	0	0	0	1	0	0	0	0	0	0	0	0	0	0	0	0	0	1	0	0	0	0	0
AABR07012775.1	483	9	9	13	13	9	9	8	8	17	17	13	13	7	7	7	7	14	14	6	6	8	8	12	12	11	11	12	12	11	11	8	8	10	10	5	5	8	8	4	4	7	7	11	11	7	7	7	7
AABR07012795.1	880	5	5	8	8	12	12	7	7	27	27	8	8	26	26	11	11	16	16	4	4	16	16	24	24	6	6	21	21	19	19	27	27	8	8	14	14	9	9	4	4	19	19	11	11	8	8	21	21
AABR07012826.1	399	31	0	21	0	25	0	9	0	42	0	29	0	21	0	19	0	16	0	16	0	10	0	16	0	25	0	39	0	17	0	14	0	27	0	27	0	9	0	16	0	17	0	20	0	11	0	21	0
AABR07012843.1	501	0	0	0	0	0	0	0	0	0	0	0	0	0	0	0	0	0	0	0	0	0	0	0	0	0	0	0	0	0	0	0	0	0	0	0	0	0	0	0	0	0	0	0	0	0	0	0	0
AABR07012868.1	432	0	0	0	0	0	0	0	0	0	0	0	0	0	0	0	0	0	0	0	0	0	0	0	0	0	0	0	0	0	0	0	0	0	0	0	0	0	0	0	0	0	0	0	0	0	0	0	0
AABR07012884.1	452	0	0	0	0	0	0	0	0	0	0	0	0	0	0	0	0	0	0	0	0	0	0	0	0	0	0	0	0	0	0	0	0	0	0	0	0	0	0	0	0	0	0	0	0	0	0	0	0
AABR07012943.1	340	0	0	0	0	0	0	0	0	0	0	0	0	0	0	0	0	0	0	0	0	0	0	0	0	0	0	0	0	0	0	0	0	0	0	0	0	0	0	0	0	0	0	0	0	0	0	0	0
AABR07013019.1	54	0	0	0	0	0	0	0	0	0	0	0	0	0	0	0	0	0	0	0	0	0	0	0	0	0	0	0	0	0	0	0	0	0	0	0	0	0	0	0	0	0	0	0	0	0	0	0	0
AABR07013023.1	224	2	0	1	0	1	0	0	0	3	0	0	0	1	0	2	0	2	0	3	0	4	0	2	0	0	0	3	0	0	0	0	0	1	0	0	0	1	0	1	0	0	0	3	0	1	0	1	1
AABR07013057.1	375	48	0	33	0	46	0	37	0	26	0	36	0	30	0	40	0	71	0	49	0	37	0	29	0	34	0	50	0	66	0	50	0	48	0	25	0	39	0	32	0	71	0	42	0	34	0	68	1
AABR07013065.1	1563	3	1	4	1	3	0	4	0	5	1	6	3	6	0	6	2	3	0	6	2	3	0	5	0	2	0	3	0	4	1	3	1	1	0	3	0	3	0	6	0	2	0	8	0	2	0	3	0
AABR07013070.1	347	0	0	0	0	0	0	0	0	0	0	0	0	0	0	0	0	0	0	0	0	0	0	0	0	0	0	0	0	0	0	0	0	0	0	0	0	0	0	0	0	0	0	0	0	0	0	0	0
AABR07013073.1	110	0	0	0	0	0	0	0	0	0	0	0	0	0	0	0	0	0	0	0	0	0	0	0	0	0	0	0	0	0	0	0	0	0	0	0	0	0	0	0	0	0	0	0	0	0	0	0	0
AABR07013073.2	389	0	0	0	0	0	0	0	0	0	0	0	0	0	0	0	0	0	0	0	0	0	0	0	0	0	0	0	0	0	0	0	0	0	0	0	0	0	0	0	0	0	0	0	0	0	0	0	0
AABR07013073.3	177	0	0	0	0	0	0	0	0	0	0	0	0	1	0	1	0	0	0	0	0	0	0	1	0	1	0	3	0	0	0	0	0	0	0	0	0	1	0	0	0	0	0	0	0	0	0	2	0
AABR07013073.4	309	0	0	0	0	0	0	0	0	0	0	0	0	0	0	0	0	0	0	0	0	0	0	0	0	0	0	0	0	0	0	0	0	0	0	1	1	0	0	0	0	0	0	0	0	0	0	0	0
AABR07013085.1	453	35	2	12	0	16	0	18	0	41	0	22	0	20	0	15	0	17	0	29	0	3	0	8	0	24	0	14	0	16	0	10	0	20	1	19	0	17	0	13	0	19	0	25	0	17	0	10	0
AABR07013086.1	594	21	1	22	3	16	1	27	3	13	2	20	5	20	1	26	1	35	3	12	3	23	1	40	4	18	3	32	2	10	0	22	2	5	0	18	3	17	4	34	4	26	1	11	1	31	2	41	2
AABR07013095.1	324	0	0	0	0	0	0	0	0	0	0	0	0	0	0	0	0	0	0	0	0	0	0	0	0	0	0	0	0	0	0	0	0	0	0	0	0	0	0	0	0	0	0	0	0	0	0	0	0
AABR07013111.1	345	4	0	3	0	3	0	3	0	4	0	4	0	2	0	2	0	1	0	2	0	1	0	3	0	0	0	2	0	2	0	2	0	1	0	2	0	1	0	1	0	1	0	1	0	1	0	3	0
AABR07013116.1	345	0	0	0	0	0	0	0	0	0	0	0	0	0	0	0	0	0	0	0	0	0	0	0	0	0	0	0	0	0	0	0	0	0	0	0	0	0	0	0	0	0	0	0	0	0	0	0	0
AABR07013123.1	326	0	0	0	0	0	0	0	0	0	0	0	0	0	0	0	0	0	0	0	0	0	0	0	0	0	0	0	0	0	0	0	0	0	0	0	0	0	0	0	0	0	0	0	0	0	0	0	0
AABR07013140.1	539	0	0	1	0	1	0	0	0	1	0	0	0	0	0	1	0	0	0	0	0	0	0	0	0	0	0	0	0	0	0	0	0	0	0	0	0	0	0	0	0	0	0	0	0	0	0	1	0
AABR07013147.1	207	0	0	0	0	0	0	0	0	1	1	1	1	0	0	1	1	0	0	0	0	0	0	0	0	0	0	0	0	0	0	0	0	0	0	0	0	0	0	0	0	0	0	0	0	1	1	1	1
AABR07013154.1	89	0	0	0	0	0	0	0	0	0	0	0	0	0	0	0	0	0	0	0	0	0	0	0	0	0	0	0	0	0	0	0	0	0	0	0	0	0	0	0	0	0	0	0	0	0	0	0	0
AABR07013154.2	237	0	0	0	0	0	0	0	0	0	0	0	0	0	0	0	0	0	0	0	0	0	0	0	0	0	0	0	0	0	0	0	0	0	0	0	0	0	0	0	0	0	0	0	0	0	0	0	0
AABR07013157.1	587	0	0	0	0	0	0	0	0	0	0	0	0	0	0	0	0	0	0	0	0	2	2	1	1	0	0	1	1	0	0	0	0	0	0	0	0	0	0	0	0	1	1	1	1	1	1	0	0
AABR07013157.2	480	0	0	0	0	0	0	0	0	0	0	0	0	0	0	0	0	0	0	0	0	0	0	0	0	0	0	0	0	0	0	0	0	0	0	0	0	0	0	0	0	0	0	0	0	0	0	0	0
AABR07013165.1	435	1	0	1	0	0	0	1	1	0	0	0	0	0	0	0	0	0	0	3	0	0	0	0	0	0	0	0	0	1	0	0	0	0	0	0	0	0	0	0	0	1	0	0	0	0	0	0	0
AABR07013167.1	851	17	3	14	5	14	7	17	3	18	1	15	1	14	2	15	0	15	2	27	4	20	4	9	2	26	3	20	3	11	2	11	1	16	3	12	1	7	1	7	1	6	0	7	1	8	0	11	1
AABR07013200.1	1008	2	2	4	4	2	2	3	3	3	3	2	2	4	4	6	6	0	0	2	2	1	1	0	0	4	4	1	1	5	5	3	3	2	2	3	3	1	1	4	4	3	3	1	1	3	3	3	3
AABR07013202.1	849	23	17	19	17	25	21	19	17	17	13	15	13	31	28	20	16	16	14	32	21	29	25	15	13	22	18	22	15	22	20	19	17	25	18	14	13	29	25	31	28	22	18	29	25	13	13	16	14
AABR07013250.1	2216	0	0	0	0	0	0	0	0	2	1	0	0	2	2	0	0	0	0	1	1	0	0	1	1	0	0	2	0	0	0	1	1	2	2	0	0	2	2	1	1	2	1	0	0	1	1	0	0
AABR07013255.1	1416	74	74	91	91	69	69	62	62	75	75	55	55	54	54	65	65	130	130	56	56	66	66	57	57	87	87	91	91	109	109	100	100	89	89	113	113	117	117	117	117	123	122	90	90	93	93	117	117
AABR07013288.1	72	0	0	0	0	0	0	0	0	0	0	0	0	0	0	0	0	0	0	0	0	0	0	0	0	0	0	0	0	0	0	0	0	0	0	0	0	0	0	0	0	0	0	0	0	0	0	0	0
AABR07013288.2	74	0	0	0	0	0	0	0	0	0	0	0	0	0	0	0	0	0	0	0	0	0	0	0	0	0	0	0	0	0	0	0	0	0	0	0	0	0	0	0	0	0	0	0	0	0	0	0	0
AABR07013288.3	69	0	0	0	0	0	0	0	0	0	0	0	0	0	0	0	0	0	0	0	0	0	0	0	0	0	0	0	0	0	0	0	0	0	0	0	0	0	0	0	0	0	0	0	0	0	0	0	0
AABR07013288.4	711	56	51	52	47	58	54	36	32	57	48	53	46	78	70	64	56	81	74	44	38	73	67	58	53	59	51	49	44	51	47	33	31	53	49	53	50	54	48	59	56	58	55	43	41	38	34	43	39
AABR07013302.1	483	4	4	5	5	4	4	4	4	2	2	2	2	4	4	2	2	2	2	1	1	0	0	2	2	6	6	2	2	2	2	1	1	4	4	5	5	6	6	6	6	4	4	2	2	1	1	0	0
AABR07013304.1	820	0	0	1	0	0	0	0	0	0	0	0	0	0	0	0	0	0	0	0	0	0	0	0	0	0	0	1	0	0	0	0	0	0	0	1	1	0	0	0	0	1	1	0	0	0	0	0	0
AABR07013314.1	281	0	0	0	0	0	0	0	0	0	0	0	0	0	0	0	0	0	0	0	0	0	0	0	0	0	0	0	0	0	0	0	0	0	0	1	0	0	0	0	0	0	0	0	0	0	0	0	0
AABR07013323.1	626	0	0	0	0	0	0	0	0	0	0	0	0	0	0	0	0	0	0	0	0	0	0	0	0	0	0	0	0	0	0	0	0	0	0	0	0	0	0	0	0	0	0	0	0	0	0	0	0
AABR07013324.1	165	0	0	0	0	0	0	0	0	0	0	0	0	1	0	0	0	0	0	0	0	0	0	0	0	0	0	0	0	0	0	0	0	0	0	0	0	0	0	0	0	0	0	0	0	0	0	0	0
AABR07013365.1	243	3	0	2	0	2	0	0	0	2	0	0	0	2	0	0	0	1	0	6	0	1	0	1	0	1	0	2	0	0	0	1	0	4	0	1	0	1	0	2	0	0	0	1	0	2	0	2	0
AABR07013410.1	483	0	0	0	0	1	1	0	0	0	0	0	0	0	0	1	1	0	0	0	0	0	0	1	1	0	0	0	0	0	0	0	0	0	0	0	0	1	1	0	0	0	0	0	0	1	1	0	0
AABR07013410.2	161	3	0	2	1	2	0	2	0	3	0	2	0	2	0	1	0	2	0	1	0	1	0	2	0	5	0	4	0	4	0	4	0	2	0	2	0	4	0	4	0	6	0	5	0	4	0	8	0
AABR07013410.3	389	0	0	0	0	0	0	0	0	0	0	0	0	0	0	0	0	0	0	0	0	0	0	0	0	0	0	0	0	0	0	0	0	0	0	0	0	0	0	0	0	0	0	0	0	0	0	0	0
AABR07013410.4	2701	39	12	26	4	23	4	30	5	17	6	24	6	19	4	39	9	88	30	20	8	21	4	13	2	65	18	78	25	60	16	59	18	87	21	74	17	84	23	62	21	117	54	97	31	46	15	71	19
AABR07013412.1	318	0	0	0	0	0	0	0	0	0	0	0	0	0	0	0	0	0	0	0	0	0	0	0	0	0	0	0	0	0	0	0	0	0	0	0	0	0	0	0	0	0	0	0	0	0	0	0	0
AABR07013425.1	1074	0	0	0	0	0	0	0	0	0	0	0	0	0	0	0	0	0	0	1	1	0	0	0	0	0	0	0	0	0	0	0	0	0	0	0	0	0	0	0	0	0	0	0	0	0	0	1	1
AABR07013435.1	341	0	0	0	0	0	0	0	0	0	0	0	0	0	0	0	0	0	0	0	0	0	0	0	0	0	0	1	0	0	0	0	0	0	0	0	0	0	0	0	0	0	0	0	0	0	0	0	0
AABR07013439.1	27163	5	0	0	0	1	0	1	0	6	0	2	0	2	0	1	0	5	0	2	0	1	0	2	0	4	0	2	0	3	0	1	0	3	0	3	0	1	0	0	0	1	0	1	0	0	0	3	0
AABR07013453.1	335	3	0	0	0	1	1	0	0	0	0	0	0	0	0	0	0	1	0	1	0	0	0	0	0	1	0	0	0	0	0	0	0	1	0	1	0	0	0	0	0	1	0	0	0	0	0	0	0
AABR07013464.1	2121	6	0	2	0	1	0	7	0	5	0	1	0	3	0	7	0	6	0	6	0	4	0	2	0	13	0	5	0	9	0	3	0	4	0	2	0	9	0	4	0	5	0	4	0	2	0	4	0
AABR07013477.1	173	0	0	0	0	0	0	0	0	0	0	0	0	0	0	0	0	0	0	0	0	0	0	0	0	0	0	0	0	0	0	0	0	0	0	0	0	0	0	0	0	0	0	0	0	0	0	0	0
AABR07013477.2	845	2	0	2	0	3	0	0	0	2	0	4	0	4	0	5	0	1	0	2	0	1	0	2	0	4	0	5	0	2	0	2	0	8	0	4	0	2	0	1	0	3	0	1	0	1	0	0	0
AABR07013488.1	79	0	0	0	0	0	0	0	0	0	0	0	0	0	0	0	0	0	0	0	0	0	0	0	0	0	0	0	0	0	0	0	0	0	0	0	0	0	0	0	0	0	0	0	0	0	0	0	0
AABR07013488.2	363	8	0	6	0	7	0	4	0	3	0	7	0	12	0	8	0	8	0	5	0	7	0	7	0	7	0	1	0	2	0	4	0	9	0	5	0	6	0	5	0	4	0	4	0	5	0	10	0
AABR07013539.1	96	0	0	0	0	0	0	0	0	0	0	0	0	0	0	0	0	0	0	0	0	0	0	0	0	0	0	0	0	0	0	0	0	0	0	0	0	0	0	0	0	0	0	0	0	0	0	0	0
AABR07013550.1	1899	0	0	0	0	0	0	0	0	0	0	0	0	0	0	1	1	0	0	1	1	0	0	0	0	0	0	0	0	0	0	0	0	0	0	0	0	1	0	0	0	0	0	1	1	0	0	0	0
AABR07013558.1	448	1	0	0	0	0	0	2	0	1	0	3	0	2	0	0	0	0	0	1	0	3	0	2	0	1	0	1	0	1	0	2	0	4	0	1	0	3	0	1	0	1	0	0	0	0	0	2	0
AABR07013566.1	5448	1	1	2	2	0	0	0	0	0	0	0	0	0	0	3	3	1	0	2	2	0	0	0	0	0	0	1	1	0	0	2	2	0	0	0	0	0	0	1	1	2	2	1	1	1	1	0	0
AABR07013583.1	5115	0	0	0	0	0	0	0	0	0	0	0	0	0	0	0	0	0	0	0	0	0	0	0	0	0	0	0	0	0	0	0	0	0	0	0	0	0	0	0	0	0	0	0	0	0	0	0	0
AABR07013586.1	108	0	0	0	0	1	0	0	0	0	0	0	0	0	0	0	0	0	0	0	0	0	0	0	0	0	0	0	0	0	0	0	0	0	0	0	0	0	0	0	0	0	0	0	0	0	0	0	0
AABR07013591.1	118	0	0	0	0	0	0	0	0	0	0	0	0	0	0	0	0	0	0	0	0	0	0	0	0	0	0	0	0	0	0	0	0	0	0	0	0	0	0	0	0	0	0	0	0	0	0	0	0
AABR07013639.1	361	0	0	0	0	0	0	0	0	0	0	0	0	0	0	0	0	0	0	0	0	0	0	1	1	0	0	0	0	0	0	0	0	0	0	0	0	0	0	0	0	0	0	0	0	1	1	0	0
AABR07013653.1	486	0	0	0	0	0	0	0	0	0	0	1	1	0	0	0	0	0	0	0	0	0	0	0	0	0	0	0	0	0	0	0	0	0	0	0	0	0	0	0	0	0	0	0	0	0	0	0	0
AABR07013654.1	1116	0	0	0	0	0	0	1	0	1	0	0	0	1	1	1	1	1	1	1	0	0	0	1	1	1	1	0	0	1	1	1	1	2	1	0	0	1	1	1	1	4	4	0	0	1	1	2	2
AABR07013672.1	382	2	0	0	0	0	0	1	0	1	0	1	0	1	0	0	0	0	0	2	0	0	0	0	0	1	0	1	0	0	0	0	0	0	0	1	0	0	0	0	0	0	0	0	0	1	0	0	0
AABR07013676.1	328	0	0	0	0	0	0	0	0	0	0	0	0	0	0	0	0	0	0	0	0	0	0	0	0	0	0	0	0	0	0	0	0	0	0	0	0	0	0	0	0	0	0	0	0	0	0	0	0
AABR07013676.2	452	0	0	0	0	0	0	0	0	0	0	0	0	0	0	0	0	0	0	0	0	0	0	0	0	0	0	0	0	0	0	0	0	0	0	0	0	0	0	0	0	0	0	0	0	0	0	0	0
AABR07013686.1	236	0	0	0	0	0	0	1	1	0	0	2	2	1	1	1	0	0	0	0	0	0	0	2	2	1	1	0	0	1	1	0	0	1	0	1	0	0	0	0	0	1	1	0	0	0	0	0	0
AABR07013689.1	798	11	2	13	3	9	1	8	1	27	1	13	2	13	3	17	2	14	1	14	0	17	2	15	2	15	3	13	0	6	0	9	0	20	0	14	0	10	1	6	1	11	0	10	1	7	2	18	3
AABR07013689.2	754	0	0	0	0	0	0	0	0	0	0	0	0	0	0	0	0	0	0	0	0	0	0	0	0	0	0	0	0	0	0	0	0	0	0	1	0	0	0	0	0	0	0	0	0	0	0	0	0
AABR07013698.1	277	0	0	0	0	0	0	0	0	0	0	0	0	0	0	1	0	0	0	0	0	0	0	0	0	0	0	0	0	0	0	0	0	0	0	0	0	0	0	0	0	0	0	0	0	0	0	0	0
AABR07013701.1	210	11	11	21	21	13	13	25	25	15	15	13	13	9	9	14	14	20	20	20	20	19	19	16	16	21	21	21	21	22	22	11	11	19	19	22	22	17	17	20	20	19	19	14	14	10	10	23	23
AABR07013718.1	158	0	0	0	0	0	0	0	0	0	0	0	0	0	0	0	0	0	0	0	0	0	0	0	0	0	0	1	0	0	0	0	0	0	0	0	0	0	0	0	0	0	0	0	0	0	0	0	0
AABR07013724.1	399	0	0	1	0	0	0	0	0	0	0	0	0	1	0	0	0	0	0	0	0	0	0	0	0	0	0	0	0	0	0	0	0	1	0	0	0	0	0	0	0	0	0	0	0	0	0	0	0
AABR07013729.1	5367	19	16	11	10	13	13	31	30	23	22	13	12	11	11	21	21	26	26	10	10	27	27	16	15	21	20	24	19	21	21	18	18	3	3	26	24	29	28	20	20	14	14	21	21	19	19	18	14
AABR07013743.1	289	0	0	0	0	0	0	0	0	0	0	0	0	0	0	0	0	0	0	0	0	0	0	0	0	0	0	0	0	0	0	0	0	0	0	0	0	0	0	0	0	0	0	0	0	0	0	0	0
AABR07013746.1	1905	2	0	1	0	1	0	2	0	1	0	1	0	0	0	1	0	1	1	1	0	1	0	1	0	1	0	1	0	3	1	2	0	4	0	1	0	2	0	1	0	3	0	0	0	1	0	0	0
AABR07013747.1	717	0	0	1	0	1	0	2	0	2	0	0	0	0	0	0	0	3	0	1	0	0	0	1	0	2	0	4	0	0	0	4	0	1	0	1	0	1	0	2	0	0	0	0	0	0	0	0	0
AABR07013750.1	171	0	0	0	0	0	0	0	0	0	0	0	0	0	0	0	0	0	0	0	0	0	0	0	0	0	0	1	0	0	0	0	0	0	0	0	0	0	0	0	0	0	0	0	0	0	0	0	0
AABR07013762.1	461	7	0	6	0	5	0	1	0	12	0	3	0	5	0	3	0	3	0	10	0	1	0	4	0	5	0	11	0	2	0	7	0	7	0	1	0	4	0	1	0	10	0	4	0	2	0	6	0
AABR07013764.1	713	0	0	0	0	0	0	0	0	0	0	0	0	0	0	0	0	0	0	0	0	0	0	0	0	0	0	0	0	0	0	0	0	0	0	0	0	0	0	0	0	0	0	0	0	0	0	0	0
AABR07013764.2	355	0	0	0	0	0	0	0	0	0	0	0	0	0	0	0	0	0	0	0	0	0	0	0	0	0	0	0	0	0	0	0	0	0	0	0	0	0	0	0	0	0	0	0	0	0	0	0	0
AABR07013764.3	414	1	0	1	0	0	0	0	0	2	0	1	0	0	0	1	0	2	0	2	0	0	0	0	0	0	0	1	0	0	0	1	0	1	0	0	0	1	0	2	0	1	0	0	0	1	0	0	0
AABR07013776.1	444	91	91	85	85	77	77	103	103	82	82	62	62	94	94	93	93	120	120	66	66	113	113	104	104	58	58	92	92	104	104	91	91	53	53	88	88	111	111	73	73	84	84	79	79	74	74	99	99
AABR07013784.1	481	0	0	0	0	0	0	0	0	0	0	0	0	0	0	0	0	0	0	0	0	0	0	0	0	0	0	0	0	0	0	0	0	0	0	0	0	0	0	0	0	0	0	0	0	0	0	0	0
AABR07013788.1	333	0	0	0	0	0	0	0	0	2	0	0	0	0	0	0	0	0	0	1	0	0	0	0	0	0	0	1	0	0	0	0	0	0	0	0	0	0	0	0	0	0	0	0	0	0	0	0	0
AABR07013798.1	342	0	0	0	0	0	0	0	0	0	0	0	0	0	0	0	0	0	0	0	0	0	0	0	0	0	0	0	0	0	0	0	0	0	0	0	0	0	0	0	0	0	0	0	0	0	0	0	0
AABR07013801.1	312	0	0	0	0	0	0	0	0	0	0	0	0	0	0	0	0	0	0	0	0	0	0	0	0	0	0	0	0	0	0	0	0	0	0	0	0	0	0	0	0	0	0	0	0	0	0	0	0
AABR07013802.1	336	0	0	2	2	0	0	3	3	2	2	0	0	4	4	2	1	1	1	2	2	0	0	1	1	1	1	0	0	2	2	4	4	2	2	2	2	0	0	0	0	1	1	2	2	0	0	1	1
AABR07013841.1	674	0	0	0	0	0	0	0	0	0	0	0	0	0	0	0	0	0	0	0	0	0	0	0	0	0	0	0	0	0	0	0	0	0	0	0	0	0	0	0	0	0	0	0	0	0	0	0	0
AABR07013843.1	342	0	0	2	2	1	1	0	0	0	0	0	0	0	0	0	0	0	0	1	1	1	1	1	1	0	0	1	1	0	0	0	0	1	1	0	0	0	0	0	0	0	0	1	1	0	0	0	0
AABR07013907.1	447	0	0	0	0	0	0	0	0	0	0	0	0	0	0	0	0	0	0	0	0	0	0	0	0	0	0	0	0	0	0	0	0	0	0	0	0	0	0	0	0	0	0	0	0	0	0	0	0
AABR07013911.1	100	0	0	0	0	0	0	0	0	0	0	0	0	0	0	0	0	0	0	0	0	0	0	0	0	0	0	0	0	0	0	0	0	0	0	0	0	0	0	0	0	0	0	0	0	0	0	0	0
AABR07013914.1	456	0	0	0	0	0	0	0	0	0	0	0	0	0	0	0	0	0	0	0	0	0	0	0	0	0	0	0	0	0	0	0	0	0	0	0	0	0	0	0	0	0	0	0	0	0	0	0	0
AABR07013918.1	78	0	0	0	0	0	0	0	0	0	0	0	0	0	0	0	0	0	0	0	0	0	0	0	0	0	0	0	0	0	0	0	0	0	0	0	0	0	0	0	0	0	0	0	0	0	0	0	0
AABR07013922.1	5130	0	0	0	0	0	0	0	0	0	0	0	0	0	0	0	0	0	0	0	0	0	0	0	0	0	0	0	0	0	0	0	0	0	0	0	0	0	0	0	0	0	0	0	0	0	0	0	0
AABR07013931.1	162	0	0	0	0	1	1	3	3	0	0	0	0	1	1	4	4	3	3	0	0	1	1	0	0	4	4	0	0	1	1	1	1	0	0	2	2	0	0	1	1	2	2	3	3	1	1	2	2
AABR07013931.2	207	0	0	0	0	0	0	0	0	0	0	0	0	0	0	0	0	0	0	0	0	0	0	0	0	0	0	0	0	0	0	0	0	0	0	0	0	0	0	0	0	0	0	0	0	0	0	0	0
AABR07013931.3	714	0	0	0	0	0	0	0	0	0	0	0	0	0	0	0	0	0	0	0	0	0	0	0	0	1	0	0	0	0	0	0	0	0	0	0	0	0	0	0	0	0	0	1	0	0	0	1	0
AABR07014089.1	2505	5	0	2	0	0	0	1	0	3	0	2	0	1	0	0	0	0	0	6	0	0	0	0	0	3	0	2	0	1	0	1	0	6	0	1	0	1	0	0	0	1	0	0	0	1	0	1	0
AABR07014114.1	192	12	12	16	15	16	16	15	14	25	23	13	12	21	21	15	15	13	12	8	8	10	10	11	11	17	16	17	13	21	19	11	11	10	10	11	10	12	12	16	15	21	21	8	8	17	15	12	12
AABR07014118.1	895	6	4	1	1	4	1	1	0	1	0	2	0	10	1	13	3	3	2	3	2	3	1	3	0	4	3	2	1	5	2	4	4	2	1	1	0	9	0	9	3	4	0	8	2	7	2	5	1
AABR07014119.1	231	2	0	3	0	5	0	4	0	1	0	3	0	1	0	1	0	2	0	11	0	2	0	3	0	7	0	2	0	1	0	0	0	2	0	1	0	1	0	2	0	2	0	5	0	3	0	2	0
AABR07014125.1	10475	0	0	0	0	0	0	0	0	0	0	0	0	0	0	0	0	0	0	0	0	0	0	0	0	0	0	0	0	0	0	0	0	0	0	0	0	0	0	0	0	0	0	0	0	0	0	0	0
AABR07014125.2	1745	4	0	1	0	2	0	0	0	1	0	2	0	1	0	0	0	2	0	2	0	1	0	4	0	0	0	0	0	1	0	2	0	2	0	0	0	5	0	0	0	2	0	1	0	2	0	0	0
AABR07014132.1	5130	0	0	0	0	0	0	0	0	0	0	0	0	0	0	0	0	1	0	0	0	0	0	0	0	0	0	0	0	0	0	0	0	0	0	0	0	0	0	0	0	0	0	0	0	0	0	0	0
AABR07014158.1	630	0	0	0	0	0	0	0	0	0	0	0	0	1	0	0	0	0	0	0	0	0	0	0	0	0	0	0	0	0	0	0	0	0	0	0	0	0	0	0	0	0	0	0	0	0	0	0	0
AABR07014161.1	1413	0	0	0	0	0	0	0	0	0	0	0	0	0	0	0	0	0	0	0	0	0	0	0	0	0	0	0	0	0	0	0	0	0	0	0	0	0	0	0	0	0	0	0	0	0	0	0	0
AABR07014161.2	277	2	0	1	0	4	2	0	0	0	0	0	0	0	0	2	0	1	0	1	0	0	0	0	0	0	0	0	0	1	0	1	0	2	0	0	0	2	0	0	0	0	0	0	0	0	0	0	0
AABR07014177.1	453	0	0	0	0	0	0	0	0	0	0	0	0	0	0	0	0	0	0	0	0	0	0	0	0	0	0	1	0	0	0	0	0	0	0	1	0	0	0	0	0	0	0	1	0	0	0	0	0
AABR07014205.1	677	5	0	8	1	3	0	4	0	6	0	7	1	11	1	5	0	12	1	8	1	8	0	7	0	7	0	7	0	6	0	6	0	10	1	7	1	6	1	9	4	4	0	3	0	5	0	5	0
AABR07014218.1	558	1642	20	1846	20	1999	13	1767	15	1736	16	1279	10	1868	10	2079	31	2768	33	1466	13	2182	16	1761	15	1832	16	1820	15	1898	17	1984	17	1957	17	2147	15	2243	22	2155	14	2585	20	2234	12	1775	15	2195	19
AABR07014239.1	444	1	0	8	0	5	0	2	0	5	0	2	0	3	0	0	0	5	0	4	0	2	0	3	0	1	0	1	0	1	0	1	0	3	0	5	0	3	0	2	0	4	0	2	0	0	0	2	0
AABR07014242.1	444	1	0	0	0	0	0	4	0	0	0	1	0	0	0	0	0	2	0	0	0	1	0	1	0	3	0	2	0	2	0	3	0	2	0	0	0	0	0	2	0	2	0	0	0	2	0	3	0
AABR07014259.1	204	4	4	7	6	11	10	5	5	11	7	6	5	8	7	7	4	14	9	10	8	10	7	6	4	5	3	12	7	9	6	11	11	11	8	15	11	10	8	20	16	7	5	11	11	5	4	4	3
AABR07014272.1	1004	40	29	24	21	30	17	21	16	33	28	38	33	21	16	26	21	21	16	28	21	21	17	24	19	41	31	32	28	20	15	25	17	40	34	39	35	25	22	23	18	22	17	27	21	20	16	35	24
AABR07014275.1	1022	2	1	8	4	0	0	0	0	4	1	1	0	0	0	1	1	2	1	0	0	0	0	3	2	5	3	1	0	1	1	1	1	0	0	3	0	0	0	1	1	4	2	2	2	2	2	1	1
AABR07014289.1	1110	0	0	0	0	0	0	0	0	0	0	1	1	0	0	0	0	0	0	0	0	0	0	0	0	0	0	0	0	0	0	0	0	0	0	0	0	0	0	0	0	0	0	0	0	0	0	0	0
AABR07014298.1	692	5	0	2	0	5	0	4	0	3	0	5	0	3	0	5	0	5	0	7	0	5	0	1	0	7	0	6	0	4	0	1	0	8	0	4	0	4	0	8	0	4	0	3	0	0	0	1	0
AABR07014301.1	104	0	0	0	0	0	0	1	0	0	0	0	0	0	0	0	0	0	0	0	0	0	0	0	0	0	0	0	0	0	0	0	0	0	0	0	0	0	0	0	0	0	0	0	0	0	0	0	0
AABR07014304.1	294	0	0	0	0	0	0	0	0	0	0	0	0	0	0	0	0	0	0	0	0	0	0	0	0	0	0	0	0	0	0	0	0	0	0	0	0	0	0	0	0	0	0	0	0	0	0	0	0
AABR07014306.1	524	4	0	2	0	3	0	2	0	2	0	3	0	0	0	0	0	3	0	2	0	4	0	1	0	2	0	2	0	3	0	1	0	2	0	0	0	0	0	4	0	1	0	0	0	0	0	1	0
AABR07014317.1	225	0	0	0	0	0	0	0	0	0	0	0	0	0	0	0	0	0	0	0	0	0	0	0	0	0	0	1	0	0	0	0	0	0	0	0	0	0	0	0	0	0	0	0	0	0	0	0	0
AABR07014323.1	517	2	0	1	0	1	0	1	0	2	0	0	0	0	0	0	0	0	0	0	0	0	0	0	0	1	0	1	0	0	0	0	0	1	0	0	0	0	0	1	0	3	0	0	0	1	0	2	0
AABR07014328.1	246	0	0	1	0	1	0	3	0	7	0	2	0	1	0	1	0	2	0	1	0	1	0	2	0	8	0	1	0	2	0	2	0	7	0	3	0	2	0	0	0	4	0	1	0	2	0	2	0
AABR07014342.1	664	0	0	0	0	0	0	0	0	0	0	0	0	0	0	0	0	0	0	0	0	0	0	0	0	0	0	0	0	0	0	0	0	0	0	0	0	0	0	0	0	0	0	0	0	0	0	0	0
AABR07014350.1	263	0	0	0	0	0	0	0	0	0	0	0	0	0	0	0	0	0	0	0	0	0	0	0	0	0	0	0	0	0	0	0	0	1	0	0	0	0	0	0	0	0	0	0	0	0	0	2	0
AABR07014355.1	390	0	0	0	0	0	0	0	0	0	0	0	0	0	0	0	0	0	0	0	0	0	0	0	0	0	0	0	0	0	0	0	0	0	0	0	0	0	0	0	0	0	0	0	0	0	0	0	0
AABR07014384.1	117	0	0	0	0	0	0	0	0	0	0	0	0	0	0	0	0	0	0	0	0	0	0	0	0	0	0	0	0	0	0	0	0	0	0	0	0	0	0	0	0	0	0	0	0	0	0	0	0
AABR07014387.1	1094	3	0	0	0	2	2	0	0	4	0	2	0	2	0	1	0	4	0	3	2	2	0	2	1	1	0	2	0	2	0	0	0	11	0	0	0	3	1	0	0	0	0	2	0	1	0	1	0
AABR07014424.1	1448	1	1	3	3	0	0	0	0	0	0	0	0	0	0	0	0	0	0	0	0	0	0	0	0	0	0	0	0	0	0	1	1	0	0	0	0	0	0	0	0	1	1	0	0	0	0	0	0
AABR07014426.1	1437	0	0	0	0	0	0	0	0	0	0	0	0	0	0	0	0	0	0	0	0	0	0	0	0	0	0	0	0	0	0	0	0	0	0	0	0	0	0	0	0	0	0	0	0	0	0	0	0
AABR07014478.1	112	0	0	0	0	0	0	0	0	0	0	0	0	0	0	0	0	0	0	0	0	0	0	0	0	0	0	0	0	0	0	0	0	0	0	0	0	0	0	0	0	0	0	0	0	0	0	0	0
AABR07014487.1	453	0	0	0	0	0	0	0	0	1	1	0	0	0	0	0	0	0	0	1	1	0	0	0	0	1	1	0	0	0	0	0	0	0	0	0	0	0	0	0	0	0	0	0	0	0	0	0	0
AABR07014499.1	553	0	0	0	0	0	0	0	0	0	0	1	0	0	0	0	0	0	0	0	0	0	0	0	0	1	0	0	0	0	0	1	0	0	0	0	0	0	0	0	0	0	0	0	0	0	0	0	0
AABR07014512.1	1039	0	0	0	0	0	0	0	0	0	0	0	0	0	0	0	0	0	0	0	0	0	0	0	0	0	0	0	0	0	0	0	0	0	0	0	0	1	1	0	0	0	0	0	0	0	0	1	0
AABR07014512.2	203	0	0	0	0	0	0	0	0	0	0	0	0	0	0	0	0	0	0	0	0	0	0	0	0	0	0	0	0	0	0	0	0	0	0	0	0	0	0	0	0	0	0	0	0	0	0	0	0
AABR07014524.1	207	0	0	0	0	0	0	0	0	0	0	0	0	0	0	0	0	0	0	0	0	0	0	0	0	0	0	0	0	0	0	0	0	0	0	0	0	0	0	0	0	0	0	0	0	0	0	0	0
AABR07014547.1	101	0	0	0	0	0	0	0	0	0	0	0	0	0	0	0	0	0	0	0	0	0	0	0	0	0	0	0	0	0	0	0	0	0	0	0	0	0	0	0	0	0	0	0	0	0	0	0	0
AABR07014550.1	456	0	0	0	0	1	0	0	0	0	0	0	0	0	0	0	0	1	0	0	0	0	0	0	0	0	0	0	0	0	0	0	0	0	0	0	0	1	0	0	0	1	0	0	0	0	0	0	0
AABR07014573.1	1332	0	0	0	0	0	0	0	0	0	0	0	0	0	0	0	0	0	0	0	0	0	0	0	0	0	0	0	0	0	0	0	0	0	0	0	0	0	0	0	0	0	0	0	0	0	0	0	0
AABR07014621.1	83	0	0	0	0	0	0	0	0	0	0	0	0	0	0	0	0	0	0	0	0	1	0	0	0	0	0	0	0	0	0	0	0	0	0	0	0	0	0	0	0	0	0	0	0	0	0	0	0
AABR07014630.1	898	0	0	0	0	0	0	0	0	0	0	1	0	0	0	0	0	0	0	0	0	0	0	0	0	0	0	0	0	0	0	0	0	0	0	0	0	0	0	0	0	2	0	1	0	0	0	1	0
AABR07014638.1	392	0	0	0	0	0	0	0	0	0	0	0	0	0	0	0	0	0	0	0	0	0	0	0	0	0	0	0	0	0	0	0	0	0	0	0	0	0	0	0	0	0	0	1	0	0	0	0	0
AABR07014649.1	179	63	0	42	0	62	0	46	0	86	0	51	0	62	0	41	0	74	0	63	0	75	0	56	0	62	0	64	0	28	0	43	0	63	0	46	0	49	0	63	0	60	0	81	0	47	0	42	0
AABR07014690.1	314	0	0	0	0	0	0	0	0	0	0	0	0	0	0	0	0	0	0	1	0	0	0	0	0	0	0	0	0	0	0	0	0	1	0	0	0	0	0	0	0	0	0	0	0	0	0	0	0
AABR07014722.1	106	0	0	0	0	0	0	0	0	0	0	0	0	0	0	0	0	0	0	0	0	0	0	0	0	0	0	0	0	0	0	0	0	0	0	0	0	0	0	0	0	0	0	0	0	0	0	0	0
AABR07014739.1	243	0	0	0	0	0	0	0	0	0	0	0	0	0	0	0	0	0	0	0	0	0	0	0	0	0	0	0	0	0	0	0	0	0	0	0	0	0	0	0	0	0	0	0	0	0	0	0	0
AABR07014745.1	288	0	0	0	0	0	0	0	0	1	0	1	0	0	0	1	0	0	0	0	0	0	0	0	0	0	0	1	0	2	0	0	0	1	0	2	0	0	0	0	0	0	0	0	0	0	0	0	0
AABR07014756.1	101	0	0	0	0	0	0	0	0	0	0	0	0	0	0	0	0	1	0	0	0	1	0	0	0	1	0	0	0	1	0	0	0	0	0	0	0	0	0	0	0	0	0	0	0	0	0	0	0
AABR07014756.2	99	0	0	0	0	0	0	0	0	0	0	0	0	0	0	0	0	0	0	0	0	0	0	0	0	0	0	0	0	0	0	0	0	0	0	0	0	0	0	0	0	0	0	0	0	0	0	0	0
AABR07014769.1	116	23	0	5	0	19	0	22	0	27	0	24	0	26	0	16	0	33	0	35	0	14	0	17	0	17	0	21	0	26	0	15	0	27	0	19	0	24	0	19	0	15	0	21	0	11	0	17	0
AABR07014804.1	477	1	1	0	0	0	0	1	1	2	2	0	0	1	1	0	0	5	5	0	0	0	0	3	3	1	1	1	1	2	2	2	2	0	0	1	1	1	1	5	5	1	1	4	4	9	9	1	1
AABR07014820.1	609	0	0	0	0	1	1	1	1	1	1	2	2	1	1	2	2	3	3	3	1	1	1	1	1	3	3	6	3	0	0	1	1	0	0	1	1	5	5	1	0	1	1	0	0	3	3	1	1
AABR07014823.1	340	63	12	20	1	33	8	25	6	45	3	41	3	30	5	26	1	64	14	42	4	18	2	23	1	54	3	63	7	22	6	25	2	43	8	36	2	22	5	33	4	33	2	34	4	20	2	33	6
AABR07014836.1	432	0	0	0	0	0	0	0	0	0	0	0	0	0	0	0	0	0	0	0	0	0	0	0	0	0	0	0	0	0	0	0	0	0	0	0	0	0	0	0	0	0	0	0	0	0	0	0	0
AABR07014855.1	646	93	91	70	70	66	66	72	72	95	94	55	54	83	83	88	88	92	91	61	61	77	76	55	55	60	59	52	52	62	61	90	88	67	67	76	75	69	69	63	63	94	94	91	90	62	62	108	108
AABR07014875.1	651	0	0	0	0	0	0	0	0	0	0	0	0	0	0	0	0	0	0	0	0	0	0	0	0	0	0	0	0	0	0	0	0	0	0	0	0	0	0	0	0	0	0	0	0	0	0	0	0
AABR07014881.1	70	0	0	0	0	0	0	0	0	0	0	0	0	0	0	0	0	0	0	0	0	0	0	0	0	0	0	0	0	0	0	0	0	0	0	0	0	0	0	0	0	0	0	0	0	0	0	0	0
AABR07014882.1	378	0	0	2	0	2	0	0	0	1	0	1	0	0	0	3	0	1	0	4	0	0	0	2	0	3	0	1	0	3	0	5	0	0	0	1	0	0	0	2	0	1	0	1	0	1	0	2	0
AABR07014885.1	410	0	0	0	0	0	0	0	0	0	0	0	0	0	0	0	0	0	0	0	0	0	0	0	0	0	0	0	0	0	0	0	0	0	0	0	0	0	0	0	0	0	0	0	0	0	0	0	0
AABR07014897.1	517	0	0	0	0	0	0	0	0	0	0	0	0	0	0	0	0	0	0	0	0	0	0	0	0	0	0	0	0	0	0	0	0	0	0	0	0	0	0	0	0	0	0	0	0	0	0	0	0
AABR07014897.2	899	0	0	0	0	0	0	0	0	0	0	0	0	0	0	0	0	0	0	0	0	0	0	0	0	1	0	1	0	0	0	0	0	0	0	0	0	0	0	0	0	0	0	0	0	0	0	0	0
AABR07014897.3	622	6	0	8	0	3	0	2	0	10	0	6	0	2	0	1	0	4	0	6	0	3	0	2	0	5	0	7	0	3	0	1	0	4	0	3	0	5	0	4	0	3	0	1	0	4	0	3	0
AABR07014914.1	87	0	0	0	0	0	0	0	0	0	0	0	0	0	0	0	0	0	0	0	0	0	0	0	0	0	0	0	0	0	0	0	0	0	0	0	0	0	0	0	0	0	0	0	0	0	0	0	0
AABR07014925.1	93	0	0	0	0	0	0	0	0	0	0	0	0	0	0	0	0	0	0	1	0	0	0	0	0	0	0	0	0	0	0	0	0	0	0	0	0	0	0	0	0	0	0	0	0	0	0	0	0
AABR07014980.1	66	0	0	0	0	0	0	0	0	0	0	0	0	0	0	0	0	0	0	0	0	0	0	0	0	0	0	0	0	0	0	0	0	0	0	1	0	0	0	0	0	0	0	0	0	0	0	0	0
AABR07014983.1	133	0	0	0	0	0	0	0	0	0	0	0	0	0	0	0	0	0	0	0	0	0	0	0	0	0	0	0	0	0	0	0	0	0	0	0	0	0	0	0	0	0	0	0	0	0	0	0	0
AABR07014983.2	246	0	0	0	0	0	0	0	0	0	0	0	0	0	0	0	0	0	0	0	0	0	0	0	0	0	0	0	0	0	0	0	0	0	0	0	0	0	0	0	0	0	0	0	0	0	0	0	0
AABR07014987.1	334	1	1	0	0	0	0	0	0	0	0	0	0	0	0	0	0	1	0	0	0	1	0	1	1	0	0	0	0	0	0	0	0	2	1	0	0	0	0	0	0	1	1	0	0	0	0	0	0
AABR07015002.1	1275	0	0	0	0	0	0	1	1	0	0	0	0	0	0	0	0	0	0	0	0	0	0	1	1	0	0	1	1	0	0	0	0	0	0	0	0	0	0	0	0	0	0	1	1	1	1	0	0
AABR07015006.1	957	2	2	4	4	9	9	3	2	10	9	4	3	2	1	4	4	20	18	5	5	7	7	4	4	3	3	2	2	2	2	1	1	3	2	6	5	7	6	4	4	10	10	7	6	4	4	3	3
AABR07015007.1	630	0	0	1	1	2	0	0	0	0	0	2	0	0	0	0	0	1	1	1	0	0	0	1	0	0	0	0	0	0	0	0	0	0	0	0	0	1	0	0	0	0	0	0	0	2	0	0	0
AABR07015015.1	412	0	0	3	2	2	2	4	4	2	2	3	3	4	2	1	1	1	0	3	2	3	2	1	1	0	0	2	2	2	1	0	0	4	2	2	1	2	2	2	2	2	1	2	2	2	1	1	1
AABR07015015.2	450	1	1	3	3	0	0	1	1	2	1	1	1	1	1	2	2	1	1	0	0	3	3	1	1	0	0	0	0	3	3	2	2	1	1	1	1	0	0	1	1	1	1	2	2	3	3	3	3
AABR07015040.1	1203	8	8	3	3	2	2	5	5	5	4	3	3	6	6	3	3	9	7	6	5	5	5	1	1	2	2	6	6	2	2	4	4	0	0	3	3	2	2	1	1	3	3	2	1	3	3	0	0
AABR07015042.1	49	0	0	0	0	0	0	0	0	0	0	0	0	0	0	0	0	0	0	0	0	0	0	0	0	0	0	0	0	0	0	0	0	0	0	0	0	0	0	0	0	0	0	0	0	0	0	0	0
AABR07015055.1	411	2699	2699	716	716	1327	1327	645	645	4054	4054	3998	3998	1685	1685	978	978	1922	1922	2584	2584	782	782	593	593	4909	4909	4961	4961	700	700	1040	1040	4133	4133	509	509	517	517	211	211	258	258	611	611	766	766	798	798
AABR07015055.2	49	0	0	0	0	0	0	0	0	0	0	0	0	0	0	0	0	0	0	0	0	0	0	0	0	0	0	0	0	0	0	0	0	0	0	0	0	0	0	0	0	0	0	0	0	0	0	0	0
AABR07015056.1	57	0	0	0	0	0	0	0	0	0	0	0	0	1	0	0	0	0	0	0	0	0	0	0	0	0	0	0	0	0	0	0	0	0	0	0	0	0	0	0	0	0	0	0	0	0	0	0	0
AABR07015066.1	411	2712	2712	702	702	1293	1293	725	725	4010	4010	4198	4198	1811	1811	922	922	1887	1887	2541	2541	765	765	608	608	4991	4991	5050	5050	700	700	1063	1063	4019	4019	535	535	477	477	217	217	284	284	660	660	753	753	806	806
AABR07015067.1	57	0	0	0	0	0	0	0	0	0	0	0	0	0	0	0	0	0	0	0	0	0	0	0	0	0	0	0	0	0	0	0	0	0	0	0	0	0	0	0	0	0	0	0	0	0	0	0	0
AABR07015078.1	411	2664	2664	757	757	1250	1250	651	651	4094	4094	4039	4039	1691	1691	955	955	1941	1941	2528	2528	811	811	608	608	5022	5022	4981	4981	733	733	1098	1098	4051	4051	517	517	488	488	246	246	316	316	628	628	706	706	757	757
AABR07015078.2	384	5	5	3	3	4	4	5	5	7	7	2	2	3	3	4	4	9	9	3	3	5	5	1	1	10	10	4	4	8	8	6	6	4	4	2	2	7	7	6	6	3	3	3	3	5	5	5	5
AABR07015079.1	49	0	0	0	0	0	0	0	0	0	0	0	0	0	0	0	0	0	0	0	0	0	0	0	0	0	0	0	0	0	0	0	0	0	0	0	0	0	0	0	0	0	0	0	0	0	0	0	0
AABR07015080.1	49	0	0	0	0	0	0	0	0	0	0	0	0	0	0	0	0	0	0	0	0	0	0	0	0	0	0	0	0	0	0	0	0	0	0	0	0	0	0	0	0	0	0	0	0	0	0	0	0
AABR07015080.2	411	2841	2841	731	731	1286	1286	703	703	3986	3986	4034	4034	1756	1756	924	924	1754	1754	2491	2491	783	783	558	558	4852	4852	5090	5090	678	678	1025	1025	4002	4002	497	497	501	501	236	236	239	239	678	678	778	778	796	796
AABR07015081.1	57	0	0	0	0	0	0	0	0	0	0	0	0	0	0	0	0	0	0	0	0	0	0	0	0	0	0	0	0	0	0	0	0	0	0	0	0	0	0	0	0	0	0	0	0	0	0	0	0
AABR07015112.1	1083	6	5	2	1	1	1	6	3	3	0	8	7	1	0	3	2	1	0	2	1	0	0	5	0	0	0	7	4	1	1	1	0	2	1	2	2	1	1	3	0	4	3	2	2	0	0	1	1
AABR07015165.1	3409	885	880	1143	1141	1099	1086	1052	1042	944	942	809	805	1088	1080	1255	1249	1617	1608	832	826	1261	1252	1068	1066	1013	1006	994	991	1102	1097	1095	1086	1083	1076	1179	1173	1404	1398	1315	1308	1657	1645	1356	1350	1030	1019	1307	1300
AABR07015180.1	1467	2	2	2	2	1	1	1	1	0	0	1	1	2	2	1	1	1	1	1	1	1	1	0	0	0	0	1	1	3	3	4	4	1	1	3	3	0	0	1	1	2	2	3	3	3	3	3	3
AABR07015294.1	876	0	0	2	2	0	0	0	0	0	0	0	0	0	0	3	3	3	3	1	1	1	1	1	1	2	2	0	0	2	2	4	4	1	1	0	0	1	1	1	1	0	0	0	0	1	1	1	1
AABR07015320.1	1281	0	0	0	0	0	0	0	0	0	0	0	0	0	0	0	0	0	0	0	0	0	0	1	1	0	0	0	0	0	0	0	0	0	0	0	0	0	0	0	0	0	0	0	0	0	0	0	0
AABR07015346.1	252	11	0	9	0	8	0	3	0	10	0	8	0	7	0	6	0	7	0	7	0	13	0	13	0	9	0	14	0	6	0	7	0	7	0	11	0	12	0	6	0	9	0	0	0	3	0	8	0
AABR07015358.1	460	0	0	0	0	0	0	0	0	0	0	0	0	0	0	0	0	0	0	0	0	0	0	0	0	0	0	0	0	0	0	0	0	0	0	0	0	0	0	0	0	0	0	0	0	0	0	0	0
AABR07015394.1	429	0	0	0	0	0	0	1	0	0	0	0	0	0	0	0	0	0	0	0	0	0	0	0	0	0	0	0	0	0	0	0	0	2	0	0	0	0	0	0	0	0	0	1	0	0	0	0	0
AABR07015399.1	205	0	0	0	0	0	0	0	0	1	0	0	0	1	0	3	0	3	0	0	0	0	0	0	0	0	0	0	0	1	0	1	0	0	0	1	0	1	0	0	0	2	0	0	0	2	0	0	0
AABR07015467.1	300	6	0	8	0	6	0	2	0	7	0	4	0	3	0	6	0	9	0	6	0	6	0	3	0	8	0	2	0	8	0	4	0	8	0	5	0	5	0	3	0	6	0	11	0	6	0	3	0
AABR07015468.1	115	1	0	1	0	0	0	0	0	2	0	3	0	0	0	1	0	0	0	0	0	0	0	2	0	1	0	1	0	2	0	2	0	0	0	0	0	3	0	0	0	1	0	3	0	0	0	1	0
AABR07015500.1	135	0	0	0	0	0	0	0	0	0	0	0	0	0	0	0	0	0	0	0	0	0	0	0	0	0	0	0	0	0	0	0	0	0	0	1	0	0	0	0	0	0	0	0	0	0	0	0	0
AABR07015510.1	89	0	0	0	0	0	0	0	0	0	0	0	0	0	0	0	0	0	0	0	0	0	0	0	0	0	0	0	0	0	0	0	0	0	0	0	0	0	0	0	0	0	0	0	0	0	0	0	0
AABR07015510.2	922	3	0	4	0	6	0	2	0	3	0	2	0	4	0	0	0	2	0	6	0	5	0	2	0	4	0	8	0	3	0	2	0	9	0	2	0	2	0	1	0	7	0	4	0	0	0	6	0
AABR07015517.1	615	0	0	0	0	0	0	0	0	0	0	0	0	0	0	0	0	0	0	0	0	0	0	0	0	0	0	0	0	0	0	0	0	0	0	0	0	0	0	0	0	0	0	0	0	0	0	0	0
AABR07015517.2	307	43	3	48	0	43	1	59	1	37	3	35	1	45	1	52	5	56	6	53	2	50	1	43	1	39	1	33	2	61	2	33	2	40	1	53	0	42	0	36	1	66	2	46	3	32	3	45	2
AABR07015517.3	609	0	0	9	0	0	0	1	0	0	0	0	0	2	0	2	0	1	0	2	0	2	1	2	0	5	0	3	0	2	0	2	0	0	0	3	0	3	0	5	0	5	0	2	0	1	0	3	0
AABR07015522.1	4529	0	0	0	0	0	0	2	1	1	1	2	2	1	1	0	0	0	0	4	2	1	1	0	0	0	0	1	0	3	2	0	0	0	0	0	0	0	0	0	0	1	0	0	0	0	0	3	2
AABR07015525.1	165	0	0	0	0	0	0	0	0	0	0	0	0	0	0	0	0	0	0	0	0	0	0	0	0	0	0	0	0	0	0	0	0	0	0	0	0	0	0	0	0	0	0	0	0	0	0	0	0
AABR07015531.1	99	0	0	0	0	0	0	0	0	0	0	0	0	0	0	0	0	0	0	0	0	0	0	0	0	0	0	0	0	0	0	0	0	0	0	0	0	0	0	0	0	0	0	0	0	0	0	0	0
AABR07015547.1	591	0	0	0	0	0	0	1	0	1	0	1	1	2	1	0	0	1	1	1	0	0	0	0	0	1	0	0	0	1	0	0	0	1	0	1	1	0	0	0	0	0	0	3	0	0	0	1	0
AABR07015555.1	136	0	0	0	0	0	0	0	0	0	0	0	0	0	0	0	0	0	0	0	0	0	0	0	0	0	0	0	0	0	0	0	0	0	0	0	0	0	0	0	0	0	0	0	0	0	0	0	0
AABR07015556.1	136	0	0	0	0	0	0	0	0	0	0	0	0	0	0	0	0	0	0	0	0	0	0	0	0	0	0	0	0	0	0	0	0	0	0	0	0	0	0	0	0	0	0	0	0	0	0	0	0
AABR07015559.1	1437	0	0	1	0	2	0	1	1	9	6	2	1	5	4	1	0	1	1	3	1	0	0	5	1	4	0	3	1	3	0	3	2	5	2	0	0	1	0	1	1	3	0	2	1	2	2	1	0
AABR07015582.1	124	0	0	0	0	0	0	0	0	0	0	0	0	0	0	0	0	0	0	0	0	0	0	0	0	0	0	0	0	0	0	0	0	0	0	0	0	0	0	0	0	0	0	0	0	0	0	0	0
AABR07015582.2	94	0	0	0	0	0	0	0	0	0	0	0	0	0	0	0	0	0	0	0	0	1	0	0	0	0	0	0	0	0	0	0	0	0	0	0	0	0	0	0	0	0	0	0	0	0	0	0	0
AABR07015608.1	113	1	0	2	0	4	0	2	0	3	0	1	0	1	0	1	0	3	0	2	0	2	0	2	0	1	0	1	0	1	0	3	0	2	0	2	0	1	0	1	0	5	0	1	0	1	0	1	0
AABR07015639.1	5133	1	1	2	2	1	0	3	3	0	0	3	2	0	0	5	1	0	0	0	0	0	0	1	1	1	0	6	5	1	1	1	1	2	1	0	0	0	0	1	1	0	0	0	0	0	0	1	1
AABR07015647.1	454	1	1	2	2	2	2	2	2	0	0	0	0	1	1	6	6	2	2	0	0	0	0	3	3	2	2	0	0	1	1	0	0	1	1	1	1	1	1	2	2	0	0	1	1	0	0	2	2
AABR07015647.2	336	0	0	0	0	0	0	0	0	0	0	0	0	0	0	0	0	0	0	1	1	0	0	0	0	0	0	0	0	0	0	0	0	0	0	0	0	0	0	1	1	0	0	0	0	0	0	0	0
AABR07015648.1	215	0	0	0	0	0	0	0	0	0	0	1	0	0	0	0	0	0	0	0	0	0	0	0	0	0	0	0	0	0	0	0	0	0	0	0	0	0	0	0	0	0	0	0	0	0	0	0	0
AABR07015652.1	240	0	0	0	0	0	0	0	0	0	0	0	0	0	0	0	0	0	0	0	0	0	0	0	0	0	0	0	0	0	0	0	0	0	0	0	0	0	0	0	0	0	0	0	0	0	0	1	0
AABR07015654.1	222	33	0	18	0	25	0	19	0	33	0	36	0	24	0	23	0	35	0	21	0	19	0	29	0	34	0	30	0	25	0	26	0	35	0	26	0	22	0	22	0	36	0	27	0	20	0	15	0
AABR07015674.1	1275	5	5	2	2	6	5	2	1	6	5	4	3	1	1	2	2	7	6	4	3	6	6	2	2	2	2	4	4	2	1	3	3	2	2	5	5	4	4	0	0	3	3	6	5	1	1	3	3
AABR07015687.1	1113	3	3	0	0	0	0	0	0	0	0	2	1	1	1	0	0	0	0	0	0	0	0	1	1	0	0	0	0	0	0	0	0	0	0	0	0	1	1	0	0	1	1	0	0	1	1	0	0
AABR07015705.1	663	0	0	0	0	0	0	0	0	0	0	0	0	0	0	0	0	0	0	1	1	0	0	0	0	0	0	0	0	0	0	0	0	0	0	0	0	0	0	0	0	0	0	0	0	0	0	0	0
AABR07015719.1	462	1	0	1	0	0	0	1	0	2	0	0	0	0	0	0	0	1	0	0	0	1	0	0	0	0	0	0	0	1	0	0	0	0	0	0	0	3	0	0	0	1	0	2	0	1	0	0	0
AABR07015737.1	114	0	0	0	0	0	0	0	0	0	0	0	0	0	0	0	0	0	0	0	0	0	0	0	0	0	0	0	0	0	0	0	0	0	0	0	0	0	0	0	0	0	0	0	0	0	0	0	0
AABR07015761.1	275	3	2	1	1	0	0	1	1	1	1	1	1	0	0	0	0	2	1	2	1	1	0	0	0	1	1	1	0	0	0	0	0	0	0	0	0	1	1	1	0	1	1	0	0	2	0	3	3
AABR07015783.1	340	0	0	0	0	0	0	1	0	1	0	1	0	1	0	2	0	0	0	1	0	0	0	0	0	0	0	2	0	1	0	1	0	0	0	0	0	0	0	0	0	1	0	0	0	1	0	1	0
AABR07015784.1	976	3	0	1	0	1	0	1	0	3	0	2	0	0	0	1	0	3	0	5	0	2	0	0	0	0	0	3	0	0	0	0	0	1	0	0	0	0	0	0	0	0	0	0	0	0	0	1	0
AABR07015791.1	650	0	0	0	0	0	0	0	0	0	0	0	0	0	0	0	0	0	0	0	0	0	0	0	0	0	0	0	0	0	0	0	0	0	0	0	0	0	0	0	0	0	0	0	0	0	0	0	0
AABR07015800.1	410	59	2	39	0	29	1	31	0	67	0	34	0	41	2	26	1	40	1	34	1	43	1	35	0	37	1	39	1	31	1	36	0	35	0	23	1	31	0	32	0	33	0	33	1	18	1	33	2
AABR07015800.2	996	1	0	0	0	1	1	1	1	0	0	0	0	0	0	0	0	0	0	0	0	0	0	0	0	0	0	0	0	0	0	0	0	0	0	0	0	0	0	0	0	1	1	0	0	0	0	0	0
AABR07015812.2	467	0	0	0	0	0	0	0	0	0	0	0	0	0	0	0	0	0	0	0	0	0	0	0	0	0	0	0	0	0	0	0	0	0	0	0	0	0	0	0	0	0	0	0	0	0	0	0	0
AABR07015814.1	105	0	0	0	0	0	0	0	0	0	0	0	0	0	0	0	0	0	0	0	0	0	0	0	0	0	0	0	0	0	0	0	0	0	0	0	0	0	0	0	0	0	0	0	0	0	0	0	0
AABR07015834.1	102	0	0	0	0	0	0	0	0	0	0	0	0	0	0	0	0	0	0	0	0	0	0	0	0	0	0	0	0	0	0	0	0	0	0	0	0	0	0	0	0	0	0	0	0	0	0	0	0
AABR07015838.1	131	0	0	0	0	0	0	0	0	0	0	0	0	0	0	0	0	0	0	0	0	0	0	0	0	0	0	0	0	0	0	0	0	0	0	0	0	0	0	0	0	0	0	0	0	0	0	0	0
AABR07015838.2	59	0	0	0	0	0	0	0	0	0	0	0	0	0	0	0	0	0	0	0	0	0	0	0	0	0	0	0	0	0	0	0	0	0	0	0	0	0	0	0	0	0	0	0	0	0	0	0	0
AABR07015846.1	6628	0	0	0	0	1	0	0	0	0	0	0	0	2	2	0	0	0	0	1	1	0	0	0	0	1	1	0	0	0	0	0	0	0	0	0	0	0	0	1	1	0	0	0	0	1	1	0	0
AABR07015855.1	62	0	0	0	0	0	0	0	0	0	0	0	0	0	0	0	0	0	0	0	0	0	0	0	0	0	0	0	0	0	0	0	0	0	0	0	0	0	0	0	0	0	0	0	0	0	0	0	0
AABR07015889.1	324	0	0	0	0	2	2	1	1	0	0	1	1	1	1	2	2	1	1	0	0	1	1	0	0	1	1	1	1	0	0	0	0	1	1	1	1	1	1	2	1	1	1	1	1	1	1	0	0
AABR07015903.1	58	0	0	0	0	0	0	0	0	0	0	0	0	0	0	0	0	0	0	0	0	0	0	0	0	0	0	0	0	0	0	0	0	0	0	0	0	0	0	0	0	0	0	0	0	0	0	0	0
AABR07015907.1	237	0	0	0	0	0	0	0	0	0	0	0	0	0	0	0	0	0	0	0	0	0	0	0	0	0	0	0	0	0	0	0	0	0	0	0	0	0	0	0	0	0	0	0	0	0	0	0	0
AABR07015907.2	109	0	0	0	0	0	0	0	0	0	0	0	0	0	0	0	0	0	0	0	0	0	0	0	0	0	0	0	0	0	0	0	0	0	0	0	0	0	0	0	0	0	0	0	0	0	0	0	0
AABR07015917.1	834	0	0	0	0	0	0	1	1	0	0	0	0	0	0	0	0	0	0	0	0	0	0	0	0	0	0	1	1	0	0	0	0	0	0	0	0	0	0	0	0	2	0	0	0	0	0	0	0
AABR07015941.1	288	2	0	0	0	0	0	1	0	3	0	2	0	5	0	2	0	4	0	3	0	2	0	1	0	7	0	3	0	9	0	4	0	2	0	0	0	1	0	1	0	4	0	0	0	2	0	0	0
AABR07015942.1	256	0	0	0	0	0	0	0	0	0	0	0	0	0	0	0	0	0	0	0	0	0	0	0	0	0	0	0	0	0	0	0	0	0	0	0	0	0	0	0	0	0	0	0	0	0	0	0	0
AABR07015966.1	591	12	0	2	0	5	0	6	0	10	0	6	0	4	0	4	0	5	0	6	0	3	0	1	0	7	0	3	0	6	0	6	0	12	0	5	0	6	0	4	0	3	0	5	0	3	0	3	0
AABR07015994.1	377	4	0	9	0	8	0	4	0	16	0	9	0	4	0	4	0	12	0	10	0	16	0	6	0	12	0	6	0	5	0	4	0	3	0	3	0	8	0	6	0	5	0	6	0	3	0	3	0
AABR07016056.1	445	2	0	0	0	0	0	0	0	2	0	2	0	1	0	0	0	2	0	2	0	0	0	2	0	2	0	1	0	2	0	2	0	4	0	2	0	0	0	1	0	2	0	1	0	0	0	1	0
AABR07016058.1	361	0	0	0	0	0	0	0	0	0	0	0	0	0	0	0	0	0	0	0	0	0	0	0	0	0	0	0	0	0	0	0	0	0	0	0	0	0	0	0	0	0	0	0	0	0	0	0	0
AABR07016166.1	573	150	0	34	0	52	0	25	0	198	0	171	0	48	0	24	0	58	0	188	0	22	0	22	1	126	0	117	0	27	0	37	0	136	0	33	0	30	0	23	1	28	0	33	0	11	0	34	0
AABR07016310.1	1492	1	0	0	0	2	0	2	0	0	0	2	0	3	1	0	0	2	1	0	0	2	0	1	1	0	0	3	1	2	0	0	0	3	0	0	0	0	0	1	0	1	0	3	1	2	1	0	0
AABR07016310.2	376	0	0	0	0	0	0	0	0	0	0	0	0	0	0	0	0	0	0	0	0	0	0	0	0	0	0	0	0	0	0	0	0	0	0	1	0	1	0	0	0	0	0	0	0	0	0	0	0
AABR07016365.1	1119	1	0	0	0	1	1	0	0	1	1	0	0	1	1	0	0	2	2	0	0	0	0	0	0	0	0	0	0	0	0	0	0	1	1	0	0	0	0	0	0	1	1	1	0	0	0	0	0
AABR07016412.1	330	0	0	0	0	0	0	0	0	0	0	3	0	0	0	0	0	0	0	0	0	0	0	0	0	0	0	0	0	0	0	0	0	0	0	3	2	0	0	0	0	0	0	0	0	0	0	0	0
AABR07016418.1	381	0	0	0	0	0	0	0	0	0	0	0	0	0	0	0	0	1	1	1	1	1	1	0	0	0	0	0	0	0	0	1	1	0	0	0	0	0	0	2	2	0	0	0	0	0	0	0	0
AABR07016545.1	259	19	1	13	0	16	0	9	2	33	1	30	0	17	3	17	0	22	0	20	1	10	1	19	0	29	0	15	0	8	0	17	0	25	1	14	1	7	0	14	1	10	0	17	2	8	1	9	1
AABR07016556.1	96	0	0	0	0	0	0	0	0	0	0	0	0	0	0	0	0	0	0	0	0	0	0	0	0	0	0	0	0	0	0	0	0	0	0	0	0	0	0	0	0	0	0	0	0	0	0	0	0
AABR07016556.2	67	0	0	0	0	0	0	0	0	0	0	0	0	0	0	0	0	0	0	0	0	0	0	0	0	0	0	0	0	0	0	0	0	0	0	0	0	0	0	0	0	0	0	0	0	0	0	0	0
AABR07016556.3	148	0	0	0	0	0	0	0	0	0	0	0	0	0	0	0	0	0	0	0	0	0	0	0	0	0	0	0	0	0	0	0	0	0	0	0	0	0	0	0	0	0	0	0	0	0	0	0	0
AABR07016558.1	1040	0	0	0	0	0	0	0	0	1	1	0	0	0	0	0	0	0	0	1	1	0	0	0	0	0	0	3	3	0	0	0	0	0	0	1	1	0	0	0	0	0	0	0	0	0	0	0	0
AABR07016558.2	644	0	0	0	0	0	0	0	0	0	0	0	0	0	0	0	0	0	0	0	0	0	0	0	0	0	0	0	0	0	0	0	0	0	0	0	0	0	0	0	0	0	0	0	0	0	0	0	0
AABR07016559.1	806	0	0	0	0	0	0	0	0	0	0	1	1	0	0	0	0	0	0	0	0	0	0	0	0	0	0	0	0	0	0	0	0	1	1	1	1	0	0	0	0	0	0	1	1	0	0	0	0
AABR07016566.1	219	9	0	9	0	6	0	8	0	11	0	8	0	15	0	15	0	15	0	12	0	11	0	10	0	9	0	12	0	12	0	16	0	9	0	7	0	13	0	9	0	12	0	9	0	9	0	15	0
AABR07016572.1	2331	7	5	2	1	4	4	4	2	3	0	3	1	7	4	10	4	11	4	3	2	12	4	11	4	12	5	9	6	11	3	9	3	7	1	9	2	15	6	18	7	13	9	9	4	7	2	14	4
AABR07016573.1	666	1	0	1	0	2	0	0	0	3	0	4	1	1	0	1	1	2	1	0	0	1	0	4	3	1	0	3	1	0	0	1	0	3	2	0	0	5	2	5	3	6	4	2	0	1	0	0	0
AABR07016577.1	210	1	0	3	0	1	0	2	0	4	0	8	0	4	0	8	0	5	0	4	0	2	0	2	0	1	0	0	0	1	0	7	0	11	0	2	0	7	0	1	0	3	0	4	0	5	0	2	0
AABR07016578.1	399	0	0	0	0	0	0	0	0	1	1	1	1	0	0	2	2	0	0	0	0	0	0	0	0	0	0	0	0	0	0	0	0	0	0	1	1	1	1	0	0	1	1	0	0	0	0	2	2
AABR07016578.2	692	2	0	7	0	0	0	2	0	1	0	2	0	1	0	1	0	3	0	1	0	1	0	0	0	5	0	1	0	4	0	1	0	2	0	3	3	1	0	6	0	4	1	2	1	2	1	1	0
AABR07016578.3	949	5	4	7	7	5	5	7	6	1	1	5	5	7	6	9	9	8	8	5	5	4	2	1	0	8	7	9	8	6	6	9	8	9	6	4	3	4	4	4	1	6	5	7	6	3	3	6	5
AABR07016586.1	413	5	0	4	0	3	0	4	0	10	0	5	0	8	0	4	0	12	0	8	0	4	0	0	0	6	0	6	0	5	0	3	0	10	0	4	0	9	0	5	0	7	0	3	0	5	0	5	0
AABR07016589.1	793	0	0	0	0	0	0	0	0	0	0	0	0	0	0	0	0	0	0	0	0	0	0	0	0	0	0	0	0	0	0	0	0	0	0	0	0	0	0	0	0	0	0	0	0	0	0	0	0
AABR07016592.1	716	0	0	0	0	0	0	0	0	0	0	0	0	0	0	0	0	1	0	0	0	0	0	0	0	0	0	0	0	0	0	0	0	1	0	0	0	0	0	0	0	0	0	0	0	0	0	0	0
AABR07016619.1	447	0	0	0	0	0	0	0	0	0	0	0	0	0	0	0	0	0	0	0	0	0	0	0	0	0	0	0	0	0	0	0	0	0	0	0	0	0	0	0	0	0	0	0	0	0	0	0	0
AABR07016621.1	269	0	0	0	0	0	0	0	0	0	0	0	0	0	0	0	0	0	0	0	0	0	0	0	0	0	0	0	0	0	0	0	0	0	0	0	0	0	0	0	0	0	0	0	0	0	0	0	0
AABR07016633.1	91	0	0	0	0	0	0	0	0	0	0	0	0	0	0	0	0	0	0	0	0	0	0	0	0	0	0	0	0	0	0	0	0	0	0	0	0	0	0	0	0	0	0	0	0	0	0	0	0
AABR07016635.1	378	1	1	0	0	0	0	0	0	1	1	0	0	0	0	0	0	0	0	0	0	1	1	0	0	0	0	0	0	0	0	0	0	1	1	0	0	0	0	0	0	0	0	0	0	0	0	0	0
AABR07016640.1	387	0	0	0	0	0	0	0	0	0	0	0	0	0	0	1	1	0	0	0	0	0	0	0	0	0	0	0	0	0	0	0	0	0	0	0	0	0	0	0	0	0	0	0	0	0	0	0	0
AABR07016640.2	77	0	0	1	0	0	0	0	0	1	0	0	0	1	0	0	0	0	0	1	0	0	0	0	0	0	0	1	0	0	0	0	0	0	0	0	0	0	0	0	0	0	0	0	0	0	0	0	0
AABR07016650.1	142	0	0	0	0	0	0	0	0	0	0	0	0	0	0	0	0	0	0	0	0	0	0	0	0	0	0	0	0	0	0	0	0	0	0	1	0	0	0	0	0	0	0	0	0	0	0	0	0
AABR07016672.1	1491	0	0	0	0	2	0	1	0	0	0	0	0	1	0	1	0	1	0	0	0	2	0	1	0	2	0	2	0	1	0	1	0	2	0	0	0	1	0	0	0	0	0	0	0	0	0	0	0
AABR07016674.1	774	11	0	8	0	5	0	3	0	14	0	14	0	6	0	16	0	5	0	10	0	6	0	1	0	9	0	8	0	1	0	6	0	11	0	7	0	8	0	4	0	4	0	5	0	5	0	9	0
AABR07016692.1	315	0	0	0	0	0	0	0	0	0	0	0	0	0	0	0	0	0	0	0	0	0	0	0	0	0	0	0	0	0	0	0	0	0	0	0	0	0	0	0	0	0	0	0	0	0	0	1	1
AABR07016703.1	193	17	0	9	0	12	0	4	0	25	0	10	0	12	0	8	0	12	0	23	0	9	0	7	0	15	0	9	0	7	0	13	0	21	0	8	0	6	0	4	0	4	0	8	0	5	0	5	0
AABR07016721.1	261	21	0	9	0	10	0	11	0	28	0	24	0	16	0	10	0	14	0	20	0	10	0	10	0	14	0	16	0	4	0	5	0	20	0	16	0	7	0	9	0	7	0	10	0	6	0	4	0
AABR07016722.1	747	5	0	4	0	10	0	3	0	2	0	8	0	5	0	4	0	5	0	7	0	3	0	2	0	12	0	3	0	5	0	8	0	2	0	4	0	2	0	1	0	3	0	3	0	2	0	4	0
AABR07016722.2	305	0	0	0	0	0	0	0	0	0	0	0	0	0	0	0	0	0	0	0	0	0	0	0	0	0	0	0	0	0	0	0	0	0	0	0	0	0	0	2	0	0	0	0	0	0	0	0	0
AABR07016731.1	427	0	0	0	0	0	0	0	0	0	0	0	0	0	0	0	0	0	0	0	0	0	0	0	0	0	0	0	0	0	0	0	0	0	0	0	0	0	0	0	0	0	0	0	0	0	0	0	0
AABR07016731.2	481	15	0	7	0	11	0	6	0	14	0	5	0	6	0	4	0	12	0	14	0	4	0	3	0	19	0	7	0	6	0	6	0	9	0	12	0	12	0	10	0	7	0	11	0	7	0	12	0
AABR07016769.1	90	0	0	0	0	0	0	0	0	0	0	0	0	0	0	0	0	0	0	0	0	0	0	0	0	0	0	0	0	0	0	0	0	0	0	0	0	0	0	0	0	0	0	0	0	0	0	0	0
AABR07016779.1	321	3	1	4	1	9	2	7	2	17	4	14	4	15	4	10	3	18	7	9	2	5	1	9	3	7	1	14	5	8	3	7	2	11	4	5	0	5	2	12	7	10	3	3	0	7	4	8	3
AABR07016805.1	330	0	0	0	0	0	0	0	0	0	0	0	0	0	0	0	0	0	0	0	0	0	0	0	0	0	0	0	0	0	0	0	0	0	0	0	0	0	0	0	0	0	0	0	0	0	0	0	0
AABR07016841.1	309	0	0	0	0	0	0	0	0	0	0	0	0	0	0	0	0	0	0	0	0	0	0	0	0	0	0	0	0	0	0	0	0	0	0	0	0	0	0	0	0	0	0	0	0	0	0	0	0
AABR07016841.2	284	0	0	0	0	0	0	0	0	2	0	4	0	0	0	0	0	0	0	0	0	1	0	0	0	0	0	1	0	1	0	0	0	1	0	0	0	0	0	0	0	1	0	0	0	0	0	1	0
AABR07016845.1	1551	4	0	7	0	7	0	5	0	12	1	6	0	4	1	2	0	3	0	1	1	1	0	5	0	6	0	3	0	2	0	2	0	4	0	7	0	4	0	10	0	9	2	0	0	3	0	10	0
AABR07016856.1	877	0	0	1	0	1	0	1	0	2	0	0	0	1	0	3	0	1	0	0	0	1	0	0	0	2	0	0	0	0	0	2	0	1	0	2	0	0	0	0	0	1	0	0	0	0	0	0	0
AABR07016873.1	70	0	0	0	0	0	0	0	0	0	0	0	0	0	0	0	0	0	0	0	0	0	0	0	0	0	0	0	0	0	0	0	0	0	0	0	0	0	0	0	0	0	0	0	0	0	0	0	0
AABR07016883.1	123	0	0	0	0	0	0	0	0	0	0	0	0	0	0	0	0	0	0	0	0	0	0	0	0	0	0	0	0	0	0	0	0	0	0	0	0	0	0	0	0	0	0	0	0	0	0	0	0
AABR07016919.1	643	0	0	0	0	0	0	0	0	0	0	0	0	0	0	0	0	0	0	0	0	0	0	0	0	0	0	0	0	0	0	0	0	0	0	0	0	0	0	0	0	0	0	0	0	0	0	0	0
AABR07016934.1	571	0	0	0	0	0	0	0	0	0	0	0	0	0	0	0	0	0	0	0	0	0	0	0	0	0	0	0	0	0	0	0	0	0	0	0	0	0	0	0	0	0	0	0	0	0	0	0	0
AABR07016947.1	825	0	0	0	0	0	0	0	0	0	0	1	0	0	0	0	0	0	0	0	0	0	0	0	0	0	0	0	0	1	0	0	0	1	0	0	0	0	0	0	0	0	0	0	0	0	0	0	0
AABR07016947.2	1118	0	0	0	0	1	0	0	0	0	0	0	0	0	0	0	0	0	0	0	0	0	0	0	0	0	0	0	0	1	0	0	0	0	0	0	0	0	0	0	0	0	0	0	0	0	0	0	0
AABR07016950.1	429	0	0	0	0	0	0	0	0	0	0	0	0	0	0	0	0	0	0	0	0	0	0	0	0	0	0	0	0	0	0	0	0	0	0	0	0	0	0	0	0	0	0	0	0	0	0	0	0
AABR07016950.2	186	0	0	0	0	0	0	0	0	0	0	0	0	0	0	0	0	0	0	0	0	0	0	0	0	0	0	0	0	0	0	0	0	0	0	0	0	0	0	0	0	0	0	0	0	0	0	0	0
AABR07016966.1	294	0	0	0	0	0	0	0	0	0	0	0	0	0	0	0	0	0	0	0	0	0	0	0	0	0	0	0	0	0	0	0	0	0	0	0	0	0	0	0	0	0	0	0	0	0	0	0	0
AABR07016975.1	186	0	0	0	0	0	0	0	0	0	0	0	0	0	0	0	0	0	0	0	0	0	0	0	0	0	0	0	0	0	0	0	0	0	0	0	0	0	0	0	0	0	0	0	0	0	0	0	0
AABR07016976.1	676	423	0	199	0	287	0	151	0	422	0	351	0	265	0	194	0	314	0	381	0	200	0	177	0	380	0	345	0	189	0	214	0	393	0	227	0	178	0	158	0	182	0	200	0	122	0	173	0
AABR07016992.1	471	0	0	0	0	0	0	0	0	0	0	0	0	0	0	0	0	0	0	0	0	0	0	0	0	0	0	0	0	0	0	0	0	0	0	0	0	0	0	0	0	0	0	0	0	0	0	0	0
AABR07017045.1	282	0	0	0	0	0	0	1	1	1	0	0	0	1	1	0	0	0	0	0	0	0	0	0	0	0	0	2	2	0	0	0	0	0	0	1	0	0	0	0	0	0	0	0	0	0	0	0	0
AABR07017103.1	1516	1	0	0	0	0	0	0	0	0	0	1	0	0	0	1	0	0	0	0	0	0	0	0	0	1	0	0	0	0	0	0	0	0	0	1	0	0	0	0	0	0	0	0	0	0	0	0	0
AABR07017104.1	1113	0	0	0	0	1	0	0	0	0	0	2	0	0	0	0	0	1	1	0	0	0	0	0	0	0	0	1	0	0	0	1	0	0	0	0	0	0	0	0	0	0	0	0	0	0	0	0	0
AABR07017110.1	906	4	0	5	0	4	0	2	0	2	0	0	0	4	0	0	0	5	0	1	0	2	0	2	0	2	0	2	0	2	0	1	0	1	0	2	0	3	0	3	0	4	0	2	0	2	0	4	0
AABR07017113.1	568	7	0	3	0	3	0	1	0	7	0	7	0	6	0	5	1	4	0	7	0	3	0	3	0	5	0	8	0	6	0	2	0	4	1	3	0	2	0	2	0	6	0	0	0	3	0	2	0
AABR07017140.1	435	1	0	0	0	0	0	0	0	0	0	0	0	0	0	0	0	0	0	0	0	0	0	0	0	0	0	0	0	0	0	0	0	0	0	0	0	0	0	0	0	2	0	0	0	0	0	1	0
AABR07017141.1	435	0	0	0	0	0	0	0	0	0	0	0	0	0	0	0	0	0	0	0	0	0	0	0	0	0	0	0	0	0	0	0	0	0	0	0	0	0	0	0	0	0	0	0	0	0	0	0	0
AABR07017145.1	2046	16	0	14	0	3	0	6	0	8	0	6	0	10	0	9	0	14	0	1	0	11	0	8	0	11	0	5	0	10	0	13	0	13	0	6	0	13	2	6	0	11	0	12	0	15	0	3	0
AABR07017159.1	232	2	0	1	0	5	4	1	0	4	0	2	0	1	0	0	0	1	0	3	0	1	0	2	0	2	1	1	0	2	0	2	0	2	1	1	0	3	2	0	0	1	0	1	0	2	0	0	0
AABR07017159.2	1113	0	0	0	0	0	0	0	0	0	0	0	0	0	0	0	0	0	0	0	0	0	0	0	0	0	0	0	0	0	0	0	0	0	0	0	0	0	0	0	0	0	0	0	0	0	0	0	0
AABR07017176.1	300	3	0	0	0	4	0	1	0	3	0	0	0	0	0	1	0	0	0	0	0	2	0	2	0	4	0	1	0	1	0	0	0	2	0	0	0	0	0	1	0	1	0	0	0	2	0	1	0
[truncated: 30,403 more rows]

## Sheet: Table C
Gene ID	Exon length	UN1 Total gene reads	UN1 Total exon reads	UN2 Total gene reads	UN2 Total exon reads	UN3 Total gene reads	UN3 Total exon reads	UN4 Total gene reads	UN4 Total exon reads	fzSPZ1 Total gene reads	fzSPZ1 Total exon reads	fzSPZ2 Total gene reads	fzSPZ2 Total exon reads	fzSPZ3 Total gene reads	fzSPZ3 Total exon reads	fzSPZ4 Total gene reads	fzSPZ4 Total exon reads	SPZ1 Total gene reads	SPZ1 Total exon reads	SPZ2 Total gene reads	SPZ2 Total exon reads	SPZ3 Total gene reads	SPZ3 Total exon reads	SPZ4 Total gene reads	SPZ4 Total exon reads	Mock1 Total gene reads	Mock1 Total exon reads	Mock2 Total gene reads	Mock2 Total exon reads	Mock3 Total gene reads	Mock3 Total exon reads	Mock4 Total gene reads	Mock4 Total exon reads	TZ1 Total gene reads	TZ1 Total exon reads	TZ2 Total gene reads	TZ2 Total exon reads	TZ3 Total gene reads	TZ3 Total exon reads	TZ4 Total gene reads	TZ4 Total exon reads	TZ+fzSPZ1 Total gene reads	TZ+fzSPZ1 Total exon reads	TZ+fzSPZ2 Total gene reads	TZ+fzSPZ2 Total exon reads	TZ+fzSPZ3 Total gene reads	TZ+fzSPZ3 Total exon reads	TZ+fzSPZ4 Total gene reads	TZ+fzSPZ4 Total exon reads
TGME49_200010	3391	0	0	0	0	0	0	0	0	0	0	0	0	0	0	0	0	3	3	12	10	14	13	11	10	0	0	0	0	0	0	0	0	66	57	81	77	84	75	72	57	91	80	102	78	52	46	61	52
TGME49_200110	404	0	0	0	0	0	0	0	0	0	0	0	0	0	0	0	0	0	0	2	2	0	0	0	0	0	0	0	0	0	0	0	0	2	2	0	0	0	0	0	0	1	1	1	1	0	0	2	2
TGME49_200130	1058	0	0	0	0	0	0	0	0	0	0	0	0	0	0	0	0	0	0	2	2	3	3	1	1	0	0	0	0	0	0	0	0	1	1	4	4	3	3	2	2	3	3	0	0	1	1	2	2
TGME49_200230	1812	0	0	0	0	0	0	0	0	0	0	0	0	0	0	0	0	0	0	10	10	8	8	8	8	0	0	0	0	0	0	0	0	25	25	18	18	26	26	21	21	23	23	25	25	21	21	16	16
TGME49_200240	1491	0	0	0	0	0	0	0	0	0	0	0	0	0	0	0	0	0	0	6	6	3	3	9	9	0	0	0	0	0	0	0	0	14	14	23	23	24	24	18	18	25	25	17	17	16	16	22	22
TGME49_200250	1788	0	0	0	0	0	0	0	0	0	0	0	0	0	0	0	0	3	3	11	11	7	6	2	1	0	0	0	0	0	0	0	0	137	130	143	137	118	114	132	128	162	156	120	115	91	84	122	118
TGME49_200260	777	0	0	0	0	0	0	0	0	0	0	0	0	0	0	0	0	1	0	2	2	0	0	3	2	0	0	0	0	0	0	0	0	3	2	1	1	11	10	2	2	0	0	3	3	1	1	3	3
TGME49_200270	1795	0	0	0	0	0	0	0	0	0	0	0	0	0	0	0	0	10	10	15	15	19	19	19	19	0	0	0	0	0	0	0	0	35	35	49	49	32	32	43	43	25	25	34	34	19	19	34	34
TGME49_200280	2847	0	0	0	0	0	0	0	0	0	0	0	0	0	0	0	0	2	2	9	9	16	16	10	10	0	0	0	0	0	0	0	0	17	17	13	13	34	34	27	27	26	26	15	15	11	11	19	19
TGME49_200290	2027	0	0	0	0	0	0	0	0	0	0	0	0	0	0	0	0	3	3	16	16	26	23	24	20	0	0	0	0	0	0	0	0	65	47	57	46	75	61	83	70	65	50	72	63	34	32	51	39
TGME49_200295	2563	0	0	0	0	0	0	0	0	0	0	0	0	0	0	0	0	0	0	1	1	2	2	0	0	0	0	0	0	0	0	0	0	6	6	8	7	4	4	4	4	6	3	2	2	1	1	1	1
TGME49_200300	756	0	0	0	0	0	0	0	0	0	0	0	0	0	0	0	0	0	0	0	0	0	0	0	0	0	0	0	0	0	0	0	0	1	0	0	0	0	0	0	0	1	0	2	2	1	0	0	0
TGME49_200310	989	0	0	0	0	0	0	0	0	0	0	0	0	0	0	0	0	1	1	2	2	6	6	2	2	0	0	0	0	0	0	0	0	21	19	28	24	34	33	22	19	46	42	42	40	19	17	21	20
TGME49_200320	1574	0	0	0	0	0	0	0	0	0	0	0	0	0	0	0	0	5	5	13	12	17	17	12	12	0	0	0	0	1	1	0	0	22	21	43	35	48	47	28	28	42	40	24	23	29	24	24	23
TGME49_200330	2288	0	0	0	0	0	0	0	0	0	0	0	0	0	0	0	0	0	0	3	3	0	0	2	2	0	0	0	0	0	0	0	0	11	10	10	9	20	19	11	10	22	17	12	12	12	11	11	10
TGME49_200340	1132	0	0	0	0	0	0	0	0	0	0	0	0	0	0	0	0	2	2	1	1	20	20	5	5	0	0	0	0	0	0	0	0	6	6	1	1	4	4	4	4	8	8	4	4	3	3	4	4
TGME49_200350	2910	0	0	0	0	0	0	0	0	0	0	0	0	0	0	0	0	4	4	37	35	42	41	40	39	0	0	0	0	0	0	0	0	20	17	17	14	20	18	13	10	26	24	23	21	19	16	23	20
TGME49_200360	1096	0	0	0	0	0	0	0	0	0	0	0	0	0	0	0	0	31	31	79	79	114	114	109	109	0	0	0	0	0	0	0	0	108	108	132	132	130	130	113	113	135	135	122	122	102	102	92	92
TGME49_200370	1917	0	0	0	0	0	0	0	0	0	0	0	0	0	0	0	0	2	1	6	6	10	9	11	10	0	0	0	0	0	0	0	0	12	7	13	13	11	11	12	11	21	18	21	20	15	11	7	7
TGME49_200375	201	0	0	0	0	0	0	0	0	0	0	0	0	0	0	0	0	0	0	0	0	2	0	0	0	0	0	0	0	0	0	0	0	2	2	2	0	5	1	4	1	4	0	2	0	3	1	3	0
TGME49_200385	6777	0	0	0	0	0	0	0	0	0	0	1	1	0	0	0	0	3	2	12	11	8	6	3	1	0	0	0	0	0	0	0	0	54	47	49	40	66	59	49	46	60	50	60	53	34	28	40	37
TGME49_200400	3507	0	0	0	0	0	0	0	0	0	0	0	0	0	0	0	0	2	1	13	12	24	19	19	14	0	0	0	0	0	0	0	0	41	26	45	38	42	38	38	29	57	53	58	45	45	40	41	31
TGME49_200410	2784	0	0	0	0	0	0	0	0	0	0	0	0	0	0	0	0	0	0	2	2	4	4	10	10	0	0	0	0	0	0	0	0	11	11	10	10	12	12	7	7	5	5	15	15	10	10	16	16
TGME49_200430	1545	0	0	0	0	0	0	0	0	0	0	0	0	0	0	0	0	1	1	2	2	6	6	5	4	0	0	0	0	0	0	0	0	7	6	7	6	5	4	9	9	3	3	3	3	4	4	5	5
TGME49_200440	2877	0	0	0	0	0	0	0	0	0	0	0	0	0	0	0	0	1	1	4	4	6	6	3	3	0	0	0	0	0	0	0	0	13	13	9	9	13	13	10	8	11	10	11	11	8	8	13	13
TGME49_200450	3954	0	0	0	0	0	0	0	0	0	0	0	0	0	0	0	0	2	2	2	1	2	2	5	5	0	0	0	0	0	0	0	0	10	8	9	9	13	11	8	6	17	15	7	6	9	7	10	9
TGME49_200460	4075	0	0	0	0	0	0	0	0	0	0	0	0	0	0	0	0	2	2	8	8	17	10	13	12	0	0	0	0	0	0	0	0	26	18	19	17	25	22	20	17	30	25	27	23	15	14	15	9
TGME49_200470	3197	0	0	0	0	0	0	0	0	0	0	0	0	0	0	0	0	3	2	13	12	25	22	23	19	0	0	0	0	0	0	0	0	14	13	16	13	15	14	21	21	16	14	22	20	12	10	21	20
TGME49_200480	504	0	0	0	0	0	0	0	0	0	0	0	0	0	0	0	0	0	0	0	0	0	0	0	0	0	0	0	0	0	0	0	0	1	1	0	0	0	0	1	1	0	0	0	0	0	0	0	0
TGME49_200590	1564	0	0	0	0	0	0	0	0	0	0	0	0	0	0	0	0	1	1	4	3	3	2	4	3	0	0	0	0	0	0	0	0	8	6	3	3	4	3	3	3	7	4	3	1	5	5	3	2
TGME49_200595	381	0	0	0	0	0	0	0	0	0	0	0	0	0	0	0	0	0	0	0	0	3	0	3	0	0	0	0	0	0	0	0	0	4	0	6	0	3	0	4	0	3	0	6	0	1	0	6	0
TGME49_200600	367	0	0	0	0	0	0	0	0	0	0	0	0	0	0	0	0	0	0	0	0	0	0	0	0	0	0	0	0	0	0	0	0	0	0	0	0	0	0	0	0	0	0	0	0	0	0	0	0
TGME49_200700	420	0	0	0	0	0	0	0	0	0	0	0	0	0	0	0	0	0	0	0	0	0	0	0	0	0	0	0	0	0	0	0	0	2	2	0	0	0	0	0	0	0	0	1	1	2	2	0	0
TGME49_201100	1780	0	0	0	0	0	0	0	0	0	0	0	0	0	0	0	0	0	0	0	0	0	0	0	0	0	0	0	0	0	0	0	0	0	0	0	0	1	1	0	0	0	0	0	0	0	0	0	0
TGME49_201110	1401	0	0	0	0	0	0	0	0	0	0	0	0	0	0	0	0	1	1	4	3	2	1	3	3	0	0	0	0	0	0	0	0	3	2	2	1	5	2	3	3	0	0	4	3	3	1	4	2
TGME49_201120	8125	0	0	0	0	0	0	0	0	0	0	0	0	0	0	0	0	5	5	21	21	17	16	26	25	0	0	0	0	0	0	0	0	62	60	49	49	49	48	46	46	51	51	55	54	43	43	38	38
TGME49_201130	5827	0	0	0	0	0	0	0	0	1	1	0	0	0	0	0	0	6	6	25	25	28	27	25	25	0	0	0	0	0	0	0	0	66	65	51	51	65	65	60	60	69	69	70	70	43	42	48	48
TGME49_201140	5014	0	0	0	0	0	0	0	0	0	0	0	0	0	0	0	0	6	6	14	14	19	19	23	23	0	0	0	0	0	0	0	0	30	25	22	22	35	35	23	23	33	33	26	25	18	18	32	32
TGME49_201150	6930	0	0	0	0	0	0	0	0	0	0	0	0	0	0	0	0	0	0	13	13	14	14	17	16	0	0	0	0	0	0	0	0	29	26	23	21	42	40	38	36	30	30	41	39	41	39	22	22
TGME49_201160	1022	0	0	0	0	0	0	0	0	0	0	0	0	0	0	0	0	0	0	0	0	0	0	0	0	0	0	0	0	0	0	0	0	1	1	1	1	0	0	1	1	1	1	2	2	1	1	0	0
TGME49_201170	1491	0	0	0	0	0	0	0	0	0	0	0	0	0	0	0	0	1	1	0	0	2	1	2	2	0	0	0	0	0	0	0	0	66	65	73	72	68	66	93	91	84	81	57	57	55	53	56	56
TGME49_201180	5803	0	0	0	0	0	0	0	0	0	0	0	0	0	0	0	0	1	1	5	4	9	8	9	9	0	0	0	0	1	1	0	0	68	63	76	73	69	65	74	70	77	77	79	73	67	65	60	56
TGME49_201190	556	0	0	0	0	0	0	0	0	1	1	0	0	0	0	0	0	0	0	0	0	0	0	0	0	0	0	0	0	0	0	0	0	0	0	0	0	0	0	0	0	1	1	0	0	0	0	0	0
TGME49_201200	2112	0	0	0	0	0	0	0	0	0	0	0	0	0	0	0	0	4	4	11	11	3	3	7	5	0	0	0	0	0	0	0	0	6	6	5	5	12	11	11	10	15	13	4	4	5	5	6	5
TGME49_201210	3845	0	0	0	0	0	0	0	0	0	0	0	0	0	0	0	0	1	1	4	4	6	6	2	2	0	0	0	0	0	0	0	0	11	10	4	4	7	7	4	4	6	6	9	9	5	4	4	4
TGME49_201215	678	0	0	0	0	0	0	0	0	0	0	0	0	0	0	0	0	0	0	0	0	1	0	0	0	0	0	0	0	0	0	0	0	7	5	11	0	7	1	11	8	4	0	4	0	6	2	7	5
TGME49_201220	2096	0	0	0	0	0	0	0	0	0	0	0	0	0	0	0	0	2	2	1	1	1	1	2	1	0	0	0	0	0	0	0	0	16	14	9	9	10	9	12	12	16	15	24	22	14	12	10	9
TGME49_201230	5122	0	0	0	0	0	0	0	0	0	0	0	0	0	0	0	0	0	0	1	1	0	0	0	0	0	0	0	0	0	0	0	0	27	25	9	9	21	21	27	27	10	10	11	10	13	11	24	24
TGME49_201240	3532	0	0	0	0	0	0	0	0	0	0	0	0	0	0	0	0	0	0	1	1	0	0	0	0	0	0	0	0	0	0	0	0	13	13	18	17	11	11	12	12	21	21	9	9	10	10	15	15
TGME49_201250	6603	0	0	0	0	0	0	0	0	0	0	0	0	0	0	0	0	0	0	0	0	0	0	0	0	0	0	0	0	0	0	0	0	43	37	24	23	34	34	27	27	35	33	46	46	35	34	33	32
TGME49_201260	4120	0	0	0	0	0	0	0	0	0	0	0	0	0	0	0	0	3	3	16	15	23	20	19	19	0	0	0	0	0	0	0	0	77	66	89	73	105	88	97	86	103	97	86	77	64	58	69	62
TGME49_201270	4513	0	0	0	0	0	0	0	0	0	0	0	0	0	0	0	0	6	5	24	24	30	30	21	21	0	0	0	0	0	0	0	0	23	22	36	35	39	38	29	27	29	29	36	36	24	24	30	29
TGME49_201380	2930	0	0	0	0	0	0	0	0	0	0	0	0	0	0	0	0	3	3	17	14	35	32	27	25	0	0	0	0	0	0	0	0	54	50	68	58	84	79	91	84	83	76	62	57	45	42	72	65
TGME49_201390	2393	0	0	0	0	0	0	0	0	0	0	0	0	0	0	1	1	25	20	112	88	206	173	208	179	0	0	0	0	0	0	0	0	215	184	236	209	274	236	236	199	288	248	232	197	169	149	188	161
TGME49_201400	2607	0	0	0	0	0	0	0	0	0	0	0	0	0	0	0	0	2	2	7	7	15	12	9	8	0	0	0	0	0	0	0	0	28	27	18	17	23	21	28	27	31	29	21	21	24	23	29	28
TGME49_201520	1796	0	0	0	0	0	0	0	0	0	0	0	0	0	0	0	0	0	0	7	5	5	5	7	7	0	0	0	0	0	0	0	0	32	29	55	50	60	53	56	49	47	42	50	48	22	20	42	40
TGME49_201630	2137	0	0	0	0	0	0	0	0	0	0	0	0	0	0	0	0	0	0	0	0	0	0	0	0	0	0	0	0	0	0	0	0	17	11	9	4	15	7	17	13	9	6	10	7	16	13	8	7
TGME49_201640	3768	0	0	0	0	0	0	0	0	0	0	0	0	0	0	0	0	0	0	0	0	0	0	0	0	0	0	0	0	0	0	0	0	9	9	15	15	11	11	11	11	12	12	7	7	5	5	10	10
TGME49_201650	4215	0	0	0	0	0	0	0	0	0	0	0	0	0	0	0	0	0	0	0	0	0	0	0	0	0	0	0	0	0	0	0	0	11	10	11	11	6	6	12	11	12	12	7	7	10	10	13	13
TGME49_201660	3003	0	0	0	0	0	0	0	0	0	0	0	0	0	0	0	0	0	0	0	0	0	0	0	0	0	0	0	0	0	0	0	0	0	0	0	0	0	0	1	1	0	0	1	1	1	1	2	2
TGME49_201670	5510	0	0	0	0	0	0	0	0	0	0	0	0	0	0	0	0	5	5	23	23	13	13	13	13	0	0	0	0	0	0	0	0	19	19	34	34	29	29	23	23	30	30	20	20	13	13	30	30
TGME49_201680	4792	0	0	0	0	0	0	0	0	0	0	0	0	0	0	0	0	17	17	59	55	89	89	61	59	0	0	0	0	0	0	1	1	127	121	134	131	132	130	127	123	152	145	115	112	89	85	126	123
TGME49_201690	4846	0	0	0	0	0	0	0	0	0	0	0	0	0	0	0	0	0	0	4	4	10	10	5	5	0	0	0	0	0	0	0	0	2	2	3	3	3	3	3	3	8	8	7	7	1	1	6	6
TGME49_201700	3650	0	0	0	0	0	0	0	0	0	0	1	1	0	0	0	0	3	3	23	22	19	19	20	20	0	0	0	0	0	0	0	0	64	64	73	73	76	75	74	74	75	73	64	63	45	44	63	60
TGME49_201710	3210	0	0	0	0	0	0	0	0	0	0	0	0	0	0	0	0	3	3	13	10	9	9	7	7	0	0	0	0	0	0	0	0	13	8	8	7	8	7	14	13	16	14	8	8	15	13	14	13
TGME49_201720	2490	0	0	0	0	0	0	0	0	0	0	0	0	0	0	0	0	3	3	6	6	4	3	6	6	0	0	0	0	0	0	0	0	7	7	4	4	9	8	7	7	14	14	7	7	5	5	7	7
TGME49_201730	1044	0	0	0	0	0	0	1	1	0	0	0	0	0	0	0	0	0	0	0	0	0	0	0	0	0	0	0	0	0	0	0	0	0	0	1	1	0	0	0	0	1	1	0	0	0	0	0	0
TGME49_201740	1323	0	0	0	0	0	0	0	0	0	0	0	0	0	0	0	0	0	0	2	2	1	1	4	4	0	0	0	0	0	0	0	0	5	5	4	4	3	3	4	4	9	9	5	5	8	8	4	4
TGME49_201750	372	0	0	0	0	0	0	0	0	0	0	0	0	0	0	0	0	0	0	0	0	0	0	0	0	0	0	0	0	0	0	0	0	0	0	0	0	0	0	0	0	0	0	0	0	0	0	0	0
TGME49_201760	2345	0	0	0	0	0	0	0	0	0	0	0	0	0	0	0	0	3	3	3	3	11	9	6	6	0	0	0	0	0	0	0	0	29	28	29	29	32	29	43	41	43	40	36	36	27	27	29	28
TGME49_201770	6699	1	1	0	0	0	0	0	0	1	1	0	0	0	0	0	0	6	6	7	5	10	9	10	10	2	2	0	0	1	1	0	0	23	22	16	14	27	24	23	20	34	34	24	23	22	20	15	12
TGME49_201775	282	0	0	0	0	0	0	0	0	0	0	0	0	0	0	0	0	0	0	0	0	0	0	0	0	0	0	0	0	0	0	0	0	0	0	0	0	0	0	0	0	0	0	0	0	0	0	0	0
TGME49_201780	2310	0	0	0	0	0	0	0	0	0	0	0	0	0	0	0	0	88	86	344	336	445	444	532	526	0	0	0	0	0	0	0	0	365	361	373	363	444	436	373	365	417	410	385	379	283	279	317	315
TGME49_201785	2252	0	0	0	0	0	0	0	0	0	0	0	0	0	0	0	0	17	17	55	55	76	76	101	101	0	0	0	0	0	0	0	0	50	50	82	82	86	86	87	86	73	73	65	64	63	63	74	74
TGME49_201790	2021	0	0	0	0	0	0	0	0	0	0	0	0	0	0	0	0	1	1	5	4	11	8	17	14	0	0	0	0	0	0	0	0	10	9	16	15	16	16	17	15	18	14	14	14	10	8	15	14
TGME49_201800	2325	0	0	0	0	0	0	0	0	0	0	0	0	0	0	0	0	0	0	6	4	9	8	3	3	0	0	0	0	1	1	0	0	33	33	37	37	35	35	29	28	46	46	37	36	30	29	32	32
TGME49_201810	4354	0	0	0	0	0	0	0	0	0	0	0	0	0	0	0	0	4	4	12	12	15	15	9	9	0	0	0	0	0	0	0	0	25	25	44	44	48	48	41	41	56	56	34	34	38	38	27	27
TGME49_201820	11775	0	0	0	0	0	0	0	0	0	0	0	0	0	0	0	0	1	1	3	3	3	3	0	0	0	0	0	0	0	0	0	0	44	44	35	35	49	49	29	29	21	20	37	37	40	40	24	24
TGME49_201830	1940	0	0	0	0	0	0	0	0	0	0	0	0	0	0	0	0	1	1	1	1	3	3	5	4	0	0	0	0	0	0	0	0	5	5	7	7	3	3	5	5	6	6	6	6	2	2	4	4
TGME49_201840	3488	0	0	0	0	0	0	0	0	0	0	0	0	0	0	0	0	0	0	12	11	8	8	9	9	0	0	0	0	0	0	0	0	39	37	33	31	39	38	40	38	39	39	44	43	26	22	41	39
TGME49_201850	2936	0	0	0	0	0	0	0	0	0	0	0	0	0	0	0	0	1	1	22	22	17	17	11	11	0	0	0	0	0	0	0	0	2	2	3	3	8	8	6	6	8	8	8	8	8	8	7	7
TGME49_201860	2020	0	0	0	0	0	0	0	0	0	0	0	0	0	0	0	0	15	15	53	53	80	79	67	66	0	0	0	0	0	0	0	0	230	229	287	286	291	284	272	265	315	307	269	266	203	202	263	260
TGME49_201870	3822	0	0	0	0	0	0	0	0	0	0	0	0	0	0	0	0	1	1	9	8	10	8	8	7	0	0	0	0	0	0	0	0	15	15	23	23	32	30	17	15	36	35	21	21	14	14	25	25
TGME49_201880	1499	0	0	0	0	0	0	0	0	0	0	0	0	0	0	0	0	4	3	19	19	17	17	17	16	0	0	0	0	0	0	0	0	44	43	63	61	47	47	53	52	58	56	54	53	31	31	49	48
TGME49_201890	2025	0	0	0	0	0	0	0	0	0	0	0	0	0	0	0	0	0	0	0	0	0	0	0	0	0	0	0	0	0	0	0	0	0	0	1	1	0	0	0	0	2	2	0	0	1	0	0	0
TGME49_201895	615	0	0	0	0	0	0	0	0	0	0	0	0	0	0	0	0	0	0	0	0	0	0	0	0	0	0	0	0	0	0	0	0	0	0	0	0	0	0	0	0	0	0	0	0	0	0	0	0
TGME49_201900	3784	0	0	0	0	0	0	0	0	0	0	0	0	0	0	0	0	1	1	12	11	6	5	10	9	0	0	0	0	0	0	0	0	14	9	10	7	13	11	11	11	18	15	8	7	9	9	12	10
TGME49_202010	4797	0	0	0	0	0	0	0	0	0	0	0	0	0	0	0	0	1	1	8	8	5	5	12	11	0	0	0	0	0	0	0	0	14	13	19	18	27	25	24	22	39	39	29	27	22	22	29	29
TGME49_202020	5904	0	0	0	0	0	0	0	0	0	0	0	0	0	0	0	0	3	1	19	16	23	18	28	27	0	0	0	0	0	0	0	0	17	15	18	13	19	17	19	15	21	19	5	4	10	8	16	9
TGME49_202025	3618	0	0	0	0	0	0	0	0	0	0	0	0	0	0	0	0	1	0	0	0	4	3	5	3	0	0	0	0	0	0	0	0	2	2	2	1	1	1	2	2	1	0	2	1	1	1	4	3
TGME49_202030	6495	0	0	0	0	0	0	0	0	0	0	0	0	0	0	0	0	1	1	6	6	6	4	5	4	0	0	0	0	0	0	0	0	24	17	27	21	57	45	41	34	54	44	43	31	42	34	37	33
TGME49_202040	4741	0	0	0	0	0	0	0	0	0	0	0	0	0	0	0	0	3	2	12	11	15	14	15	15	0	0	0	0	0	0	0	0	26	24	24	23	40	39	23	23	25	25	33	31	18	14	24	22
TGME49_202050	1468	0	0	0	0	0	0	0	0	0	0	0	0	0	0	0	0	0	0	0	0	0	0	1	1	0	0	0	0	0	0	0	0	1	0	2	2	2	2	1	0	0	0	5	4	1	1	0	0
TGME49_202060	291	0	0	0	0	0	0	0	0	0	0	0	0	0	0	0	0	0	0	0	0	1	1	0	0	0	0	0	0	0	0	0	0	0	0	0	0	1	0	0	0	0	0	0	0	0	0	0	0
TGME49_202065	687	0	0	0	0	0	0	0	0	0	0	0	0	0	0	0	0	0	0	0	0	0	0	0	0	0	0	0	0	0	0	0	0	0	0	0	0	0	0	0	0	0	0	0	0	0	0	0	0
TGME49_202070	23679	0	0	0	0	0	0	0	0	0	0	1	0	1	1	0	0	9	9	59	56	53	53	42	42	0	0	0	0	0	0	0	0	135	128	135	133	113	110	90	87	109	107	120	119	85	84	79	76
TGME49_202080	4524	2	0	0	0	0	0	0	0	3	0	2	0	0	0	0	0	3	2	12	8	8	6	11	9	0	0	0	0	0	0	0	0	12	8	17	16	18	18	11	10	20	19	9	7	7	6	12	10
TGME49_202090	1931	0	0	0	0	0	0	0	0	0	0	0	0	0	0	0	0	0	0	0	0	0	0	0	0	0	0	0	0	0	0	0	0	0	0	0	0	1	1	0	0	0	0	0	0	0	0	0	0
TGME49_202100	1111	0	0	0	0	0	0	0	0	0	0	0	0	0	0	0	0	0	0	1	1	1	1	0	0	0	0	0	0	0	0	0	0	0	0	1	1	1	1	2	2	1	1	0	0	2	1	0	0
TGME49_202110	1327	0	0	0	0	0	0	0	0	0	0	0	0	0	0	0	0	0	0	1	1	1	1	2	2	2	2	0	0	0	0	0	0	1	1	0	0	1	1	2	2	0	0	0	0	0	0	1	1
TGME49_202120	5435	0	0	0	0	0	0	0	0	0	0	0	0	0	0	0	0	5	5	11	9	18	16	14	13	0	0	0	0	0	0	0	0	42	38	50	50	64	60	45	43	57	49	43	39	33	29	52	44
TGME49_202140	1809	0	0	0	0	0	0	0	0	0	0	0	0	0	0	0	0	0	0	1	1	0	0	0	0	0	0	0	0	0	0	0	0	0	0	0	0	0	0	1	1	1	1	1	1	1	1	2	1
TGME49_202160	3737	0	0	0	0	0	0	0	0	0	0	0	0	0	0	0	0	3	2	11	9	11	10	17	13	0	0	0	0	0	0	0	0	13	9	12	11	23	22	14	12	11	11	20	19	10	8	19	16
TGME49_202170	2592	0	0	0	0	0	0	0	0	0	0	0	0	0	0	0	0	0	0	3	3	4	3	3	2	1	0	0	0	0	0	0	0	3	0	6	3	4	2	12	9	5	3	11	8	3	2	6	5
TGME49_202180	5637	0	0	0	0	0	0	3	0	0	0	1	0	0	0	1	1	2	2	10	5	12	12	3	3	2	0	0	0	2	0	0	0	14	13	25	20	28	22	12	10	24	23	20	18	16	15	13	13
TGME49_202190	4158	0	0	0	0	0	0	0	0	0	0	0	0	0	0	0	0	1	1	10	10	14	14	9	8	0	0	0	0	0	0	0	0	28	22	30	27	27	25	19	17	36	32	27	23	27	24	20	17
TGME49_202200	4036	0	0	0	0	0	0	0	0	0	0	0	0	0	0	0	0	9	9	46	46	55	54	57	57	0	0	0	0	0	0	0	0	111	110	125	122	94	92	112	111	128	128	115	113	59	59	96	95
TGME49_202205	841	0	0	0	0	0	0	0	0	0	0	0	0	0	0	0	0	0	0	0	0	0	0	0	0	0	0	0	0	0	0	0	0	0	0	0	0	1	1	0	0	0	0	0	0	0	0	0	0
TGME49_202210	1498	0	0	0	0	0	0	0	0	0	0	0	0	0	0	0	0	0	0	0	0	0	0	0	0	0	0	0	0	0	0	0	0	0	0	0	0	0	0	0	0	0	0	0	0	0	0	0	0
TGME49_202220	5128	0	0	0	0	0	0	0	0	0	0	0	0	0	0	0	0	0	0	0	0	6	6	1	1	0	0	0	0	0	0	0	0	22	22	34	34	24	24	24	24	26	26	21	21	15	15	15	15
TGME49_202230	6687	0	0	0	0	0	0	0	0	0	0	0	0	1	1	0	0	6	6	23	23	24	23	38	38	0	0	0	0	0	0	0	0	24	24	26	25	20	20	8	8	15	15	18	15	11	10	36	35
TGME49_202240	7508	0	0	0	0	0	0	0	0	0	0	0	0	0	0	0	0	0	0	3	2	5	4	4	4	0	0	0	0	0	0	0	0	11	11	9	9	12	10	10	10	11	11	8	8	5	5	4	4
TGME49_202250	5034	0	0	0	0	0	0	0	0	0	0	0	0	0	0	0	0	5	5	15	14	11	11	10	10	0	0	0	0	0	0	0	0	19	17	21	20	31	31	22	21	31	29	29	27	12	12	19	19
TGME49_202255	3163	0	0	0	0	0	0	0	0	0	0	0	0	0	0	0	0	0	0	2	0	2	1	3	3	0	0	0	0	0	0	0	0	0	0	0	0	0	0	0	0	1	1	1	0	1	1	0	0
TGME49_202260	1260	0	0	0	0	0	0	0	0	0	0	0	0	0	0	0	0	0	0	0	0	0	0	0	0	0	0	0	0	0	0	0	0	0	0	0	0	0	0	1	1	0	0	0	0	0	0	0	0
TGME49_202280	5704	0	0	0	0	0	0	0	0	0	0	0	0	0	0	0	0	0	0	4	1	1	0	1	1	0	0	0	0	1	1	0	0	13	9	8	7	14	14	11	7	5	3	9	8	7	4	5	4
TGME49_202285	1850	0	0	0	0	0	0	0	0	0	0	0	0	0	0	0	0	0	0	0	0	0	0	0	0	0	0	0	0	0	0	0	0	0	0	1	0	0	0	0	0	0	0	0	0	0	0	0	0
TGME49_202290	2680	0	0	0	0	0	0	0	0	0	0	0	0	0	0	0	0	1	1	4	4	8	8	6	6	0	0	0	0	0	0	0	0	16	16	7	7	10	10	12	12	10	10	8	8	11	11	11	11
TGME49_202300	2227	0	0	0	0	0	0	0	0	0	0	0	0	0	0	0	0	0	0	2	2	4	4	8	5	0	0	0	0	0	0	0	0	8	8	8	8	10	10	6	5	5	5	6	5	5	4	10	9
TGME49_202310	3390	0	0	0	0	0	0	0	0	0	0	0	0	0	0	0	0	0	0	10	10	17	17	11	11	0	0	0	0	0	0	0	0	12	12	16	14	20	20	20	19	32	28	9	9	17	16	18	17
TGME49_202320	0	0	0	0	0	0	0	0	0	0	0	0	0	0	0	0	0	0	0	0	0	0	0	0	0	0	0	0	0	0	0	0	0	0	0	0	0	0	0	0	0	0	0	0	0	0	0	0	0
TGME49_202330	600	0	0	0	0	0	0	0	0	0	0	0	0	0	0	0	0	0	0	0	0	0	0	0	0	0	0	0	0	0	0	0	0	0	0	0	0	0	0	0	0	0	0	0	0	0	0	0	0
TGME49_202340	1458	0	0	0	0	0	0	0	0	0	0	0	0	0	0	0	0	0	0	1	0	1	1	0	0	0	0	0	0	0	0	0	0	0	0	0	0	0	0	0	0	0	0	0	0	0	0	0	0
TGME49_202350	2675	0	0	0	0	0	0	0	0	0	0	0	0	0	0	0	0	3	2	4	4	8	8	8	4	0	0	0	0	0	0	0	0	11	10	19	17	12	10	6	6	17	17	16	16	6	6	9	7
TGME49_202360	2749	0	0	0	0	0	0	0	0	0	0	0	0	0	0	0	0	1	1	2	1	0	0	2	0	0	0	0	0	0	0	0	0	7	6	2	2	6	6	2	2	1	1	2	1	4	4	1	1
TGME49_202370	3053	0	0	0	0	0	0	0	0	0	0	0	0	0	0	0	0	3	3	22	22	25	25	22	22	0	0	0	0	0	0	0	0	70	66	59	59	70	69	71	69	65	65	65	65	54	53	57	53
TGME49_202375	4024	0	0	0	0	0	0	0	0	0	0	0	0	0	0	0	0	3	3	8	6	4	4	10	9	0	0	0	0	0	0	0	0	25	20	22	19	19	16	18	17	24	23	13	10	11	10	21	17
TGME49_202380	3819	0	0	0	0	0	0	0	0	0	0	0	0	0	0	1	0	4	4	17	13	23	23	7	6	0	0	0	0	0	0	0	0	48	43	53	50	56	56	55	51	59	53	43	42	44	39	61	54
TGME49_202390	2681	1	1	0	0	0	0	0	0	0	0	0	0	0	0	0	0	0	0	0	0	0	0	0	0	0	0	0	0	0	0	0	0	29	29	28	28	26	26	33	33	35	35	33	33	16	16	15	15
TGME49_202400	5874	0	0	0	0	0	0	0	0	0	0	0	0	0	0	0	0	1	1	5	5	6	6	1	0	0	0	0	0	0	0	0	0	2	2	1	0	1	0	1	1	1	1	4	2	2	1	0	0
TGME49_202410	8595	0	0	0	0	0	0	0	0	0	0	0	0	0	0	0	0	3	3	11	10	16	16	12	12	0	0	0	0	0	0	0	0	43	42	36	36	30	30	27	27	32	32	45	43	40	37	26	26
TGME49_202420	3191	0	0	0	0	0	0	0	0	0	0	0	0	0	0	0	0	2	2	4	4	7	7	10	10	0	0	0	0	0	0	0	0	17	15	14	13	26	26	16	15	21	19	12	11	16	16	12	9
TGME49_202430	3605	0	0	0	0	0	0	0	0	0	0	0	0	0	0	0	0	0	0	0	0	4	4	0	0	0	0	0	0	1	1	0	0	17	17	14	13	17	14	21	17	20	19	14	14	8	8	19	19
TGME49_202440	2192	37	0	7	0	19	0	14	0	41	0	31	0	11	0	7	0	19	0	29	2	14	1	9	0	28	0	32	0	9	0	17	0	21	2	9	5	13	3	25	9	20	9	18	4	13	1	14	3
TGME49_202445	955	0	0	0	0	0	0	0	0	0	0	0	0	0	0	0	0	0	0	0	0	0	0	0	0	0	0	0	0	0	0	0	0	0	0	0	0	0	0	0	0	0	0	0	0	0	0	0	0
TGME49_202450	1797	0	0	0	0	0	0	0	0	0	0	0	0	0	0	0	0	0	0	1	1	1	1	1	1	0	0	0	0	0	0	0	0	9	9	6	6	13	13	6	6	10	10	10	10	7	7	5	5
TGME49_202460	4619	2	0	0	0	0	0	2	0	3	0	0	0	2	0	0	0	3	0	11	9	13	10	8	7	2	0	3	0	0	0	4	0	36	31	33	31	28	23	37	32	56	50	35	33	20	19	40	39
TGME49_202470	4736	0	0	0	0	0	0	0	0	0	0	0	0	0	0	0	0	2	2	7	6	14	14	10	10	0	0	0	0	0	0	0	0	21	21	25	25	20	20	13	13	20	20	18	18	15	15	15	15
TGME49_202480	2275	0	0	0	0	0	0	0	0	0	0	0	0	0	0	0	0	1	1	6	5	0	0	5	5	0	0	0	0	0	0	0	0	9	8	9	9	16	14	4	4	12	12	12	8	6	6	11	9
TGME49_202490	12561	0	0	0	0	0	0	0	0	0	0	0	0	0	0	0	0	10	10	57	56	46	46	32	31	0	0	0	0	0	0	0	0	124	118	102	101	116	113	89	88	111	111	125	123	87	85	76	76
TGME49_202500	2765	0	0	0	0	0	0	0	0	0	0	0	0	0	0	0	0	6	6	13	13	20	20	20	19	0	0	0	0	0	0	0	0	214	207	234	229	274	271	230	223	251	249	216	210	163	162	208	207
TGME49_202510	2132	0	0	0	0	0	0	0	0	0	0	0	0	0	0	0	0	1	1	4	4	13	13	5	5	0	0	0	0	1	1	0	0	22	22	17	16	19	19	23	23	23	23	20	20	21	21	25	25
TGME49_202520	5953	0	0	0	0	0	0	0	0	0	0	0	0	0	0	0	0	9	9	15	15	42	42	30	30	0	0	0	0	0	0	0	0	29	27	39	39	32	32	38	38	54	54	37	37	27	27	29	29
TGME49_202530	3711	0	0	0	0	0	0	0	0	1	0	0	0	0	0	0	0	2	1	16	16	28	22	20	17	3	0	0	0	0	0	0	0	53	50	38	38	43	43	32	29	34	33	27	25	21	19	31	31
TGME49_202540	9085	7	0	2	0	0	0	0	0	3	0	4	0	0	0	0	0	12	11	51	44	35	34	37	36	1	0	0	0	0	0	1	0	77	71	83	83	83	82	72	70	68	66	84	84	62	61	73	71
TGME49_202550	6639	0	0	0	0	0	0	0	0	0	0	0	0	0	0	0	0	4	4	9	9	9	9	7	5	0	0	0	0	0	0	0	0	36	34	47	47	46	41	38	37	41	36	22	20	26	25	33	31
TGME49_202568	664	0	0	0	0	0	0	0	0	0	0	0	0	0	0	0	0	3	2	4	4	2	2	2	2	0	0	0	0	0	0	0	0	11	8	7	7	5	4	3	3	3	3	4	2	4	2	5	5
TGME49_202572	3548	0	0	0	0	0	0	0	0	0	0	0	0	0	0	0	0	1	1	1	1	2	2	3	2	0	0	0	0	0	0	0	0	10	9	16	15	17	13	10	9	14	14	11	6	11	10	3	2
TGME49_202580	4805	1	0	0	0	0	0	0	0	1	0	2	0	0	0	0	0	1	1	5	2	8	8	2	2	0	0	1	0	0	0	0	0	31	27	35	32	38	36	32	31	35	33	28	25	23	22	39	38
TGME49_202590	3225	0	0	0	0	0	0	0	0	0	0	0	0	0	0	0	0	0	0	6	6	2	2	5	5	0	0	0	0	0	0	0	0	6	6	7	7	15	15	11	11	15	15	11	11	4	4	7	7
TGME49_202600	1886	0	0	0	0	0	0	0	0	0	0	0	0	0	0	0	0	2	2	0	0	1	1	1	1	0	0	0	0	0	0	0	0	1	1	0	0	0	0	1	1	1	1	0	0	4	4	0	0
TGME49_202610	6049	0	0	1	1	1	1	0	0	0	0	0	0	0	0	0	0	17	16	60	56	59	56	58	53	0	0	0	0	0	0	0	0	58	56	66	63	79	77	51	51	67	65	55	55	60	56	64	62
TGME49_202620	2770	0	0	0	0	0	0	0	0	0	0	0	0	0	0	0	0	4	4	16	16	23	23	23	23	0	0	0	0	0	0	0	0	75	75	79	79	87	87	80	80	87	87	96	96	46	46	82	82
TGME49_202630	5169	0	0	0	0	0	0	0	0	0	0	0	0	0	0	0	0	12	12	30	24	35	33	25	22	0	0	0	0	0	0	0	0	53	49	50	48	56	56	50	49	50	48	44	43	23	21	37	35
TGME49_202640	6756	0	0	0	0	0	0	0	0	0	0	0	0	0	0	0	0	1	1	12	7	7	6	8	8	0	0	0	0	0	0	0	0	18	16	13	12	16	15	14	13	12	11	13	10	14	12	19	17
TGME49_202650	4685	0	0	0	0	1	0	0	0	0	0	0	0	0	0	0	0	1	0	14	10	10	10	7	5	0	0	2	0	0	0	0	0	9	8	19	17	12	12	16	15	16	16	12	12	5	4	12	11
TGME49_202660	0	0	0	0	0	0	0	0	0	0	0	0	0	0	0	0	0	0	0	0	0	0	0	0	0	0	0	0	0	0	0	0	0	0	0	0	0	0	0	0	0	0	0	0	0	0	0	0	0
TGME49_202670	0	0	0	0	0	0	0	0	0	0	0	0	0	0	0	0	0	0	0	0	0	0	0	0	0	0	0	0	0	0	0	0	0	0	0	0	0	0	0	0	0	0	0	0	0	0	0	0	0
TGME49_202680	3825	0	0	0	0	0	0	0	0	0	0	0	0	0	0	0	0	6	4	34	30	26	24	33	31	0	0	0	0	1	1	0	0	77	70	81	77	99	96	85	84	95	92	76	76	59	57	78	76
TGME49_202690	2344	0	0	0	0	0	0	0	0	0	0	0	0	0	0	0	0	1	1	7	5	7	6	3	2	0	0	0	0	0	0	0	0	13	13	10	9	7	7	12	11	13	13	8	6	8	6	10	10
TGME49_202700	4025	0	0	0	0	0	0	0	0	0	0	0	0	0	0	0	0	1	1	4	4	5	5	12	12	0	0	0	0	0	0	0	0	4	4	14	14	2	1	4	4	5	5	3	3	8	8	2	2
TGME49_202720	8271	0	0	0	0	0	0	0	0	0	0	0	0	0	0	0	0	2	1	4	4	15	15	8	8	0	0	0	0	0	0	0	0	11	11	4	4	10	10	6	6	10	10	4	4	6	6	10	10
TGME49_202730	5861	0	0	0	0	0	0	0	0	0	0	0	0	0	0	0	0	3	3	6	6	2	2	1	1	0	0	0	0	0	0	0	0	25	25	19	19	18	18	20	20	28	28	26	26	17	17	21	21
TGME49_202735	339	0	0	0	0	0	0	0	0	0	0	0	0	0	0	0	0	0	0	1	0	0	0	0	0	0	0	0	0	0	0	0	0	0	0	0	0	1	1	0	0	0	0	0	0	1	1	2	1
TGME49_202740	3676	0	0	0	0	0	0	0	0	0	0	0	0	0	0	0	0	0	0	11	11	8	8	10	8	0	0	0	0	0	0	0	0	8	8	6	6	7	6	1	1	13	12	11	11	5	4	4	4
TGME49_202750	4725	0	0	0	0	0	0	0	0	0	0	0	0	0	0	0	0	5	5	13	13	11	10	19	16	0	0	0	0	0	0	0	0	15	13	14	14	15	15	9	8	18	16	10	10	5	4	13	12
TGME49_202760	2472	0	0	0	0	0	0	0	0	0	0	0	0	0	0	0	0	0	0	9	8	10	10	10	10	0	0	0	0	0	0	0	0	5	4	10	10	4	4	8	8	8	5	9	9	4	4	10	10
TGME49_202770	6008	0	0	0	0	0	0	0	0	0	0	0	0	0	0	0	0	20	18	85	82	127	115	125	105	0	0	0	0	0	0	0	0	133	118	124	119	145	128	124	117	133	127	134	120	122	112	110	102
TGME49_202780	4808	0	0	0	0	0	0	0	0	0	0	0	0	0	0	0	0	6	6	27	27	29	29	19	19	0	0	0	0	0	0	0	0	71	71	73	73	66	66	60	60	70	70	67	67	63	63	55	55
TGME49_202790	2497	0	0	0	0	0	0	0	0	0	0	0	0	0	0	0	0	1	1	9	6	16	15	5	5	0	0	0	0	0	0	0	0	1	1	1	1	7	7	3	3	6	5	6	5	5	5	6	5
TGME49_202800	3123	0	0	0	0	0	0	0	0	0	0	0	0	0	0	0	0	1	1	5	5	4	4	4	4	0	0	0	0	0	0	0	0	8	8	10	8	7	6	7	7	14	14	7	5	5	4	10	10
TGME49_202810	1803	0	0	0	0	0	0	0	0	0	0	0	0	0	0	0	0	4	4	12	10	8	6	8	7	0	0	0	0	0	0	0	0	13	12	13	12	15	15	14	14	11	11	13	12	5	5	8	7
TGME49_202820	3710	0	0	0	0	0	0	0	0	0	0	0	0	0	0	0	0	2	1	35	34	34	32	26	26	0	0	0	0	0	0	0	0	52	50	61	61	50	50	49	48	61	60	67	66	35	35	36	32
TGME49_202830	5481	0	0	0	0	0	0	0	0	0	0	0	0	0	0	0	0	22	22	76	75	88	88	85	82	0	0	0	0	0	0	0	0	76	74	126	117	86	84	70	68	97	89	103	102	58	56	71	69
TGME49_202840	5577	0	0	0	0	0	0	0	0	0	0	0	0	0	0	0	0	27	26	84	74	119	111	105	99	0	0	0	0	0	0	0	0	135	126	156	151	165	163	143	139	180	178	134	127	123	119	125	118
TGME49_202850	7007	0	0	0	0	0	0	0	0	0	0	0	0	0	0	0	0	0	0	6	6	9	8	5	5	0	0	0	0	0	0	0	0	5	5	12	12	8	8	6	6	7	7	7	5	4	4	8	7
TGME49_202860	1826	0	0	0	0	0	0	0	0	0	0	0	0	0	0	0	0	3	3	3	3	11	11	6	6	0	0	0	0	0	0	0	0	14	14	11	11	19	19	18	18	23	23	12	12	12	12	14	14
TGME49_202870	1521	0	0	0	0	0	0	0	0	0	0	0	0	0	0	0	0	1	1	10	10	2	2	13	13	0	0	0	0	0	0	0	0	24	22	23	22	21	21	14	14	28	28	17	17	11	10	21	20
TGME49_202880	4062	0	0	0	0	0	0	0	0	0	0	0	0	0	0	0	0	0	0	2	1	2	2	1	1	0	0	0	0	0	0	0	0	9	9	5	5	0	0	2	2	7	7	5	4	3	3	6	6
TGME49_202890	3949	0	0	0	0	0	0	0	0	0	0	0	0	0	0	0	0	3	3	21	21	16	16	23	23	0	0	1	1	0	0	0	0	32	32	27	27	42	42	45	45	54	54	48	48	26	26	33	33
TGME49_202895	0	0	0	0	0	0	0	0	0	0	0	0	0	0	0	0	0	0	0	0	0	0	0	0	0	0	0	0	0	0	0	0	0	0	0	0	0	0	0	0	0	0	0	0	0	0	0	0	0
TGME49_202900	7065	0	0	0	0	0	0	0	0	0	0	0	0	0	0	0	0	13	13	36	35	35	35	31	31	0	0	0	0	0	0	0	0	47	47	46	46	53	53	43	43	39	39	39	39	37	37	39	38
TGME49_202910	1188	0	0	0	0	0	0	0	0	0	0	0	0	0	0	0	0	0	0	0	0	2	1	0	0	0	0	0	0	0	0	0	0	0	0	0	0	0	0	0	0	0	0	0	0	0	0	0	0
TGME49_202920	5707	0	0	0	0	0	0	0	0	0	0	0	0	0	0	0	0	1	1	13	13	10	10	6	6	0	0	0	0	0	0	0	0	15	13	10	10	29	29	19	19	18	18	17	16	4	4	4	4
TGME49_202930	2676	0	0	0	0	0	0	0	0	0	0	0	0	0	0	0	0	1	1	8	8	4	4	9	9	0	0	0	0	0	0	0	0	4	4	11	11	4	4	4	4	6	6	8	8	0	0	6	6
TGME49_202940	3314	0	0	0	0	0	0	0	0	0	0	0	0	0	0	0	0	3	3	17	17	15	15	8	8	0	0	0	0	0	0	0	0	30	30	39	39	41	41	36	36	39	39	47	47	20	20	37	37
TGME49_202950	8724	0	0	0	0	0	0	0	0	0	0	0	0	0	0	0	0	1	1	6	6	21	21	6	6	0	0	0	0	0	0	0	0	45	40	43	42	58	58	35	32	48	48	44	44	27	27	37	36
TGME49_202960	1694	0	0	0	0	0	0	0	0	0	0	0	0	0	0	0	0	0	0	0	0	0	0	1	1	0	0	0	0	0	0	0	0	0	0	0	0	1	1	0	0	0	0	0	0	0	0	0	0
TGME49_202970	8201	0	0	0	0	0	0	0	0	0	0	0	0	0	0	0	0	2	2	2	2	2	2	4	4	0	0	0	0	0	0	0	0	46	45	58	57	60	59	66	63	54	52	61	58	47	44	53	51
TGME49_202975	3524	0	0	0	0	0	0	0	0	0	0	0	0	0	0	0	0	0	0	0	0	0	0	0	0	0	0	0	0	0	0	0	0	1	1	1	1	0	0	0	0	0	0	0	0	1	1	0	0
TGME49_202980	6600	0	0	0	0	0	0	0	0	0	0	0	0	0	0	0	0	9	9	51	49	34	34	36	35	0	0	0	0	0	0	0	0	58	52	32	32	56	54	47	47	58	58	48	47	31	26	45	44
TGME49_202990	1315	0	0	0	0	0	0	0	0	0	0	0	0	0	0	0	0	0	0	1	1	0	0	0	0	0	0	0	0	0	0	0	0	2	2	1	1	3	3	4	4	0	0	0	0	1	1	1	1
TGME49_203000	2511	0	0	0	0	0	0	0	0	0	0	0	0	0	0	0	0	0	0	3	3	5	5	2	2	0	0	0	0	0	0	0	0	1	1	3	3	1	1	2	2	0	0	2	2	2	2	1	1
TGME49_203010	10206	0	0	0	0	0	0	0	0	0	0	0	0	0	0	0	0	6	6	20	20	18	18	12	12	0	0	0	0	0	0	1	1	75	75	77	77	95	95	88	88	93	93	66	66	53	53	67	67
TGME49_203020	5238	0	0	0	0	0	0	0	0	0	0	0	0	0	0	0	0	4	4	10	10	7	7	3	3	0	0	0	0	0	0	0	0	7	7	21	21	17	17	13	13	21	21	11	11	10	10	6	5
TGME49_203030	2376	0	0	0	0	0	0	0	0	0	0	0	0	0	0	0	0	5	5	13	13	10	9	18	18	0	0	0	0	0	0	0	0	27	24	43	40	36	33	46	45	47	46	35	33	29	29	31	31
TGME49_203040	2352	0	0	0	0	0	0	0	0	0	0	0	0	0	0	0	0	2	1	7	4	5	4	2	1	0	0	0	0	0	0	0	0	21	16	12	8	26	16	15	11	20	19	12	12	16	9	15	13
TGME49_203050	12061	0	0	0	0	0	0	0	0	0	0	0	0	0	0	0	0	6	6	35	35	47	47	36	36	0	0	0	0	0	0	0	0	45	44	42	41	52	52	29	29	51	51	38	38	40	40	38	37
TGME49_203060	2522	0	0	0	0	0	0	0	0	0	0	0	0	0	0	0	0	2	2	17	12	29	17	26	17	0	0	0	0	0	0	0	0	50	34	69	48	78	56	60	38	67	48	86	61	46	28	51	38
TGME49_203070	937	0	0	0	0	0	0	0	0	0	0	0	0	0	0	0	0	0	0	0	0	0	0	0	0	0	0	0	0	0	0	0	0	0	0	0	0	0	0	0	0	0	0	1	1	0	0	0	0
TGME49_203080	2903	0	0	0	0	0	0	0	0	0	0	0	0	0	0	0	0	4	4	8	8	11	11	4	4	0	0	0	0	0	0	0	0	17	17	19	19	20	20	15	15	26	25	13	13	11	11	8	8
TGME49_203090	2695	0	0	0	0	0	0	0	0	0	0	0	0	0	0	0	0	0	0	1	1	3	3	0	0	0	0	0	0	0	0	0	0	0	0	0	0	0	0	0	0	0	0	0	0	0	0	1	1
TGME49_203100	493	0	0	0	0	0	0	0	0	0	0	0	0	0	0	0	0	0	0	0	0	1	1	1	1	0	0	0	0	0	0	0	0	0	0	0	0	0	0	0	0	0	0	0	0	0	0	0	0
TGME49_203110	3017	0	0	0	0	0	0	0	0	0	0	0	0	0	0	0	0	2	0	0	0	1	1	0	0	0	0	0	0	0	0	0	0	1	1	1	1	0	0	1	1	1	1	2	1	0	0	1	1
TGME49_203120	2210	0	0	0	0	0	0	0	0	0	0	0	0	0	0	0	0	2	2	5	5	1	1	1	1	0	0	0	0	0	0	0	0	3	3	4	4	2	2	0	0	3	3	1	0	5	5	0	0
TGME49_203135	13656	0	0	0	0	0	0	1	0	0	0	0	0	0	0	0	0	1	0	8	7	2	2	5	1	0	0	0	0	0	0	0	0	15	8	9	6	24	16	15	14	16	12	15	11	9	6	23	15
TGME49_203150	7540	0	0	0	0	0	0	0	0	0	0	0	0	1	1	0	0	5	5	8	8	18	17	10	10	0	0	0	0	0	0	0	0	41	41	30	30	34	33	32	32	33	33	24	24	32	31	33	33
TGME49_203160	4441	0	0	0	0	0	0	0	0	0	0	0	0	0	0	0	0	4	4	18	13	14	14	15	15	0	0	0	0	0	0	0	0	18	15	33	29	28	27	23	22	41	41	37	31	14	14	24	24
TGME49_203170	3127	0	0	0	0	0	0	0	0	0	0	0	0	0	0	0	0	3	3	16	12	10	9	10	8	0	0	0	0	0	0	0	0	34	30	45	45	40	37	36	35	41	40	35	32	31	28	35	33
TGME49_203175	813	0	0	0	0	0	0	0	0	0	0	0	0	0	0	0	0	0	0	4	1	3	1	0	0	0	0	0	0	0	0	0	0	5	2	3	1	4	2	2	0	4	3	5	4	4	2	6	2
TGME49_203180	13278	0	0	0	0	0	0	0	0	0	0	0	0	0	0	0	0	8	8	29	29	20	20	23	23	0	0	0	0	0	0	0	0	57	55	35	35	65	65	55	55	46	46	54	53	34	34	65	65
TGME49_203200	4760	1	0	0	0	0	0	0	0	0	0	0	0	0	0	0	0	1	1	4	3	3	3	8	8	0	0	0	0	0	0	0	0	4	4	13	12	15	14	19	18	12	12	6	6	13	13	17	17
TGME49_203220	5476	0	0	0	0	0	0	0	0	0	0	1	0	1	0	0	0	7	6	19	17	19	19	11	9	0	0	1	0	0	0	0	0	12	9	13	13	19	17	17	17	31	28	20	19	13	12	23	21
TGME49_203230	1987	0	0	0	0	0	0	0	0	0	0	0	0	0	0	0	0	3	3	3	3	7	7	5	5	0	0	0	0	0	0	0	0	6	6	2	2	1	1	1	1	1	1	1	1	2	2	1	1
TGME49_203240	5077	0	0	1	1	0	0	0	0	0	0	0	0	0	0	0	0	1	1	16	15	13	13	14	14	0	0	1	0	0	0	0	0	35	32	32	32	46	39	30	29	39	38	39	38	26	25	27	26
TGME49_203250	3281	0	0	0	0	0	0	0	0	0	0	0	0	0	0	0	0	0	0	0	0	0	0	0	0	0	0	0	0	0	0	0	0	0	0	5	5	2	2	1	1	6	6	1	1	1	1	0	0
TGME49_203260	7578	0	0	0	0	0	0	0	0	0	0	0	0	0	0	0	0	3	3	6	6	9	9	6	6	0	0	0	0	0	0	0	0	23	23	20	20	21	21	15	14	10	10	11	11	18	18	13	13
TGME49_203270	4115	0	0	0	0	0	0	0	0	0	0	0	0	0	0	0	0	3	3	5	5	3	3	4	4	0	0	0	0	0	0	0	0	7	7	11	9	4	4	7	6	9	9	4	4	7	7	8	8
TGME49_203280	2925	0	0	0	0	0	0	0	0	0	0	0	0	0	0	0	0	0	0	4	4	15	14	8	8	0	0	0	0	0	0	0	0	15	15	7	7	12	11	13	13	8	7	7	7	7	7	8	8
TGME49_203290	3434	0	0	0	0	0	0	0	0	0	0	0	0	0	0	0	0	1	1	11	11	7	7	12	12	0	0	0	0	0	0	0	0	46	46	61	61	48	48	61	61	71	71	60	60	38	38	50	50
TGME49_203300	4993	0	0	0	0	0	0	0	0	0	0	0	0	0	0	0	0	14	14	49	42	52	46	75	71	0	0	0	0	1	1	0	0	32	29	21	19	42	42	34	32	45	40	26	25	32	30	25	22
TGME49_203310	5212	0	0	1	1	1	1	1	1	0	0	0	0	1	1	0	0	158	158	755	755	992	992	1137	1137	0	0	0	0	1	1	0	0	854	854	938	938	1054	1054	937	937	1229	1229	978	978	720	720	862	862
TGME49_203320	18343	1	1	0	0	0	0	0	0	2	2	0	0	2	1	0	0	23	22	68	62	68	68	63	58	0	0	0	0	0	0	1	1	74	70	73	72	77	76	64	64	84	83	64	63	60	59	65	65
TGME49_203330	2364	0	0	0	0	0	0	0	0	0	0	0	0	0	0	0	0	1	1	1	1	0	0	0	0	0	0	0	0	0	0	0	0	0	0	1	1	0	0	1	1	1	1	0	0	1	1	0	0
TGME49_203340	2931	0	0	0	0	0	0	0	0	0	0	0	0	0	0	0	0	0	0	0	0	4	3	1	1	0	0	0	0	0	0	0	0	0	0	1	1	0	0	0	0	0	0	1	0	0	0	0	0
TGME49_203350	2832	0	0	0	0	0	0	0	0	0	0	0	0	0	0	0	0	0	0	1	1	0	0	1	0	0	0	0	0	0	0	0	0	10	9	11	11	6	6	4	4	8	7	10	7	7	7	13	13
TGME49_203358	1608	0	0	0	0	1	0	0	0	0	0	0	0	0	0	0	0	1	0	7	5	4	2	9	8	0	0	0	0	0	0	0	0	10	9	14	14	7	6	17	14	17	17	7	7	8	7	9	8
TGME49_203362	2235	0	0	0	0	0	0	0	0	0	0	0	0	0	0	0	0	3	3	4	4	6	6	4	4	0	0	0	0	0	0	0	0	11	11	11	10	14	14	7	7	22	22	6	6	6	6	9	7
TGME49_203370	3709	0	0	0	0	0	0	0	0	0	0	0	0	0	0	0	0	5	5	20	20	35	35	24	24	0	0	0	0	0	0	0	0	21	21	19	19	34	34	30	30	21	21	24	24	24	24	24	24
TGME49_203375	1324	0	0	0	0	0	0	0	0	0	0	0	0	0	0	0	0	0	0	0	0	0	0	2	0	0	0	0	0	0	0	0	0	0	0	2	1	0	0	0	0	0	0	0	0	0	0	0	0
TGME49_203380	3326	0	0	0	0	0	0	0	0	0	0	0	0	0	0	0	0	0	0	8	8	12	9	9	9	0	0	0	0	0	0	0	0	21	19	11	10	23	23	17	14	16	15	20	19	20	15	23	20
TGME49_203390	2505	0	0	0	0	0	0	0	0	0	0	0	0	0	0	0	0	1	1	10	10	6	6	14	12	0	0	0	0	0	0	0	0	43	41	42	36	47	42	30	26	49	47	52	46	37	32	37	29
TGME49_203400	2764	0	0	0	0	0	0	0	0	0	0	0	0	0	0	0	0	4	4	14	13	16	14	12	10	0	0	0	0	0	0	0	0	30	28	25	25	46	45	24	21	38	37	27	26	21	21	28	28
TGME49_203420	3874	0	0	0	0	0	0	0	0	0	0	0	0	0	0	0	0	0	0	1	1	6	3	6	6	0	0	0	0	0	0	0	0	15	12	18	16	6	4	10	9	17	16	11	10	12	12	24	21
TGME49_203430	363	0	0	0	0	0	0	0	0	0	0	0	0	0	0	0	0	0	0	1	1	1	1	0	0	0	0	0	0	0	0	0	0	1	1	2	2	2	2	1	1	0	0	5	5	2	2	1	1
TGME49_203440	1806	0	0	0	0	0	0	0	0	0	0	0	0	0	0	0	0	1	0	2	1	3	3	2	1	0	0	0	0	0	0	0	0	5	4	4	3	3	3	0	0	4	4	3	3	4	1	5	5
TGME49_203450	2175	0	0	0	0	0	0	0	0	0	0	0	0	0	0	0	0	7	7	21	18	19	10	20	12	0	0	0	0	0	0	0	0	25	24	26	26	19	16	37	35	33	29	29	26	20	18	23	22
TGME49_203460	360	0	0	0	0	0	0	0	0	0	0	0	0	0	0	0	0	0	0	2	2	1	1	0	0	0	0	0	0	0	0	0	0	2	1	1	1	0	0	1	1	0	0	4	4	3	3	2	2
TGME49_203470	576	0	0	0	0	0	0	0	0	0	0	0	0	0	0	0	0	1	1	0	0	0	0	0	0	0	0	0	0	0	0	0	0	0	0	0	0	0	0	0	0	1	1	2	2	1	1	0	0
TGME49_203480	5589	0	0	0	0	0	0	0	0	0	0	0	0	0	0	0	0	3	1	19	19	24	24	28	27	0	0	0	0	0	0	0	0	18	17	21	17	26	26	12	12	13	13	14	14	9	7	12	12
TGME49_203490	2794	0	0	0	0	0	0	0	0	0	0	0	0	0	0	0	0	1	1	16	14	8	7	8	8	0	0	0	0	0	0	0	0	12	11	15	12	13	13	13	13	9	9	10	10	7	7	8	6
TGME49_203500	1861	0	0	0	0	0	0	0	0	0	0	0	0	0	0	0	0	0	0	2	2	0	0	0	0	0	0	0	0	0	0	0	0	0	0	2	2	3	3	0	0	4	4	0	0	3	3	4	4
TGME49_203505	2730	0	0	0	0	0	0	0	0	0	0	0	0	0	0	0	0	0	0	0	0	0	0	0	0	0	0	0	0	0	0	0	0	0	0	0	0	0	0	0	0	0	0	0	0	0	0	0	0
TGME49_203510	4107	0	0	0	0	0	0	0	0	0	0	0	0	0	0	0	0	3	3	12	12	15	15	9	7	0	0	0	0	0	0	0	0	24	23	24	24	22	22	20	18	34	33	24	24	16	15	20	20
TGME49_203520	7107	0	0	1	1	0	0	0	0	0	0	0	0	0	0	0	0	2	2	5	5	6	6	7	7	0	0	0	0	0	0	0	0	22	22	14	14	18	18	13	13	18	18	14	14	18	17	18	18
TGME49_203540	3384	0	0	0	0	0	0	0	0	2	2	0	0	0	0	0	0	8	8	57	52	43	40	44	39	0	0	0	0	0	0	0	0	105	89	101	96	115	108	99	88	131	122	112	96	91	80	95	90
TGME49_203560	441	0	0	0	0	0	0	0	0	0	0	0	0	0	0	0	0	1	0	8	3	6	4	10	6	0	0	0	0	0	0	0	0	18	8	18	10	18	5	22	11	15	9	12	4	10	5	12	5
TGME49_203570	2293	0	0	0	0	0	0	0	0	0	0	0	0	0	0	0	0	0	0	0	0	0	0	0	0	0	0	0	0	0	0	0	0	0	0	0	0	1	0	3	0	1	1	1	1	1	0	0	0
TGME49_203580	1802	0	0	0	0	0	0	0	0	0	0	0	0	0	0	0	0	0	0	0	0	0	0	0	0	0	0	0	0	0	0	0	0	0	0	2	2	0	0	0	0	0	0	1	0	0	0	0	0
TGME49_203590	1362	0	0	0	0	0	0	0	0	0	0	0	0	0	0	0	0	0	0	0	0	0	0	0	0	0	0	0	0	0	0	0	0	0	0	0	0	0	0	0	0	0	0	0	0	0	0	0	0
TGME49_203600	5850	0	0	0	0	0	0	0	0	0	0	0	0	0	0	0	0	6	6	26	26	24	24	16	16	0	0	0	0	0	0	0	0	52	52	63	63	78	78	59	59	77	77	51	51	49	49	79	79
TGME49_203610	2351	0	0	0	0	0	0	0	0	0	0	0	0	0	0	0	0	2	2	3	3	7	7	9	7	0	0	0	0	0	0	0	0	9	7	6	6	7	5	13	11	18	16	10	9	8	7	7	7
TGME49_203620	2816	0	0	0	0	0	0	0	0	0	0	0	0	0	0	0	0	1	1	6	5	10	10	2	2	0	0	0	0	0	0	0	0	10	10	7	6	10	10	8	7	12	10	14	14	9	7	15	14
TGME49_203630	318	0	0	0	0	0	0	0	0	0	0	0	0	0	0	0	0	5	5	22	21	25	25	16	15	0	0	0	0	0	0	0	0	46	46	66	66	66	66	51	49	65	65	51	50	35	35	41	40
TGME49_203665	29544	0	0	0	0	0	0	1	1	0	0	0	0	0	0	0	0	9	8	28	28	30	30	27	27	0	0	0	0	0	0	0	0	107	107	76	76	78	78	71	71	53	52	64	64	45	45	74	74
TGME49_203682	2205	0	0	0	0	0	0	0	0	0	0	0	0	0	0	0	0	8	8	16	16	19	19	13	13	0	0	0	0	0	0	0	0	2	1	0	0	0	0	1	1	0	0	0	0	1	1	0	0
TGME49_203685	378	0	0	0	0	0	0	0	0	0	0	0	0	0	0	0	0	2	2	19	11	21	19	22	20	0	0	0	0	0	0	0	0	2	0	2	2	0	0	6	3	2	1	4	3	0	0	1	0
TGME49_203688	264	0	0	0	0	0	0	0	0	0	0	0	0	0	0	0	0	4	3	25	19	28	24	26	23	0	0	0	0	0	0	0	0	1	1	1	0	1	1	1	0	0	0	1	1	0	0	0	0
TGME49_203690	9048	0	0	0	0	0	0	0	0	0	0	0	0	0	0	0	0	7	7	27	25	27	26	30	28	0	0	0	0	0	0	0	0	75	74	49	48	71	67	60	59	73	71	54	53	51	45	60	59
TGME49_203700	1765	0	0	0	0	0	0	0	0	0	0	0	0	0	0	0	0	0	0	4	3	7	5	4	4	0	0	0	0	0	0	0	0	10	10	18	17	14	14	15	14	25	23	20	17	6	6	7	7
TGME49_203705	429	0	0	0	0	0	0	0	0	0	0	0	0	0	0	0	0	0	0	0	0	0	0	0	0	0	0	0	0	0	0	0	0	4	3	1	1	2	2	1	1	3	2	2	0	3	1	2	1
TGME49_203710	12765	0	0	0	0	0	0	0	0	0	0	0	0	1	1	0	0	5	5	36	36	23	23	18	18	0	0	0	0	1	1	0	0	155	153	136	136	173	172	134	134	140	140	134	134	106	106	114	112
TGME49_203720	2340	0	0	0	0	0	0	0	0	0	0	0	0	0	0	0	0	15	13	69	62	119	111	114	106	0	0	0	0	0	0	0	0	18	16	24	24	21	21	21	21	23	23	26	25	15	15	15	15
TGME49_203730	3860	0	0	0	0	0	0	0	0	0	0	0	0	0	0	0	0	5	4	8	8	6	6	8	8	0	0	0	0	0	0	0	0	23	20	25	24	19	19	13	13	25	24	22	20	13	13	18	17
TGME49_203735	890	0	0	0	0	0	0	0	0	0	0	0	0	0	0	0	0	0	0	2	1	1	1	0	0	0	0	0	0	0	0	0	0	2	2	0	0	0	0	0	0	1	1	1	1	0	0	0	0
TGME49_203740	1895	0	0	0	0	0	0	0	0	0	0	0	0	0	0	0	0	0	0	0	0	2	2	1	1	0	0	0	0	0	0	0	0	19	19	29	29	27	27	12	12	32	32	28	28	13	13	15	15
TGME49_203750	5862	0	0	0	0	0	0	0	0	0	0	0	0	0	0	0	0	0	0	1	1	2	2	4	3	0	0	0	0	0	0	0	0	11	11	12	12	10	8	7	7	11	10	16	16	3	3	10	7
TGME49_203760	5839	0	0	0	0	0	0	0	0	0	0	0	0	0	0	0	0	2	1	9	9	11	11	14	13	0	0	0	0	0	0	0	0	18	17	17	16	14	14	17	17	27	26	22	21	9	8	15	13
TGME49_203770	2328	0	0	0	0	0	0	0	0	0	0	0	0	0	0	0	0	0	0	0	0	1	1	0	0	0	0	0	0	0	0	0	0	1	1	4	2	4	4	1	1	0	0	1	1	1	0	1	1
TGME49_203780	5948	0	0	0	0	0	0	0	0	0	0	0	0	0	0	0	0	7	7	14	14	22	22	19	19	0	0	0	0	0	0	0	0	34	34	34	34	37	37	44	44	60	60	45	45	33	33	42	42
TGME49_203790	3017	0	0	0	0	0	0	0	0	0	0	0	0	0	0	0	0	12	10	49	37	42	34	29	22	0	0	0	0	0	0	0	0	62	52	58	51	67	59	69	62	91	81	57	54	49	40	61	54
TGME49_203800	5153	0	0	0	0	0	0	0	0	0	0	0	0	0	0	0	0	0	0	1	1	0	0	0	0	0	0	0	0	0	0	0	0	6	6	1	1	3	2	3	3	8	7	3	3	2	2	4	3
TGME49_203810	1943	0	0	0	0	0	0	0	0	0	0	0	0	0	0	0	0	5	5	11	10	15	15	15	12	0	0	0	0	0	0	0	0	29	28	27	25	38	38	33	33	18	17	37	37	19	17	20	20
TGME49_203815	342	0	0	0	0	0	0	0	0	0	0	0	0	0	0	0	0	0	0	3	1	1	1	1	0	0	0	0	0	0	0	0	0	3	2	2	0	3	0	3	1	3	2	1	1	3	1	4	4
TGME49_203820	6166	0	0	0	0	1	1	0	0	0	0	0	0	0	0	0	0	1	1	6	6	8	8	1	1	0	0	0	0	1	1	0	0	68	68	59	58	87	86	75	72	98	96	79	74	68	68	65	64
TGME49_203830	8527	0	0	0	0	0	0	0	0	0	0	0	0	0	0	0	0	0	0	0	0	0	0	0	0	0	0	0	0	0	0	0	0	28	27	34	33	31	29	20	20	23	23	21	20	18	17	15	14
TGME49_203840	6227	0	0	0	0	0	0	0	0	0	0	0	0	0	0	0	0	5	5	14	14	23	23	17	16	0	0	0	0	0	0	0	0	29	25	9	8	28	28	13	13	17	17	21	21	14	14	20	20
TGME49_203860	2859	0	0	0	0	0	0	0	0	0	0	0	0	0	0	0	0	1	1	9	9	14	14	5	5	0	0	0	0	0	0	0	0	7	7	8	8	7	6	4	4	9	9	12	11	4	4	4	4
TGME49_203870	2055	0	0	0	0	0	0	0	0	0	0	0	0	0	0	0	0	3	2	10	9	9	8	4	4	0	0	0	0	0	0	0	0	7	7	16	16	10	9	14	11	16	16	10	9	8	7	11	11
TGME49_203875	1775	0	0	0	0	0	0	0	0	0	0	0	0	0	0	0	0	2	1	3	2	2	1	1	0	0	0	0	0	0	0	0	0	10	7	4	2	4	2	5	3	3	3	4	4	3	2	2	2
TGME49_203880	6347	0	0	0	0	0	0	0	0	0	0	0	0	0	0	0	0	1	1	30	21	29	25	27	21	0	0	0	0	0	0	0	0	55	44	42	32	55	44	51	31	52	40	44	33	56	44	38	29
TGME49_203890	1273	0	0	0	0	0	0	0	0	0	0	0	0	0	0	0	0	0	0	0	0	1	1	0	0	0	0	0	0	0	0	0	0	0	0	1	1	0	0	0	0	0	0	0	0	0	0	0	0
TGME49_203900	2856	0	0	0	0	0	0	0	0	0	0	0	0	0	0	0	0	0	0	0	0	0	0	0	0	0	0	0	0	0	0	0	0	0	0	0	0	0	0	0	0	0	0	0	0	0	0	0	0
TGME49_203910	8713	0	0	0	0	0	0	0	0	0	0	0	0	0	0	0	0	9	9	41	38	42	41	31	30	0	0	0	0	1	1	0	0	78	74	59	58	69	68	65	63	48	48	61	59	57	54	52	51
TGME49_203930	3257	0	0	0	0	0	0	0	0	0	0	0	0	0	0	0	0	6	6	25	22	19	19	15	15	0	0	0	0	0	0	0	0	98	93	85	83	103	100	106	99	98	93	76	74	80	77	62	59
TGME49_203940	5749	0	0	0	0	0	0	0	0	0	0	0	0	0	0	0	0	0	0	6	4	10	10	5	5	0	0	0	0	0	0	0	0	8	8	18	18	8	8	5	5	8	8	13	13	5	4	5	4
TGME49_203950	8911	0	0	0	0	0	0	0	0	0	0	0	0	0	0	0	0	6	6	23	22	41	40	28	28	0	0	0	0	0	0	0	0	53	49	35	35	45	45	45	42	48	47	39	39	35	32	35	34
TGME49_203960	4220	0	0	0	0	0	0	0	0	0	0	0	0	0	0	0	0	1	1	8	8	4	4	7	6	0	0	0	0	0	0	0	0	9	8	9	9	9	9	18	18	13	12	10	10	9	9	11	11
TGME49_203970	2390	0	0	0	0	0	0	0	0	0	0	0	0	0	0	0	0	1	1	4	4	2	1	2	1	0	0	0	0	1	0	0	0	6	3	8	8	11	8	20	14	17	10	20	16	7	3	16	10
TGME49_203980	7021	0	0	0	0	0	0	0	0	0	0	0	0	0	0	1	1	12	12	78	76	90	88	95	92	0	0	0	0	2	2	0	0	106	99	122	117	141	139	118	117	134	134	122	122	89	88	132	125
TGME49_203985	372	0	0	0	0	0	0	0	0	0	0	0	0	0	0	0	0	0	0	0	0	0	0	0	0	0	0	0	0	0	0	0	0	0	0	0	0	0	0	0	0	0	0	0	0	0	0	0	0
TGME49_203990	1630	0	0	0	0	0	0	0	0	0	0	0	0	0	0	0	0	3	2	3	3	10	9	2	2	0	0	0	0	0	0	0	0	48	47	61	60	42	38	39	35	71	67	48	42	46	45	43	43
TGME49_204000	759	0	0	0	0	0	0	0	0	0	0	0	0	0	0	0	0	0	0	0	0	0	0	0	0	0	0	0	0	0	0	0	0	0	0	1	1	0	0	0	0	1	1	0	0	1	1	0	0
TGME49_204010	2156	0	0	0	0	0	0	0	0	0	0	0	0	0	0	0	0	0	0	0	0	0	0	1	1	0	0	0	0	0	0	0	0	2	2	3	3	2	2	2	2	2	2	2	2	2	2	3	3
TGME49_204020	1537	0	0	0	0	0	0	0	0	0	0	0	0	0	0	1	1	23	23	91	91	116	115	99	99	0	0	0	0	0	0	0	0	182	182	217	216	247	245	249	248	296	295	200	200	158	158	189	187
TGME49_204040	2391	0	0	0	0	0	0	0	0	0	0	0	0	0	0	0	0	0	0	0	0	5	5	1	1	0	0	0	0	0	0	0	0	11	8	6	6	7	7	10	10	10	9	5	5	8	8	10	10
TGME49_204045	546	0	0	0	0	0	0	0	0	0	0	0	0	0	0	0	0	0	0	0	0	0	0	1	0	0	0	0	0	0	0	0	0	0	0	0	0	0	0	0	0	0	0	0	0	0	0	0	0
TGME49_204050	3393	0	0	0	0	0	0	0	0	0	0	0	0	0	0	0	0	46	44	146	138	216	208	238	230	0	0	1	1	0	0	0	0	237	225	275	267	353	340	319	301	341	329	288	281	234	224	242	237
TGME49_204055	711	0	0	0	0	0	0	0	0	0	0	0	0	0	0	0	0	0	0	1	1	4	0	2	0	0	0	0	0	0	0	0	0	1	0	7	2	2	0	1	0	4	2	4	2	2	0	4	1
TGME49_204060	1524	0	0	0	0	0	0	0	0	0	0	0	0	0	0	0	0	4	2	6	6	11	8	5	4	0	0	0	0	0	0	0	0	17	15	11	8	17	17	17	14	18	17	5	5	14	14	15	14
TGME49_204070	3470	0	0	0	0	0	0	0	0	0	0	0	0	0	0	0	0	7	7	27	24	37	32	32	28	0	0	0	0	0	0	0	0	30	27	23	22	26	24	29	26	27	23	39	37	27	25	24	19
TGME49_204080	5429	0	0	0	0	0	0	0	0	0	0	0	0	0	0	0	0	12	9	29	29	23	21	33	28	0	0	0	0	0	0	0	0	75	73	76	74	73	73	55	54	79	77	75	74	52	52	49	48
TGME49_204090	444	0	0	0	0	0	0	0	0	0	0	0	0	0	0	0	0	2	1	1	0	1	0	0	0	0	0	0	0	0	0	0	0	1	1	1	1	1	0	5	1	2	0	2	1	1	0	3	1
TGME49_204100	9816	15	0	3	0	3	0	4	0	2	0	11	1	2	0	7	0	25	20	59	45	50	42	51	45	11	0	7	0	4	0	2	0	54	41	47	41	45	38	57	52	41	38	39	29	42	34	38	27
TGME49_204110	1489	0	0	0	0	0	0	0	0	0	0	0	0	1	1	0	0	0	0	2	2	4	4	2	2	0	0	0	0	0	0	0	0	5	5	2	2	6	6	5	5	4	4	4	4	0	0	1	1
TGME49_204120	2179	0	0	0	0	0	0	0	0	0	0	0	0	0	0	0	0	0	0	8	8	11	9	10	10	0	0	0	0	0	0	0	0	11	10	13	13	14	13	10	10	16	16	11	11	10	9	13	13
TGME49_204130	6486	0	0	0	0	0	0	0	0	0	0	0	0	0	0	0	0	28	25	146	138	182	181	233	232	0	0	0	0	0	0	0	0	245	230	273	265	301	297	249	242	307	303	267	252	185	179	217	208
TGME49_204140	8431	0	0	0	0	0	0	0	0	0	0	0	0	0	0	0	0	0	0	5	5	5	5	4	4	0	0	0	0	0	0	0	0	13	13	10	10	14	14	11	11	13	13	7	7	12	11	15	13
TGME49_204150	2137	0	0	0	0	0	0	0	0	0	0	0	0	0	0	0	0	0	0	4	4	6	6	7	7	0	0	0	0	0	0	0	0	5	5	9	9	19	19	10	10	6	6	7	7	9	9	3	3
TGME49_204160	5962	0	0	0	0	0	0	0	0	0	0	0	0	0	0	0	0	6	5	28	25	22	22	32	32	1	0	2	0	0	0	0	0	66	64	47	46	46	45	50	48	63	58	44	42	45	44	59	57
TGME49_204270	3519	0	0	1	1	0	0	0	0	0	0	0	0	0	0	0	0	3	3	4	4	8	8	4	4	0	0	0	0	0	0	0	0	28	28	23	23	17	17	40	40	29	29	25	25	27	27	19	19
TGME49_204280	6887	0	0	0	0	0	0	0	0	0	0	0	0	0	0	0	0	3	3	23	23	31	30	29	29	0	0	0	0	0	0	0	0	70	68	46	45	59	59	45	45	57	56	48	48	47	46	47	46
TGME49_204290	2457	0	0	0	0	0	0	0	0	0	0	1	1	0	0	0	0	0	0	1	1	0	0	4	1	0	0	0	0	0	0	0	0	1	1	2	2	4	3	2	2	2	1	0	0	6	6	4	3
TGME49_204300	2235	0	0	0	0	0	0	0	0	0	0	0	0	0	0	0	0	0	0	1	1	1	1	0	0	0	0	0	0	0	0	0	0	1	1	2	2	2	1	2	1	3	3	1	1	2	2	1	1
TGME49_204310	7049	0	0	0	0	0	0	0	0	0	0	0	0	1	0	0	0	11	10	51	46	61	57	37	34	0	0	1	0	0	0	0	0	88	81	69	64	103	101	80	75	99	98	89	83	94	89	95	91
TGME49_204315	1055	0	0	0	0	0	0	0	0	0	0	0	0	0	0	0	0	2	0	8	2	9	4	9	3	0	0	0	0	0	0	0	0	16	4	20	7	14	1	17	7	19	4	13	5	16	3	15	4
TGME49_204320	2041	0	0	0	0	0	0	0	0	0	0	0	0	0	0	0	0	0	0	0	0	0	0	1	1	0	0	0	0	0	0	0	0	7	7	5	5	6	6	9	9	8	8	7	7	10	10	3	3
TGME49_204325	1213	0	0	0	0	0	0	0	0	0	0	0	0	0	0	0	0	0	0	0	0	0	0	0	0	0	0	0	0	0	0	0	0	1	0	0	0	0	0	0	0	0	0	0	0	0	0	0	0
TGME49_204330	1210	0	0	0	0	0	0	0	0	0	0	0	0	0	0	0	0	0	0	0	0	0	0	1	0	0	0	0	0	0	0	0	0	0	0	2	0	0	0	2	0	0	0	1	0	1	0	0	0
TGME49_204340	5346	0	0	0	0	1	0	0	0	0	0	0	0	0	0	0	0	8	8	38	37	79	73	54	52	0	0	0	0	1	1	0	0	98	94	96	91	131	119	93	88	140	134	121	118	101	94	100	96
TGME49_204350	4768	0	0	0	0	0	0	0	0	0	0	0	0	0	0	0	0	0	0	3	2	4	4	3	3	0	0	0	0	0	0	0	0	12	12	22	18	23	23	20	16	26	26	23	21	14	12	17	16
TGME49_204360	4912	1	0	0	0	0	0	0	0	0	0	0	0	0	0	0	0	2	2	6	6	5	4	13	13	0	0	0	0	1	1	0	0	15	15	8	7	20	17	9	7	16	10	13	8	10	9	9	7
TGME49_204370	1991	0	0	0	0	0	0	0	0	0	0	0	0	0	0	0	0	4	4	9	9	17	16	10	8	0	0	0	0	0	0	0	0	20	20	21	21	31	30	33	30	27	26	24	22	15	15	32	31
TGME49_204380	10642	0	0	0	0	0	0	0	0	0	0	0	0	0	0	0	0	0	0	7	7	10	10	5	5	0	0	0	0	0	0	0	0	53	52	41	39	55	55	48	48	64	64	47	45	33	32	41	40
TGME49_204390	1113	0	0	0	0	0	0	0	0	0	0	0	0	0	0	0	0	0	0	1	1	2	2	2	2	0	0	0	0	0	0	0	0	2	1	11	11	6	6	2	2	3	3	4	4	3	3	2	2
TGME49_204395	2729	0	0	0	0	0	0	0	0	0	0	0	0	0	0	0	0	1	1	7	5	8	4	8	4	0	0	0	0	0	0	0	0	9	6	17	14	8	5	5	4	16	14	10	7	5	4	6	5
TGME49_204400	2563	0	0	0	0	0	0	0	0	0	0	0	0	1	1	0	0	9	9	40	38	39	39	48	47	0	0	0	0	0	0	0	0	85	81	114	113	134	127	134	132	125	121	120	112	86	83	101	97
TGME49_204410	6676	1	0	0	0	0	0	0	0	0	0	0	0	0	0	0	0	7	7	37	33	32	32	31	31	0	0	1	0	0	0	1	1	33	31	31	31	45	44	32	32	26	26	26	26	23	23	25	25
TGME49_204420	5849	0	0	0	0	0	0	0	0	0	0	0	0	0	0	0	0	0	0	3	3	3	3	4	4	0	0	0	0	0	0	0	0	3	3	7	7	7	7	6	6	9	9	15	14	7	7	8	8
TGME49_204440	7543	0	0	0	0	0	0	0	0	0	0	0	0	1	0	0	0	0	0	3	3	6	5	6	5	0	0	0	0	1	0	0	0	14	7	17	11	16	12	11	7	14	12	13	9	13	8	13	8
TGME49_204460	1356	0	0	0	0	0	0	0	0	0	0	0	0	0	0	0	0	1	1	2	2	3	1	2	2	0	0	0	0	0	0	0	0	1	1	5	3	3	1	1	1	1	0	1	0	5	3	2	2
TGME49_204468	1935	0	0	0	0	0	0	0	0	0	0	0	0	0	0	0	0	0	0	0	0	1	0	0	0	0	0	0	0	0	0	0	0	1	0	0	0	0	0	1	0	2	0	1	1	0	0	0	0
TGME49_204472	698	0	0	0	0	0	0	0	0	0	0	0	0	0	0	0	0	0	0	0	0	0	0	0	0	0	0	0	0	0	0	0	0	0	0	0	0	0	0	0	0	0	0	0	0	0	0	0	0
TGME49_204480	5684	0	0	0	0	0	0	0	0	0	0	0	0	0	0	0	0	11	11	26	25	41	39	32	32	0	0	0	0	0	0	0	0	74	70	69	66	81	80	80	80	91	89	88	86	63	62	70	70
TGME49_204490	1230	0	0	0	0	0	0	0	0	0	0	0	0	0	0	0	0	0	0	1	1	4	2	5	5	0	0	0	0	0	0	0	0	2	2	9	9	9	9	3	3	18	18	11	10	8	8	4	4
TGME49_204500	2746	0	0	0	0	0	0	0	0	0	0	0	0	0	0	0	0	0	0	2	2	2	2	1	1	0	0	0	0	0	0	0	0	4	4	4	4	7	7	9	9	9	9	2	2	6	6	3	3
TGME49_204505	314	0	0	0	0	0	0	0	0	0	0	0	0	0	0	0	0	0	0	0	0	0	0	0	0	0	0	0	0	0	0	0	0	0	0	0	0	1	0	0	0	1	0	0	0	0	0	1	1
TGME49_204510	3943	0	0	0	0	0	0	0	0	0	0	0	0	0	0	0	0	3	2	4	4	2	1	3	2	0	0	0	0	0	0	0	0	19	15	9	3	24	18	22	14	19	16	18	15	12	10	17	14
TGME49_204520	2224	0	0	0	0	0	0	0	0	0	0	0	0	0	0	0	0	0	0	0	0	1	1	5	5	0	0	0	0	0	0	0	0	5	5	12	12	6	6	7	7	11	11	9	9	4	4	5	5
TGME49_204530	2610	0	0	0	0	0	0	1	1	0	0	0	0	0	0	0	0	53	51	134	130	216	213	221	218	0	0	0	0	0	0	0	0	241	233	307	302	285	281	285	283	428	426	298	294	217	211	258	252
TGME49_204540	2277	0	0	0	0	0	0	0	0	0	0	0	0	0	0	0	0	1	1	4	4	2	2	4	4	0	0	0	0	0	0	0	0	5	5	2	2	1	1	4	4	1	1	6	6	3	3	3	3
TGME49_204550	4101	0	0	0	0	0	0	0	0	0	0	0	0	0	0	0	0	1	1	6	6	4	4	5	5	0	0	0	0	0	0	0	0	5	5	7	6	7	6	9	8	21	21	8	8	6	6	11	11
TGME49_204560	16116	0	0	0	0	0	0	0	0	0	0	0	0	0	0	0	0	0	0	0	0	1	1	2	2	0	0	0	0	0	0	0	0	10	10	16	16	19	16	7	7	13	11	13	10	6	6	10	9
TGME49_204870	1929	0	0	0	0	0	0	0	0	0	0	0	0	0	0	0	0	0	0	0	0	0	0	0	0	0	0	0	0	0	0	0	0	0	0	0	0	1	1	0	0	0	0	0	0	1	1	0	0
TGME49_204880	4167	0	0	0	0	0	0	0	0	0	0	0	0	0	0	0	0	1	1	4	4	2	2	0	0	0	0	0	0	0	0	0	0	13	13	13	13	19	19	19	19	22	22	21	21	9	9	10	10
TGME49_205000	2758	0	0	0	0	0	0	0	0	0	0	0	0	0	0	0	0	1	1	9	8	7	6	4	4	0	0	0	0	0	0	0	0	9	9	4	4	9	9	10	8	10	10	16	16	5	5	9	9
TGME49_205010	6346	1	1	0	0	0	0	0	0	0	0	0	0	0	0	0	0	7	7	30	30	33	32	39	39	0	0	1	1	1	1	0	0	62	61	52	52	44	42	62	62	70	69	55	51	46	46	46	46
TGME49_205020	2789	0	0	0	0	0	0	0	0	0	0	0	0	0	0	0	0	2	2	7	7	2	2	4	4	0	0	0	0	0	0	0	0	3	3	1	1	2	2	4	4	0	0	2	2	2	2	1	1
TGME49_205030	2052	0	0	0	0	0	0	0	0	0	0	0	0	0	0	0	0	0	0	8	8	17	16	7	7	0	0	0	0	0	0	0	0	23	22	25	25	17	17	17	15	21	21	12	12	12	12	9	8
TGME49_205040	7071	0	0	0	0	0	0	0	0	0	0	0	0	0	0	0	0	6	6	28	28	34	34	46	45	0	0	0	0	0	0	0	0	65	65	73	73	99	99	84	84	76	76	74	73	59	59	60	60
TGME49_205050	7028	0	0	0	0	0	0	0	0	0	0	0	0	0	0	0	0	4	4	20	20	24	24	20	20	0	0	0	0	0	0	0	0	25	25	34	34	30	30	38	38	51	51	45	45	33	33	28	28
TGME49_205060	4286	0	0	0	0	0	0	0	0	0	0	0	0	0	0	0	0	0	0	5	4	4	4	2	2	0	0	0	0	0	0	0	0	8	7	9	9	5	5	4	3	8	7	11	10	13	13	8	7
TGME49_205070	763	0	0	0	0	0	0	0	0	0	0	0	0	0	0	0	0	0	0	0	0	1	0	0	0	0	0	0	0	0	0	0	0	3	0	0	0	0	0	0	0	0	0	1	1	1	0	0	0
TGME49_205080	844	0	0	0	0	0	0	0	0	0	0	0	0	0	0	0	0	0	0	0	0	0	0	0	0	0	0	0	0	0	0	0	0	0	0	0	0	0	0	0	0	0	0	0	0	0	0	0	0
TGME49_205090	2034	0	0	0	0	0	0	0	0	0	0	0	0	0	0	0	0	0	0	0	0	1	1	0	0	0	0	0	0	0	0	0	0	0	0	0	0	0	0	0	0	0	0	0	0	0	0	0	0
TGME49_205100	2508	0	0	0	0	0	0	0	0	0	0	0	0	0	0	0	0	4	3	2	2	7	4	8	6	0	0	0	0	0	0	0	0	16	14	12	10	17	14	11	9	9	7	9	8	13	9	13	9
TGME49_205110	639	0	0	0	0	0	0	0	0	0	0	0	0	0	0	0	0	0	0	1	1	2	2	4	4	0	0	0	0	0	0	0	0	5	5	3	3	2	2	0	0	9	9	5	5	1	1	1	1
TGME49_205120	5536	0	0	0	0	0	0	0	0	0	0	0	0	0	0	0	0	1	1	0	0	7	6	3	3	0	0	0	0	0	0	0	0	16	16	6	6	14	13	18	18	12	12	6	6	11	10	8	7
TGME49_205130	16272	0	0	0	0	0	0	0	0	0	0	0	0	0	0	1	1	15	12	79	52	109	80	80	57	0	0	0	0	0	0	0	0	118	95	103	85	126	105	82	64	92	81	98	77	75	56	78	61
TGME49_205140	4817	0	0	0	0	0	0	0	0	0	0	0	0	0	0	0	0	0	0	1	1	2	2	2	2	0	0	0	0	0	0	0	0	0	0	1	0	2	1	3	2	5	5	4	4	1	1	3	2
TGME49_205150	4362	0	0	0	0	0	0	0	0	0	0	0	0	0	0	0	0	2	2	7	6	6	5	6	4	0	0	0	0	0	0	0	0	11	11	20	19	12	12	5	5	17	12	8	7	10	6	10	9
TGME49_205160	6422	0	0	0	0	0	0	0	0	0	0	0	0	0	0	0	0	4	4	8	8	11	11	8	8	0	0	0	0	0	0	0	0	12	12	7	7	17	17	16	16	11	11	7	7	15	15	15	15
TGME49_205170	726	0	0	0	0	0	0	0	0	0	0	0	0	0	0	0	0	7	4	23	16	42	27	35	21	0	0	0	0	0	0	0	0	43	25	60	31	35	17	39	25	45	23	37	14	35	17	40	21
TGME49_205180	3690	0	0	0	0	0	0	0	0	0	0	0	0	0	0	0	0	4	4	19	19	15	15	16	16	0	0	0	0	1	1	0	0	50	50	62	61	83	82	50	50	78	78	67	67	60	60	61	61
TGME49_205190	6541	0	0	0	0	0	0	0	0	0	0	0	0	0	0	0	0	1	1	8	8	9	9	11	11	0	0	0	0	0	0	0	0	27	26	16	16	29	29	27	26	23	23	17	17	24	24	22	21
TGME49_205200	7083	0	0	0	0	0	0	0	0	0	0	0	0	0	0	0	0	1	1	6	6	19	19	11	11	0	0	0	0	0	0	0	0	15	15	19	19	23	23	27	27	36	36	22	22	20	20	27	27
TGME49_205210	2703	0	0	0	0	0	0	0	0	0	0	0	0	0	0	0	0	0	0	1	1	1	1	1	0	0	0	0	0	0	0	0	0	0	0	4	4	8	8	4	3	8	7	5	5	6	6	5	5
TGME49_205220	5107	0	0	0	0	0	0	0	0	0	0	0	0	0	0	0	0	5	5	27	27	18	16	23	23	0	0	0	0	0	0	0	0	23	21	32	32	31	30	31	31	41	40	32	32	18	17	20	20
TGME49_205230	1025	0	0	0	0	0	0	0	0	0	0	0	0	0	0	0	0	0	0	1	1	0	0	0	0	0	0	0	0	0	0	0	0	2	1	0	0	0	0	0	0	0	0	1	1	0	0	0	0
TGME49_205240	3670	0	0	0	0	0	0	0	0	0	0	0	0	0	0	0	0	4	4	16	14	12	12	11	11	0	0	0	0	0	0	0	0	31	26	28	25	32	32	32	32	23	22	46	44	18	18	33	33
TGME49_205250	2729	1	1	0	0	0	0	0	0	0	0	0	0	0	0	0	0	26	26	110	110	124	124	87	87	0	0	0	0	0	0	0	0	208	208	256	256	241	241	230	230	253	253	231	231	177	177	219	219
TGME49_205265	7226	0	0	0	0	0	0	0	0	0	0	0	0	0	0	0	0	0	0	0	0	0	0	1	1	0	0	0	0	0	0	0	0	16	12	20	15	23	16	18	11	22	17	13	13	15	13	14	12
TGME49_205280	4233	0	0	0	0	0	0	0	0	0	0	0	0	0	0	0	0	19	19	64	63	64	64	91	91	0	0	0	0	0	0	0	0	89	89	86	86	104	104	78	78	121	121	76	75	59	59	104	104
TGME49_205290	5507	0	0	0	0	0	0	0	0	0	0	0	0	0	0	0	0	3	3	18	15	23	19	23	18	0	0	0	0	0	0	0	0	24	20	18	18	19	19	28	27	21	21	22	21	17	16	23	23
TGME49_205300	4762	0	0	0	0	0	0	0	0	0	0	0	0	0	0	0	0	3	3	7	7	8	7	9	8	0	0	0	0	0	0	0	0	12	10	20	20	18	18	18	18	19	19	18	17	19	18	16	15
TGME49_205310	0	0	0	0	0	0	0	0	0	0	0	0	0	0	0	0	0	0	0	0	0	0	0	0	0	0	0	0	0	0	0	0	0	0	0	0	0	0	0	0	0	0	0	0	0	0	0	0	0
TGME49_205320	4029	0	0	0	0	0	0	0	0	0	0	0	0	0	0	0	0	7	7	20	20	31	31	23	23	0	0	0	0	0	0	0	0	96	95	94	92	103	102	101	101	113	111	94	94	71	69	106	104
TGME49_205330	1721	0	0	0	0	0	0	0	0	0	0	0	0	0	0	0	0	4	4	5	5	11	11	5	4	0	0	0	0	0	0	0	0	54	54	59	58	80	80	73	73	66	66	62	61	42	42	56	55
TGME49_205340	1501	0	0	0	0	0	0	0	0	0	0	0	0	0	0	0	0	15	15	56	55	65	63	78	78	0	0	0	0	0	0	0	0	109	109	134	134	128	127	119	119	157	157	133	133	97	97	106	105
TGME49_205350	4875	0	0	0	0	0	0	0	0	0	0	0	0	0	0	0	0	7	5	22	20	39	39	44	41	0	0	0	0	1	1	0	0	59	58	84	83	130	128	71	71	97	97	76	75	60	60	62	62
TGME49_205360	9689	0	0	0	0	0	0	0	0	0	0	0	0	0	0	0	0	1	1	27	27	24	24	25	23	0	0	0	0	0	0	0	0	76	74	67	64	92	89	83	83	73	71	81	81	61	61	70	64
TGME49_205370	4712	0	0	0	0	0	0	0	0	0	0	0	0	0	0	0	0	0	0	0	0	1	1	1	1	0	0	0	0	0	0	0	0	5	5	9	9	6	6	2	2	9	9	7	7	2	2	7	7
TGME49_205380	3243	0	0	0	0	0	0	0	0	0	0	0	0	0	0	0	0	5	5	26	24	21	21	20	20	0	0	0	0	0	0	0	0	46	45	34	34	55	53	42	42	55	53	48	48	28	26	29	29
TGME49_205390	3095	0	0	0	0	0	0	0	0	0	0	0	0	0	0	0	0	0	0	6	6	9	8	4	3	0	0	0	0	0	0	0	0	9	9	14	14	10	10	7	7	19	19	8	8	9	9	5	5
TGME49_205398	1241	0	0	0	0	0	0	0	0	0	0	0	0	0	0	0	0	0	0	0	0	0	0	0	0	0	0	0	0	0	0	0	0	0	0	0	0	1	0	0	0	0	0	0	0	0	0	0	0
TGME49_205402	1470	0	0	0	0	0	0	0	0	0	0	0	0	0	0	0	0	0	0	0	0	0	0	0	0	0	0	0	0	0	0	0	0	0	0	0	0	0	0	0	0	0	0	0	0	0	0	0	0
TGME49_205410	2481	0	0	0	0	0	0	0	0	0	0	0	0	0	0	0	0	0	0	1	1	0	0	0	0	0	0	0	0	0	0	0	0	4	4	3	3	2	2	3	3	2	2	2	2	0	0	2	2
TGME49_205420	1503	0	0	0	0	0	0	0	0	0	0	0	0	0	0	0	0	0	0	0	0	0	0	0	0	0	0	0	0	0	0	0	0	1	0	1	1	0	0	0	0	2	0	0	0	0	0	0	0
TGME49_205425	628	0	0	0	0	0	0	0	0	0	0	0	0	0	0	0	0	0	0	0	0	0	0	0	0	0	0	0	0	0	0	0	0	0	0	0	0	0	0	0	0	0	0	0	0	0	0	0	0
TGME49_205430	1428	0	0	0	0	0	0	0	0	0	0	0	0	0	0	0	0	0	0	1	1	0	0	1	1	0	0	0	0	0	0	0	0	5	5	1	0	10	7	2	2	2	1	5	5	0	0	3	3
TGME49_205440	2480	1	1	0	0	0	0	0	0	0	0	0	0	0	0	0	0	2	2	7	7	16	16	7	7	0	0	0	0	0	0	0	0	47	46	60	57	57	56	50	49	60	58	45	44	38	37	38	38
TGME49_205450	1297	0	0	0	0	0	0	0	0	0	0	0	0	0	0	0	0	0	0	0	0	0	0	0	0	0	0	0	0	0	0	0	0	2	2	1	1	2	2	0	0	0	0	0	0	0	0	0	0
TGME49_205460	2781	0	0	0	0	0	0	0	0	0	0	0	0	0	0	0	0	1	1	4	4	2	2	3	2	0	0	0	0	0	0	0	0	11	11	14	12	18	16	14	13	17	14	13	13	7	6	11	9
TGME49_205470	3551	1	1	0	0	1	1	1	1	0	0	0	0	1	1	0	0	45	45	212	212	257	256	236	236	0	0	0	0	1	1	0	0	337	336	419	418	476	473	455	453	488	488	451	451	318	318	381	380
TGME49_205480	2216	0	0	0	0	0	0	0	0	0	0	0	0	0	0	0	0	0	0	2	2	2	2	1	1	0	0	0	0	0	0	0	0	4	4	3	1	7	7	1	1	3	3	1	1	2	2	3	3
TGME49_205490	6872	0	0	0	0	0	0	0	0	0	0	0	0	0	0	0	0	8	8	53	53	53	50	77	76	0	0	0	0	0	0	0	0	100	96	109	104	122	118	110	110	141	135	95	92	93	93	81	79
TGME49_205500	4652	1	1	0	0	0	0	0	0	0	0	1	1	1	1	0	0	4	4	34	31	39	39	40	38	0	0	0	0	0	0	0	0	42	41	25	25	38	38	31	31	47	46	44	42	29	28	35	34
TGME49_205510	3462	0	0	0	0	0	0	0	0	1	1	0	0	0	0	0	0	7	7	37	36	35	32	24	23	0	0	0	0	0	0	0	0	46	42	44	44	52	51	49	49	51	51	46	45	35	34	41	39
TGME49_205520	5560	0	0	0	0	0	0	0	0	0	0	0	0	0	0	0	0	0	0	1	1	2	2	0	0	0	0	0	0	0	0	0	0	3	3	8	8	16	16	10	10	13	13	10	10	11	11	8	8
TGME49_205530	1564	0	0	0	0	0	0	0	0	0	0	0	0	0	0	0	0	1	1	0	0	2	2	0	0	0	0	0	0	0	0	0	0	1	1	4	4	0	0	2	2	2	2	1	1	0	0	0	0
TGME49_205540	3971	0	0	0	0	0	0	0	0	0	0	0	0	0	0	0	0	3	3	12	12	16	15	13	12	0	0	0	0	0	0	0	0	21	21	22	22	30	30	18	16	31	31	16	16	11	11	22	22
TGME49_205550	5355	0	0	0	0	0	0	0	0	0	0	0	0	0	0	0	0	0	0	6	6	25	25	23	23	0	0	0	0	0	0	0	0	29	27	20	20	24	23	19	18	15	14	13	13	14	14	15	14
TGME49_205558	1729	0	0	0	0	0	0	0	0	0	0	0	0	1	1	0	0	15	13	46	46	40	40	46	44	0	0	0	0	0	0	0	0	76	75	79	79	106	106	70	69	94	94	78	78	64	64	73	71
TGME49_205562	19354	0	0	0	0	0	0	1	1	0	0	0	0	0	0	0	0	15	14	88	75	60	53	75	69	0	0	0	0	0	0	0	0	59	58	50	49	54	53	54	52	47	42	65	60	46	43	55	51
TGME49_205570	3600	0	0	0	0	0	0	0	0	0	0	0	0	0	0	0	0	2	2	4	4	6	6	8	8	0	0	0	0	0	0	0	0	14	14	12	12	18	18	11	11	11	11	17	17	12	12	6	6
TGME49_205580	3426	0	0	0	0	0	0	0	0	0	0	0	0	0	0	0	0	2	2	15	15	13	13	14	13	0	0	0	0	0	0	0	0	16	14	21	20	25	24	24	24	37	36	26	22	26	25	18	18
TGME49_205590	1644	0	0	0	0	0	0	0	0	0	0	0	0	0	0	0	0	0	0	3	0	5	0	14	3	0	0	0	0	0	0	0	0	2	1	4	2	5	1	3	1	5	0	1	0	4	0	2	0
TGME49_205600	3669	0	0	0	0	0	0	0	0	0	0	0	0	0	0	0	0	0	0	8	8	7	7	3	3	0	0	0	0	0	0	0	0	15	14	9	8	16	16	15	15	13	12	15	15	11	9	12	12
TGME49_205615	10508	0	0	0	0	0	0	0	0	0	0	0	0	0	0	0	0	11	11	29	28	35	34	51	48	0	0	0	0	0	0	0	0	23	22	28	24	30	30	14	11	21	21	22	22	15	13	28	27
TGME49_205625	4314	0	0	0	0	1	1	0	0	0	0	0	0	0	0	0	0	1	1	13	13	9	8	10	8	0	0	1	0	0	0	0	0	21	19	13	13	17	14	9	6	16	15	17	16	12	12	12	10
TGME49_205630	562	0	0	0	0	0	0	0	0	0	0	0	0	0	0	0	0	0	0	0	0	0	0	2	2	0	0	0	0	0	0	0	0	1	1	0	0	3	2	0	0	3	3	2	2	0	0	3	3
TGME49_205640	6791	0	0	0	0	0	0	0	0	0	0	0	0	0	0	0	0	4	4	17	16	13	11	9	9	0	0	0	0	0	0	0	0	49	42	48	48	57	55	65	58	53	51	60	54	41	41	50	45
TGME49_205650	8508	0	0	0	0	1	1	0	0	0	0	0	0	0	0	0	0	22	21	38	38	55	55	50	49	0	0	0	0	0	0	0	0	101	99	91	89	108	107	92	90	91	86	105	97	68	66	67	66
TGME49_205658	4172	0	0	0	0	0	0	0	0	0	0	0	0	0	0	0	0	0	0	0	0	0	0	1	1	0	0	0	0	0	0	0	0	0	0	0	0	0	0	0	0	0	0	0	0	1	0	0	0
TGME49_205662	2039	0	0	0	0	0	0	0	0	0	0	0	0	0	0	0	0	0	0	0	0	0	0	0	0	0	0	0	0	0	0	0	0	1	1	2	2	1	1	0	0	2	2	1	1	0	0	0	0
TGME49_205670	2179	0	0	0	0	0	0	0	0	0	0	0	0	0	0	0	0	1	1	11	11	6	6	9	9	0	0	0	0	0	0	0	0	25	23	31	31	46	45	38	35	41	40	37	36	22	21	40	37
TGME49_205680	4003	0	0	0	0	0	0	0	0	0	0	0	0	0	0	0	0	2	2	18	18	25	24	19	19	0	0	0	0	0	0	0	0	61	57	64	62	68	68	71	70	81	80	79	76	73	73	73	71
TGME49_205690	2823	0	0	0	0	0	0	0	0	0	0	0	0	0	0	0	0	3	3	4	4	4	4	1	1	0	0	0	0	0	0	0	0	18	18	23	23	16	16	20	20	23	23	11	11	16	16	12	12
TGME49_205700	3476	0	0	0	0	0	0	0	0	0	0	0	0	0	0	0	0	12	12	43	43	52	52	42	42	0	0	0	0	0	0	0	0	151	151	144	144	194	194	152	152	205	205	160	160	117	117	134	134
TGME49_205710	2783	0	0	0	0	0	0	0	0	0	0	0	0	0	0	0	0	5	5	26	26	18	18	22	22	0	0	0	0	0	0	0	0	27	27	30	28	50	49	32	32	47	47	33	33	29	29	30	30
TGME49_205720	1993	0	0	0	0	0	0	0	0	0	0	0	0	0	0	0	0	0	0	2	2	3	3	7	6	0	0	0	0	0	0	0	0	7	7	5	4	8	8	9	9	9	7	9	9	11	9	10	9
TGME49_205730	2665	0	0	0	0	0	0	0	0	0	0	0	0	0	0	0	0	0	0	3	3	2	2	4	4	0	0	0	0	0	0	0	0	14	13	4	4	11	11	8	8	11	11	24	24	6	6	6	6
TGME49_205740	5859	0	0	0	0	1	1	0	0	0	0	0	0	0	0	0	0	2	2	8	8	4	4	5	5	0	0	0	0	0	0	0	0	28	28	29	29	28	27	38	37	30	30	23	22	21	21	29	29
TGME49_205750	3192	0	0	0	0	0	0	0	0	0	0	0	0	0	0	0	0	2	2	5	4	15	13	10	10	0	0	0	0	0	0	0	0	24	23	19	18	31	29	16	16	37	33	20	16	17	14	21	19
TGME49_205760	1474	0	0	0	0	0	0	0	0	0	0	0	0	0	0	0	0	0	0	0	0	0	0	0	0	0	0	0	0	0	0	0	0	0	0	0	0	0	0	0	0	0	0	0	0	0	0	0	0
TGME49_205770	572	0	0	0	0	0	0	0	0	0	0	0	0	0	0	0	0	0	0	1	0	0	0	0	0	0	0	0	0	0	0	0	0	0	0	0	0	1	0	4	0	0	0	0	0	0	0	0	0
TGME49_206290	1865	0	0	0	0	0	0	0	0	0	0	0	0	0	0	0	0	0	0	1	1	0	0	0	0	0	0	0	0	0	0	0	0	4	4	1	1	1	1	0	0	1	1	2	2	2	2	3	1
TGME49_206300	3198	0	0	0	0	0	0	0	0	0	0	0	0	0	0	0	0	0	0	5	5	7	7	10	10	0	0	0	0	0	0	0	0	12	12	12	12	7	7	5	5	15	15	13	13	10	10	8	8
TGME49_206310	4119	0	0	0	0	0	0	0	0	0	0	0	0	0	0	0	0	1	1	3	2	3	2	8	6	0	0	0	0	0	0	0	0	12	10	21	19	17	17	17	16	19	19	21	21	17	17	12	10
TGME49_206320	3047	0	0	0	0	0	0	0	0	0	0	0	0	0	0	0	0	2	2	6	5	5	5	1	1	0	0	0	0	0	0	0	0	31	31	27	26	29	29	21	21	32	31	25	25	28	27	18	18
TGME49_206330	4200	0	0	0	0	0	0	0	0	0	0	0	0	0	0	0	0	1	1	8	8	11	11	16	16	0	0	0	0	0	0	0	0	13	12	19	19	14	12	17	16	19	19	14	14	19	19	14	13
TGME49_206340	2694	0	0	0	0	0	0	0	0	0	0	0	0	0	0	0	0	3	3	26	26	28	28	22	21	0	0	0	0	1	1	0	0	55	54	63	63	58	58	46	46	60	60	47	47	41	41	44	44
TGME49_206350	2510	0	0	0	0	0	0	0	0	0	0	0	0	0	0	0	0	7	5	17	16	21	18	26	21	0	0	0	0	0	0	0	0	16	15	24	23	23	23	28	28	25	24	22	20	19	17	22	22
TGME49_206360	3074	0	0	0	0	0	0	0	0	0	0	0	0	0	0	0	0	4	3	10	9	15	9	16	12	0	0	0	0	0	0	0	0	13	8	18	13	27	19	23	8	23	14	21	17	22	13	15	13
TGME49_206380	8611	0	0	0	0	0	0	0	0	0	0	0	0	0	0	0	0	7	7	36	35	33	33	31	26	0	0	0	0	0	0	0	0	39	34	36	33	43	39	57	52	52	49	41	38	30	26	35	30
TGME49_206390	2224	0	0	0	0	0	0	0	0	0	0	0	0	0	0	0	0	0	0	3	3	4	3	4	4	0	0	0	0	0	0	0	0	8	8	2	1	4	4	2	2	14	13	4	4	5	5	6	4
TGME49_206400	2111	0	0	0	0	0	0	0	0	0	0	0	0	0	0	0	0	0	0	2	2	1	1	2	2	0	0	0	0	0	0	0	0	2	1	1	1	2	2	8	8	5	5	2	2	4	3	4	1
TGME49_206415	8061	0	0	0	0	0	0	0	0	0	0	0	0	0	0	0	0	3	2	12	10	10	10	15	14	0	0	0	0	0	0	0	0	33	31	42	41	50	48	31	30	32	32	42	41	30	22	26	26
TGME49_206430	17409	0	0	0	0	0	0	0	0	0	0	0	0	0	0	0	0	8	8	29	29	28	28	31	30	0	0	0	0	1	1	0	0	136	134	111	111	120	116	125	125	113	112	110	110	93	93	123	121
TGME49_206440	1987	0	0	0	0	0	0	0	0	0	0	0	0	0	0	0	0	0	0	1	1	0	0	2	2	0	0	0	0	0	0	0	0	1	1	0	0	2	1	3	3	5	5	2	2	0	0	2	2
TGME49_206450	12923	0	0	0	0	0	0	0	0	0	0	0	0	0	0	0	0	15	15	84	84	81	81	84	84	0	0	0	0	0	0	0	0	227	227	175	175	210	208	183	183	207	207	193	193	168	167	179	179
TGME49_206460	2865	0	0	0	0	0	0	0	0	0	0	0	0	0	0	0	0	1	1	18	18	5	5	9	9	0	0	0	0	0	0	0	0	17	17	10	10	13	13	16	16	27	27	8	8	15	15	20	20
TGME49_206470	3593	0	0	0	0	0	0	0	0	1	1	0	0	0	0	0	0	3	3	32	31	44	42	23	22	0	0	0	0	0	0	0	0	84	81	60	60	81	80	63	63	92	89	63	62	59	58	50	48
TGME49_206480	2158	0	0	0	0	0	0	0	0	0	0	0	0	0	0	0	0	5	5	18	18	23	22	23	23	0	0	0	0	0	0	0	0	35	34	35	34	44	42	40	40	46	46	52	52	43	43	27	27
TGME49_206490	3885	1	0	0	0	0	0	0	0	0	0	1	0	1	0	0	0	6	3	13	9	20	15	14	13	1	0	1	0	0	0	0	0	10	5	21	21	15	15	17	17	14	13	14	12	10	8	16	15
TGME49_206500	5467	0	0	0	0	0	0	0	0	0	0	0	0	0	0	0	0	2	2	6	4	14	12	8	7	0	0	0	0	0	0	0	0	14	13	15	15	12	12	7	6	7	7	13	13	12	11	9	9
TGME49_206510	8791	0	0	0	0	0	0	0	0	0	0	0	0	0	0	0	0	19	17	120	104	136	124	145	123	0	0	0	0	0	0	0	0	222	192	248	214	277	243	204	186	273	240	239	224	205	182	250	231
TGME49_206520	784	0	0	0	0	0	0	0	0	0	0	0	0	0	0	0	0	0	0	0	0	0	0	0	0	0	0	0	0	0	0	0	0	0	0	0	0	0	0	0	0	0	0	0	0	1	1	0	0
TGME49_206540	6436	0	0	0	0	0	0	0	0	0	0	0	0	0	0	0	0	5	5	40	35	27	25	43	43	0	0	0	0	0	0	0	0	50	46	56	53	86	82	77	77	72	71	74	72	62	58	59	56
TGME49_206550	15135	0	0	0	0	0	0	0	0	1	0	0	0	1	0	0	0	0	0	7	2	4	0	7	1	0	0	1	0	0	0	0	0	22	21	21	17	34	30	35	26	22	16	20	11	29	24	33	19
TGME49_206560	1389	0	0	0	0	0	0	0	0	0	0	0	0	0	0	0	0	0	0	0	0	0	0	0	0	0	0	0	0	0	0	0	0	0	0	0	0	0	0	0	0	0	0	0	0	0	0	0	0
TGME49_206570	2421	0	0	0	0	0	0	0	0	0	0	0	0	0	0	0	0	0	0	1	0	0	0	1	0	0	0	0	0	0	0	0	0	2	0	1	0	1	0	0	0	3	0	0	0	0	0	2	0
TGME49_206580	15737	0	0	0	0	0	0	0	0	0	0	0	0	0	0	0	0	7	7	28	28	33	32	43	43	0	0	0	0	1	1	0	0	46	46	30	30	37	37	35	35	57	56	52	52	31	30	33	31
TGME49_206590	6247	0	0	0	0	0	0	0	0	0	0	0	0	0	0	0	0	12	11	50	46	57	53	43	41	0	0	0	0	0	0	0	0	51	43	53	47	48	45	58	53	71	64	78	70	41	40	44	42
TGME49_206600	4664	0	0	0	0	0	0	0	0	0	0	0	0	0	0	0	0	1	1	7	7	13	13	14	14	0	0	0	0	0	0	0	0	25	25	24	24	23	23	20	19	31	30	23	23	13	13	24	24
TGME49_206605	354	0	0	0	0	0	0	0	0	0	0	0	0	0	0	0	0	0	0	0	0	0	0	0	0	0	0	0	0	0	0	0	0	2	1	6	1	7	1	3	2	3	1	5	0	3	1	1	0
TGME49_206610	3033	0	0	0	0	0	0	0	0	0	0	0	0	0	0	0	0	0	0	1	1	5	5	1	1	0	0	0	0	0	0	0	0	26	22	24	21	28	25	25	24	25	25	24	23	10	9	16	16
TGME49_206620	2832	0	0	0	0	0	0	0	0	0	0	0	0	0	0	0	0	0	0	0	0	0	0	0	0	0	0	0	0	0	0	0	0	0	0	0	0	0	0	0	0	0	0	0	0	0	0	0	0
TGME49_206630	5627	0	0	0	0	0	0	0	0	0	0	0	0	0	0	0	0	3	3	6	6	8	8	2	2	0	0	0	0	0	0	0	0	16	15	21	20	29	29	21	20	23	22	25	23	19	19	18	18
TGME49_206640	5591	0	0	0	0	0	0	0	0	0	0	0	0	0	0	0	0	7	7	20	17	23	20	12	11	0	0	0	0	0	0	0	0	32	27	34	30	44	42	39	37	44	42	31	31	40	38	40	37
TGME49_206650	7381	0	0	0	0	0	0	0	0	0	0	0	0	0	0	0	0	0	0	0	0	0	0	1	1	0	0	0	0	0	0	0	0	4	4	7	7	13	13	3	3	5	5	8	8	9	9	4	4
TGME49_206660	3771	0	0	0	0	0	0	0	0	0	0	0	0	0	0	0	0	1	1	2	2	1	1	0	0	0	0	0	0	0	0	0	0	0	0	1	1	1	1	0	0	1	1	2	2	0	0	1	1
TGME49_206670	7881	0	0	0	0	0	0	0	0	1	1	0	0	0	0	0	0	13	12	69	62	79	75	96	91	0	0	0	0	0	0	0	0	133	117	114	107	149	139	116	103	161	148	116	107	122	109	122	112
TGME49_206680	1836	0	0	0	0	0	0	0	0	0	0	0	0	0	0	0	0	0	0	1	0	3	2	1	1	0	0	0	0	0	0	0	0	4	4	12	12	11	11	6	6	5	5	8	8	4	4	8	8
TGME49_206690	1742	0	0	0	0	0	0	0	0	0	0	0	0	0	0	0	0	0	0	0	0	0	0	1	1	0	0	0	0	0	0	0	0	33	33	21	21	24	24	22	22	21	21	25	25	27	27	27	27
TGME49_206695	441	0	0	0	0	0	0	0	0	0	0	0	0	0	0	0	0	0	0	1	1	0	0	0	0	0	0	0	0	0	0	0	0	3	0	6	6	6	1	2	2	4	1	3	3	2	1	3	3
TGME49_206700	1774	0	0	0	0	0	0	0	0	0	0	0	0	0	0	0	0	0	0	0	0	0	0	1	1	0	0	0	0	0	0	0	0	4	4	5	5	1	0	2	2	6	6	13	13	6	6	5	5
TGME49_206710	3517	0	0	0	0	0	0	0	0	0	0	0	0	0	0	0	0	2	1	7	7	3	3	7	6	0	0	0	0	0	0	0	0	13	13	16	14	14	13	18	16	17	17	13	12	11	11	12	12
TGME49_206910	297	0	0	0	0	0	0	0	0	0	0	0	0	0	0	0	0	0	0	0	0	0	0	0	0	0	0	0	0	0	0	0	0	0	0	0	0	0	0	1	0	0	0	0	0	0	0	0	0
TGME49_207005	1399	0	0	0	0	0	0	0	0	0	0	0	0	0	0	0	0	0	0	0	0	0	0	0	0	0	0	0	0	0	0	0	0	0	0	0	0	3	3	1	1	1	1	0	0	2	2	1	1
TGME49_207010	1110	0	0	0	0	0	0	0	0	0	0	0	0	0	0	0	0	0	0	0	0	0	0	0	0	0	0	0	0	0	0	0	0	0	0	1	1	1	1	0	0	3	3	1	1	0	0	0	0
TGME49_207015	1725	0	0	0	0	0	0	0	0	0	0	0	0	0	0	0	0	0	0	0	0	0	0	1	1	0	0	0	0	0	0	0	0	0	0	1	1	1	0	1	1	1	1	3	3	1	1	1	1
TGME49_207020	426	0	0	0	0	0	0	0	0	0	0	0	0	0	0	0	0	0	0	1	1	2	0	2	0	0	0	0	0	0	0	0	0	0	0	3	2	0	0	4	3	4	4	3	3	2	2	2	1
TGME49_207030	706	0	0	0	0	0	0	0	0	0	0	0	0	0	0	0	0	0	0	0	0	0	0	0	0	0	0	0	0	0	0	0	0	0	0	0	0	1	1	2	2	2	2	0	0	1	1	0	0
TGME49_207040	4745	0	0	0	0	0	0	0	0	0	0	0	0	1	0	0	0	0	0	4	2	5	4	4	3	0	0	0	0	0	0	0	0	24	16	26	24	21	16	20	17	20	15	28	24	24	16	18	14
TGME49_207050	2309	0	0	0	0	0	0	0	0	0	0	0	0	0	0	0	0	0	0	0	0	0	0	0	0	0	0	0	0	0	0	0	0	9	9	8	8	10	10	6	6	9	9	9	9	14	14	11	11
TGME49_207060	2059	0	0	0	0	0	0	0	0	0	0	0	0	0	0	0	0	15	14	30	30	41	41	34	32	0	0	0	0	0	0	0	0	63	59	88	87	84	84	86	86	110	109	83	83	55	53	91	91
TGME49_207065	665	0	0	0	0	0	0	0	0	0	0	0	0	0	0	0	0	1	0	6	1	11	0	12	0	0	0	0	0	0	0	0	0	11	0	12	1	12	0	14	1	19	1	18	2	6	0	13	0
TGME49_207070	1536	0	0	0	0	0	0	0	0	0	0	0	0	0	0	0	0	4	4	23	15	19	11	23	13	0	0	0	0	0	0	0	0	6	6	6	5	10	9	8	7	8	8	6	6	5	5	7	7
TGME49_207080	7082	0	0	0	0	0	0	1	1	0	0	0	0	0	0	0	0	8	8	34	33	49	49	53	50	0	0	0	0	0	0	0	0	26	25	26	26	19	19	22	22	21	21	19	19	13	13	22	21
TGME49_207100	6281	0	0	0	0	0	0	0	0	0	0	0	0	0	0	0	0	2	2	14	14	12	9	7	7	0	0	0	0	0	0	0	0	21	20	22	22	25	21	15	15	23	22	15	15	19	17	22	19
TGME49_207110	858	0	0	0	0	0	0	0	0	0	0	0	0	0	0	0	0	0	0	4	4	0	0	0	0	0	0	0	0	0	0	0	0	1	1	1	1	1	1	2	2	2	2	1	1	2	2	1	1
TGME49_207120	12683	0	0	0	0	0	0	0	0	0	0	0	0	0	0	0	0	10	10	34	34	24	24	23	23	0	0	0	0	0	0	0	0	36	35	27	27	24	24	16	16	32	32	20	20	24	24	18	18
TGME49_207130	1104	0	0	0	0	0	0	0	0	0	0	0	0	0	0	0	0	0	0	0	0	0	0	0	0	0	0	0	0	0	0	0	0	0	0	2	2	1	1	0	0	1	1	0	0	0	0	0	0
TGME49_207140	1104	0	0	0	0	0	0	0	0	0	0	0	0	0	0	0	0	0	0	0	0	0	0	0	0	0	0	0	0	0	0	0	0	1	1	0	0	0	0	2	2	0	0	0	0	0	0	0	0
TGME49_207150	591	0	0	0	0	0	0	0	0	0	0	0	0	0	0	0	0	0	0	0	0	0	0	0	0	0	0	0	0	0	0	0	0	1	1	0	0	0	0	0	0	2	2	1	1	2	2	2	2
TGME49_207160	2143	0	0	0	0	0	0	0	0	0	0	0	0	0	0	0	0	0	0	0	0	0	0	0	0	0	0	0	0	0	0	0	0	0	0	3	3	0	0	1	1	0	0	0	0	1	1	1	1
TGME49_207170	1661	0	0	0	0	0	0	0	0	0	0	0	0	0	0	0	0	3	3	12	11	25	20	14	14	0	0	0	0	0	0	0	0	36	34	49	48	45	44	52	49	44	39	27	25	35	35	38	37
TGME49_207180	6344	0	0	0	0	0	0	0	0	0	0	0	0	0	0	0	0	4	4	9	9	15	15	12	12	0	0	0	0	0	0	0	0	12	11	11	11	10	10	8	8	14	14	9	9	6	6	6	6
TGME49_207200	5883	0	0	0	0	0	0	0	0	0	0	0	0	0	0	0	0	4	4	15	14	0	0	12	12	0	0	0	0	0	0	0	0	11	10	12	12	8	8	14	14	11	11	13	12	9	9	8	8
TGME49_207210	846	0	0	0	0	0	0	0	0	0	0	0	0	0	0	0	0	0	0	0	0	0	0	0	0	0	0	0	0	0	0	0	0	0	0	1	1	0	0	1	1	1	1	2	2	0	0	2	2
TGME49_207230	5098	0	0	0	0	0	0	0	0	0	0	0	0	0	0	0	0	1	1	6	6	4	4	2	2	0	0	0	0	0	0	0	0	15	14	9	9	15	15	15	15	18	18	16	16	13	13	9	9
TGME49_207240	3500	0	0	0	0	0	0	0	0	0	0	0	0	0	0	0	0	0	0	3	3	5	5	3	3	0	0	0	0	0	0	0	0	35	35	41	41	37	36	37	37	62	62	44	44	33	33	19	19
TGME49_207250	2599	0	0	0	0	0	0	0	0	0	0	0	0	0	0	0	0	0	0	0	0	0	0	0	0	0	0	0	0	0	0	0	0	0	0	0	0	0	0	0	0	0	0	0	0	0	0	0	0
TGME49_207350	600	0	0	0	0	0	0	0	0	0	0	0	0	0	0	0	0	0	0	0	0	0	0	0	0	0	0	0	0	0	0	0	0	1	1	0	0	0	0	0	0	0	0	0	0	0	0	0	0
TGME49_207360	491	0	0	0	0	0	0	0	0	0	0	0	0	0	0	0	0	0	0	0	0	0	0	0	0	0	0	0	0	0	0	0	0	0	0	0	0	0	0	0	0	0	0	0	0	0	0	0	0
TGME49_207365	0	0	0	0	0	0	0	0	0	0	0	0	0	0	0	0	0	0	0	0	0	0	0	0	0	0	0	0	0	0	0	0	0	0	0	0	0	0	0	0	0	0	0	0	0	0	0	0	0
TGME49_207370	9680	0	0	0	0	0	0	0	0	0	0	0	0	0	0	0	0	7	7	39	37	61	61	56	53	0	0	0	0	0	0	0	0	79	75	51	51	86	84	58	58	73	69	91	90	54	54	60	60
TGME49_207380	0	0	0	0	0	0	0	0	0	0	0	0	0	0	0	0	0	0	0	0	0	0	0	0	0	0	0	0	0	0	0	0	0	0	0	0	0	0	0	0	0	0	0	0	0	0	0	0	0
TGME49_207390	3106	0	0	0	0	0	0	0	0	0	0	0	0	0	0	0	0	1	1	6	6	6	5	9	8	0	0	0	0	0	0	0	0	12	12	29	25	28	26	18	18	26	25	20	18	12	9	20	17
TGME49_207400	4298	0	0	0	0	0	0	0	0	0	0	0	0	0	0	0	0	11	11	43	40	50	46	75	73	0	0	0	0	0	0	0	0	69	66	64	59	80	79	75	70	105	104	75	71	62	60	66	64
TGME49_207403	477	0	0	0	0	0	0	0	0	0	0	0	0	0	0	0	0	0	0	0	0	0	0	0	0	0	0	0	0	0	0	0	0	0	0	0	0	0	0	0	0	0	0	0	0	0	0	0	0
TGME49_207407	621	0	0	0	0	0	0	0	0	0	0	0	0	0	0	0	0	0	0	0	0	0	0	0	0	0	0	0	0	0	0	0	0	0	0	0	0	0	0	0	0	0	0	0	0	0	0	0	0
TGME49_207410	1968	0	0	0	0	0	0	0	0	0	0	0	0	0	0	0	0	1	0	1	0	0	0	1	0	0	0	0	0	0	0	0	0	1	0	1	0	3	1	4	0	1	0	2	1	1	1	2	0
TGME49_207420	965	0	0	0	0	0	0	0	0	0	0	0	0	0	0	0	0	2	2	8	8	1	1	3	3	0	0	0	0	0	0	0	0	10	10	8	8	24	24	5	5	30	30	16	16	10	10	14	14
TGME49_207430	2538	0	0	0	0	0	0	1	0	0	0	0	0	0	0	0	0	3	2	13	9	11	11	13	12	0	0	0	0	0	0	0	0	19	16	15	14	18	16	12	12	22	22	18	17	17	16	18	17
TGME49_207440	1848	0	0	0	0	0	0	0	0	0	0	0	0	0	0	0	0	29	28	80	78	77	76	101	100	0	0	0	0	1	1	1	1	134	128	213	208	204	203	173	170	216	213	200	196	138	137	171	166
TGME49_207450	2773	1	0	0	0	0	0	0	0	0	0	0	0	0	0	0	0	0	0	22	20	10	10	20	19	0	0	1	0	0	0	0	0	12	11	17	17	15	15	19	18	26	24	15	15	12	10	13	12
TGME49_207460	2201	0	0	0	0	0	0	0	0	0	0	0	0	0	0	0	0	4	3	12	8	18	16	14	14	0	0	0	0	0	0	0	0	17	14	22	22	23	14	23	19	19	17	26	19	13	8	18	13
TGME49_207470	2004	0	0	0	0	0	0	0	0	0	0	0	0	0	0	0	0	0	0	0	0	1	0	1	1	0	0	0	0	0	0	0	0	15	9	15	10	10	7	7	5	10	8	10	7	4	3	9	3
TGME49_207480	15246	0	0	0	0	0	0	0	0	0	0	0	0	0	0	0	0	1	0	20	16	15	10	19	16	0	0	0	0	0	0	0	0	91	76	81	70	68	62	64	52	83	74	64	53	59	45	77	66
TGME49_207590	2934	0	0	0	0	0	0	0	0	0	0	0	0	0	0	0	0	0	0	0	0	0	0	0	0	0	0	0	0	0	0	0	0	10	10	10	10	6	6	14	13	12	12	5	5	11	11	17	17
TGME49_207600	3354	0	0	0	0	0	0	0	0	0	0	0	0	0	0	0	0	0	0	0	0	0	0	0	0	0	0	0	0	0	0	0	0	8	8	4	4	4	3	6	6	4	4	6	5	5	5	2	1
TGME49_207610	1875	0	0	0	0	0	0	0	0	0	0	0	0	0	0	0	0	0	0	0	0	0	0	0	0	0	0	0	0	0	0	0	0	0	0	0	0	0	0	0	0	2	2	0	0	0	0	0	0
TGME49_207620	3457	0	0	0	0	0	0	0	0	0	0	0	0	0	0	0	0	5	5	25	23	15	13	14	13	0	0	0	0	0	0	0	0	53	51	66	65	66	64	57	56	48	47	53	52	22	21	57	57
TGME49_207630	2264	0	0	0	0	0	0	0	0	0	0	0	0	0	0	0	0	1	0	9	4	10	5	2	1	0	0	0	0	1	1	0	0	18	14	10	5	11	7	15	7	12	7	15	9	5	2	7	5
TGME49_207640	4822	0	0	0	0	0	0	0	0	0	0	0	0	0	0	0	0	8	6	42	36	30	27	35	33	0	0	0	0	0	0	0	0	46	41	62	53	63	61	43	43	44	43	55	54	41	37	47	44
TGME49_207650	1971	0	0	0	0	0	0	0	0	0	0	0	0	0	0	0	0	0	0	0	0	0	0	2	2	0	0	0	0	0	0	0	0	2	2	3	3	6	6	4	4	5	5	6	6	2	2	4	4
TGME49_207665	2478	0	0	0	0	0	0	0	0	0	0	0	0	0	0	0	0	0	0	0	0	0	0	0	0	0	0	0	0	0	0	0	0	4	2	4	2	11	6	4	3	8	2	3	3	7	5	7	4
TGME49_207680	2175	0	0	0	0	0	0	0	0	0	0	0	0	0	0	0	0	2	2	7	7	10	10	12	11	0	0	0	0	0	0	0	0	26	26	32	31	43	43	38	37	38	37	28	28	28	26	31	31
TGME49_207690	1044	0	0	0	0	0	0	0	0	0	0	0	0	0	0	0	0	1	1	3	1	5	4	7	5	0	0	0	0	0	0	0	0	18	15	30	19	19	14	21	13	25	15	16	11	16	11	20	17
TGME49_207700	1836	0	0	0	0	0	0	0	0	0	0	0	0	0	0	0	0	0	0	1	1	0	0	0	0	0	0	0	0	0	0	0	0	0	0	6	6	2	2	1	1	2	2	4	4	1	1	1	1
TGME49_207710	1950	0	0	0	0	0	0	0	0	0	0	0	0	0	0	0	0	1	0	3	3	0	0	1	1	0	0	0	0	0	0	0	0	0	0	9	9	9	8	12	12	5	5	10	6	6	4	3	3
TGME49_207720	5642	0	0	0	0	0	0	0	0	0	0	0	0	0	0	0	0	6	6	15	14	18	18	23	23	0	0	0	0	0	0	0	0	18	18	27	26	23	21	24	23	30	30	20	19	6	6	15	15
TGME49_207730	5161	0	0	0	0	0	0	0	0	0	0	0	0	0	0	0	0	0	0	0	0	0	0	0	0	0	0	0	0	0	0	0	0	0	0	1	1	0	0	0	0	0	0	0	0	0	0	1	1
TGME49_207740	2573	0	0	0	0	0	0	0	0	0	0	0	0	0	0	0	0	0	0	0	0	0	0	0	0	0	0	0	0	0	0	0	0	0	0	0	0	0	0	1	1	1	1	1	1	0	0	0	0
TGME49_207750	3936	0	0	0	0	0	0	0	0	0	0	0	0	1	1	0	0	3	3	6	6	17	14	6	5	0	0	0	0	0	0	0	0	14	8	15	13	21	19	23	23	15	13	14	14	5	5	18	16
TGME49_207760	6142	0	0	0	0	0	0	0	0	0	0	0	0	0	0	0	0	5	5	19	16	33	33	26	24	0	0	0	0	0	0	0	0	57	48	38	38	55	52	47	44	48	46	47	42	41	38	35	32
TGME49_207770	2825	0	0	0	0	0	0	0	0	1	1	0	0	0	0	0	0	5	4	13	13	11	10	13	12	0	0	0	0	1	1	0	0	42	40	44	38	52	48	56	54	55	52	49	47	24	22	37	34
TGME49_207780	815	0	0	0	0	0	0	0	0	0	0	0	0	0	0	0	0	0	0	0	0	0	0	0	0	0	0	0	0	0	0	0	0	0	0	2	2	0	0	0	0	0	0	0	0	0	0	0	0
TGME49_207790	1334	0	0	0	0	0	0	0	0	0	0	0	0	0	0	0	0	0	0	0	0	0	0	0	0	0	0	0	0	0	0	0	0	1	1	0	0	0	0	0	0	0	0	1	1	0	0	0	0
TGME49_207800	2570	0	0	0	0	0	0	0	0	0	0	0	0	0	0	0	0	2	2	1	1	0	0	2	2	0	0	0	0	0	0	0	0	6	6	2	2	8	8	11	11	11	8	13	13	3	3	9	9
TGME49_207810	0	0	0	0	0	0	0	0	0	0	0	0	0	0	0	0	0	0	0	0	0	0	0	0	0	0	0	0	0	0	0	0	0	0	0	0	0	0	0	0	0	0	0	0	0	0	0	0	0
TGME49_207820	3030	0	0	0	0	0	0	0	0	0	0	0	0	0	0	0	0	2	2	14	14	14	14	7	7	0	0	0	0	0	0	0	0	53	53	54	53	48	47	43	43	65	65	54	53	39	39	55	53
TGME49_207830	3375	0	0	0	0	0	0	0	0	0	0	0	0	0	0	0	0	3	3	5	4	6	6	15	15	0	0	0	0	0	0	0	0	14	14	20	20	15	15	25	25	10	10	22	22	13	12	15	14
TGME49_207840	1369	0	0	0	0	0	0	0	0	0	0	0	0	0	0	0	0	13	13	51	50	53	52	50	50	0	0	0	0	0	0	0	0	126	126	128	125	139	137	136	133	134	132	132	130	102	101	117	113
TGME49_207865	8745	0	0	0	0	0	0	0	0	0	0	0	0	0	0	0	0	0	0	7	6	4	4	7	5	0	0	0	0	0	0	0	0	21	15	15	12	21	16	17	14	12	11	17	13	22	15	21	17
TGME49_207875	3805	0	0	0	0	0	0	0	0	0	0	0	0	0	0	0	0	1	1	1	1	3	3	2	2	0	0	0	0	0	0	0	0	13	9	12	10	13	13	9	7	8	8	7	5	9	8	11	9
TGME49_207880	7274	0	0	0	0	0	0	0	0	0	0	0	0	0	0	0	0	2	2	6	5	7	4	5	4	0	0	0	0	0	0	0	0	28	20	20	16	37	22	23	8	31	24	26	18	20	16	27	13
TGME49_207900	4592	0	0	0	0	1	1	0	0	0	0	0	0	0	0	0	0	2	1	14	14	21	17	14	12	0	0	0	0	0	0	0	0	23	20	23	23	25	21	17	16	21	21	16	14	8	7	18	15
TGME49_207910	3947	0	0	0	0	0	0	0	0	0	0	0	0	0	0	0	0	4	4	19	16	17	17	14	14	0	0	0	0	0	0	0	0	27	19	20	20	29	25	22	22	26	26	16	16	17	12	27	22
TGME49_207920	3573	0	0	0	0	0	0	0	0	0	0	0	0	0	0	0	0	0	0	5	5	2	2	4	4	0	0	0	0	0	0	0	0	10	9	13	13	12	11	20	20	12	12	16	16	12	12	14	14
TGME49_207930	3212	0	0	0	0	0	0	0	0	0	0	0	0	0	0	0	0	3	3	6	6	5	4	16	16	0	0	0	0	0	0	0	0	12	12	19	19	11	10	18	15	23	20	14	14	15	14	11	11
TGME49_207940	2408	0	0	0	0	0	0	0	0	0	0	0	0	0	0	0	0	0	0	5	5	5	2	6	4	0	0	0	0	0	0	0	0	11	9	21	10	27	11	13	3	15	10	19	4	9	2	14	7
TGME49_207950	1226	0	0	0	0	0	0	0	0	0	0	0	0	0	0	0	0	1	1	1	1	0	0	3	3	0	0	0	0	0	0	0	0	12	12	15	15	14	13	8	8	6	6	14	13	6	6	10	10
TGME49_207955	672	0	0	0	0	0	0	0	0	0	0	0	0	0	0	0	0	0	0	0	0	0	0	0	0	0	0	0	0	0	0	0	0	0	0	0	0	0	0	0	0	0	0	0	0	0	0	0	0
TGME49_207960	3778	0	0	0	0	0	0	0	0	0	0	0	0	0	0	0	0	0	0	7	6	4	3	2	2	0	0	0	0	0	0	0	0	15	15	14	13	17	13	10	7	18	15	8	7	11	10	16	14
TGME49_207965	4591	0	0	0	0	0	0	0	0	0	0	0	0	0	0	0	0	2	2	3	3	5	4	6	6	0	0	0	0	0	0	0	0	0	0	1	1	1	1	2	2	0	0	0	0	1	1	0	0
TGME49_207970	4353	0	0	0	0	0	0	0	0	0	0	0	0	0	0	0	0	0	0	0	0	0	0	3	0	0	0	0	0	0	0	0	0	3	0	3	2	0	0	1	1	4	0	2	1	4	0	4	1
TGME49_207980	2034	0	0	0	0	0	0	0	0	0	0	0	0	0	0	0	0	0	0	2	2	4	3	1	1	0	0	0	0	0	0	0	0	5	5	4	4	5	5	5	5	2	2	6	6	3	3	4	4
TGME49_207990	4007	0	0	0	0	1	0	0	0	0	0	1	0	0	0	0	0	5	4	16	15	29	28	36	31	1	1	1	1	0	0	0	0	26	19	26	23	29	28	28	25	22	19	31	30	29	27	31	30
TGME49_208010	3528	0	0	0	0	0	0	0	0	0	0	0	0	0	0	0	0	1	1	15	9	13	11	12	10	0	0	0	0	0	0	0	0	20	19	16	12	32	28	17	17	31	28	13	10	13	12	22	19
TGME49_208020	12017	0	0	0	0	0	0	0	0	0	0	0	0	0	0	0	0	0	0	0	0	0	0	0	0	0	0	0	0	0	0	0	0	55	55	36	35	64	64	46	46	49	49	36	36	40	39	44	44
TGME49_208030	3121	0	0	0	0	0	0	0	0	0	0	0	0	0	0	0	0	11	11	42	42	55	55	66	66	0	0	0	0	1	1	0	0	231	231	317	317	291	291	243	243	293	293	247	247	199	199	218	218
TGME49_208040	5602	0	0	0	0	0	0	0	0	0	0	0	0	0	0	0	0	0	0	5	5	1	1	4	3	0	0	0	0	0	0	0	0	19	12	20	14	17	14	15	14	13	13	17	10	8	8	14	11
TGME49_208050	12697	0	0	0	0	0	0	0	0	1	1	0	0	0	0	0	0	4	4	40	37	19	19	15	14	0	0	0	0	0	0	0	0	43	42	24	23	26	26	34	31	31	30	22	22	24	23	19	18
TGME49_208070	12299	0	0	0	0	0	0	0	0	0	0	0	0	0	0	0	0	8	8	23	22	28	28	23	23	0	0	0	0	0	0	0	0	68	67	40	39	60	60	58	58	53	53	65	64	38	38	52	52
TGME49_208080	430	0	0	0	0	0	0	0	0	0	0	0	0	0	0	0	0	0	0	3	2	1	0	1	0	0	0	0	0	0	0	0	0	1	0	3	2	2	2	3	2	1	1	3	0	0	0	2	1
TGME49_208090	2186	0	0	0	0	0	0	0	0	0	0	0	0	0	0	0	0	2	2	3	1	2	2	2	2	0	0	0	0	0	0	0	0	3	2	3	2	2	2	2	1	3	3	5	4	4	3	7	7
TGME49_208200	3352	0	0	0	0	0	0	0	0	0	0	0	0	0	0	0	0	5	5	24	21	46	41	61	52	0	0	0	0	0	0	0	0	17	13	16	15	23	22	11	10	21	21	19	18	10	10	13	11
TGME49_208300	1840	0	0	0	0	0	0	0	0	0	0	0	0	0	0	0	0	0	0	6	6	3	3	1	1	0	0	0	0	1	1	0	0	13	13	8	8	12	12	19	19	18	17	9	9	15	15	12	12
TGME49_208310	2544	0	0	0	0	0	0	0	0	0	0	0	0	0	0	0	0	1	1	8	8	6	6	3	3	0	0	0	0	0	0	0	0	10	10	10	10	20	20	5	5	15	15	14	14	8	8	9	9
TGME49_208320	3065	0	0	0	0	0	0	0	0	0	0	0	0	0	0	0	0	0	0	4	4	3	3	1	1	0	0	0	0	0	0	0	0	9	9	7	7	8	8	6	6	15	15	6	6	5	5	3	3
TGME49_208330	1149	0	0	0	0	0	0	0	0	0	0	0	0	0	0	0	0	0	0	0	0	0	0	0	0	0	0	0	0	0	0	0	0	0	0	0	0	0	0	0	0	0	0	0	0	0	0	0	0
TGME49_208340	5247	0	0	0	0	0	0	0	0	0	0	0	0	0	0	0	0	6	6	11	11	15	15	13	12	0	0	0	0	0	0	0	0	38	38	53	53	49	47	40	40	59	58	50	50	47	47	32	32
TGME49_208350	3092	0	0	0	0	0	0	0	0	0	0	0	0	0	0	0	0	0	0	6	6	8	8	8	8	0	0	0	0	0	0	0	0	16	15	11	11	10	10	5	5	14	13	14	14	9	9	10	10
TGME49_208360	3961	0	0	0	0	0	0	0	0	0	0	0	0	0	0	0	0	3	3	4	4	5	5	4	4	0	0	0	0	0	0	0	0	9	9	3	3	7	7	7	7	11	11	10	10	3	3	7	7
TGME49_208370	7410	1	1	0	0	0	0	0	0	0	0	0	0	0	0	0	0	12	12	56	53	57	57	66	66	0	0	0	0	0	0	0	0	124	121	103	102	154	152	134	134	157	153	110	108	105	102	116	113
TGME49_208380	1332	0	0	0	0	0	0	0	0	0	0	0	0	0	0	0	0	0	0	0	0	0	0	0	0	0	0	0	0	0	0	0	0	0	0	0	0	0	0	0	0	0	0	0	0	0	0	0	0
TGME49_208390	4311	0	0	0	0	0	0	0	0	0	0	0	0	0	0	0	0	0	0	6	6	1	1	1	1	0	0	0	0	0	0	0	0	10	8	10	10	12	12	20	20	13	13	14	13	6	5	16	16
TGME49_208400	9785	0	0	0	0	0	0	0	0	0	0	0	0	0	0	0	0	18	17	37	37	65	65	49	49	0	0	0	0	0	0	0	0	99	94	74	73	75	75	63	62	93	93	70	70	46	46	63	62
TGME49_208410	4964	0	0	0	0	0	0	0	0	0	0	0	0	0	0	0	0	1	1	2	1	3	3	5	5	0	0	0	0	0	0	0	0	18	13	10	10	15	14	7	6	20	19	11	10	12	9	10	9
TGME49_208420	6087	0	0	0	0	0	0	0	0	0	0	0	0	0	0	0	0	2	2	26	23	28	25	32	31	0	0	0	0	0	0	0	0	60	54	61	60	47	44	38	37	67	66	44	35	32	25	49	46
TGME49_208430	2587	0	0	0	0	0	0	0	0	0	0	0	0	0	0	0	0	4	4	0	0	9	8	5	5	0	0	0	0	0	0	0	0	7	6	14	13	8	8	5	5	11	9	10	9	7	7	5	3
TGME49_208440	1508	0	0	0	0	0	0	0	0	0	0	0	0	0	0	0	0	1	1	9	9	18	18	9	9	0	0	0	0	0	0	0	0	39	39	18	18	38	38	40	40	36	36	32	32	25	25	17	17
TGME49_208450	1588	0	0	0	0	0	0	0	0	0	0	1	1	0	0	0	0	40	40	146	140	190	183	200	192	0	0	0	0	2	2	1	1	72	69	100	95	104	95	99	93	150	143	122	112	101	94	82	75
TGME49_208460	0	0	0	0	0	0	0	0	0	0	0	0	0	0	0	0	0	0	0	0	0	0	0	0	0	0	0	0	0	0	0	0	0	0	0	0	0	0	0	0	0	0	0	0	0	0	0	0	0
TGME49_208470	0	0	0	0	0	0	0	0	0	0	0	0	0	0	0	0	0	0	0	0	0	0	0	0	0	0	0	0	0	0	0	0	0	0	0	0	0	0	0	0	0	0	0	0	0	0	0	0	0
TGME49_208480	0	0	0	0	0	0	0	0	0	0	0	0	0	0	0	0	0	0	0	0	0	0	0	0	0	0	0	0	0	0	0	0	0	0	0	0	0	0	0	0	0	0	0	0	0	0	0	0	0
TGME49_208490	4063	0	0	0	0	0	0	0	0	0	0	0	0	0	0	0	0	7	7	14	12	22	21	18	17	0	0	0	0	0	0	0	0	26	24	19	19	16	15	19	18	25	23	30	30	16	16	18	18
TGME49_208500	4321	1	1	0	0	0	0	0	0	0	0	0	0	0	0	0	0	4	4	25	20	24	21	32	29	0	0	0	0	0	0	0	0	26	25	32	32	39	37	34	33	34	32	26	24	30	29	28	27
TGME49_208510	5479	0	0	0	0	0	0	0	0	0	0	0	0	0	0	0	0	1	1	24	23	16	16	28	28	0	0	0	0	0	0	0	0	11	10	14	14	18	18	23	23	12	12	15	15	25	25	22	19
TGME49_208530	3785	1	1	0	0	0	0	0	0	0	0	0	0	0	0	0	0	2	2	8	8	11	11	6	5	0	0	0	0	0	0	0	0	39	36	45	43	45	42	35	32	51	50	31	30	40	37	39	32
TGME49_208540	3870	0	0	0	0	0	0	0	0	0	0	0	0	0	0	0	0	3	3	18	12	16	16	16	15	0	0	0	0	0	0	0	0	7	7	11	9	10	9	15	15	19	18	10	10	9	9	8	8
TGME49_208550	2676	0	0	0	0	0	0	0	0	0	0	0	0	0	0	0	0	2	1	15	12	29	15	17	6	0	0	0	0	0	0	0	0	35	21	29	24	31	22	46	36	40	32	33	27	25	14	38	25
TGME49_208560	3284	0	0	0	0	0	0	0	0	0	0	0	0	0	0	0	0	1	1	5	5	7	6	6	5	0	0	0	0	0	0	0	0	33	32	29	28	23	23	14	13	32	31	33	31	23	23	22	21
TGME49_208570	4534	0	0	0	0	0	0	0	0	0	0	0	0	0	0	0	0	10	10	23	23	31	29	19	18	0	0	0	0	0	0	0	0	38	37	27	26	44	44	26	26	52	50	46	45	18	18	35	35
TGME49_208580	4480	0	0	0	0	0	0	0	0	0	0	0	0	0	0	0	0	1	1	6	5	7	7	2	2	0	0	0	0	0	0	0	0	29	26	37	34	31	31	25	24	29	27	32	30	23	21	23	22
TGME49_208590	2880	0	0	0	0	0	0	0	0	0	0	0	0	0	0	0	0	2	2	23	20	21	18	27	21	0	0	0	0	0	0	0	0	38	32	45	42	44	40	32	32	33	33	38	36	28	26	29	28
TGME49_208710	3988	0	0	0	0	0	0	0	0	0	0	0	0	0	0	0	0	0	0	1	0	1	1	3	3	0	0	0	0	0	0	0	0	8	8	5	5	15	15	11	9	5	5	7	7	4	3	4	4
TGME49_208718	1755	0	0	0	0	0	0	0	0	0	0	0	0	0	0	0	0	6	6	22	22	16	16	18	18	0	0	0	0	0	0	0	0	37	37	34	33	61	61	47	46	49	49	41	40	30	30	39	39
TGME49_208722	666	0	0	0	0	0	0	0	0	0	0	0	0	0	0	0	0	0	0	4	4	4	4	12	12	0	0	0	0	0	0	0	0	7	7	12	12	12	12	6	6	10	10	12	12	7	7	8	8
TGME49_208730	5775	0	0	0	0	0	0	0	0	0	0	0	0	0	0	0	0	0	0	6	5	10	10	25	25	0	0	0	0	0	0	0	0	20	20	20	20	14	14	10	9	14	13	10	10	15	15	17	17
TGME49_208740	2555	0	0	0	0	0	0	0	0	0	0	0	0	0	0	0	0	2	1	3	3	8	6	13	11	0	0	0	0	0	0	0	0	27	22	31	30	46	41	34	31	44	38	37	33	26	24	33	32
TGME49_208750	2409	0	0	0	0	0	0	0	0	0	0	0	0	0	0	0	0	0	0	4	4	5	3	11	9	0	0	0	0	0	0	0	0	19	14	13	12	26	22	23	18	24	18	17	16	17	15	15	11
TGME49_208760	1920	0	0	0	0	0	0	0	0	0	0	0	0	0	0	0	0	0	0	1	1	3	3	3	3	0	0	0	0	0	0	0	0	0	0	1	1	0	0	0	0	0	0	1	1	0	0	0	0
TGME49_208770	743	0	0	0	0	0	0	0	0	0	0	0	0	0	0	0	0	0	0	0	0	0	0	0	0	0	0	0	0	0	0	0	0	0	0	0	0	0	0	0	0	0	0	0	0	0	0	0	0
TGME49_208780	2348	0	0	0	0	0	0	0	0	0	0	0	0	0	0	0	0	3	3	10	8	12	11	11	11	0	0	0	0	0	0	0	0	15	11	13	9	16	13	13	13	21	17	13	12	14	14	16	13
TGME49_208790	2250	0	0	0	0	0	0	0	0	0	0	0	0	0	0	0	0	1	1	1	0	2	2	2	2	0	0	0	0	0	0	0	0	28	23	23	19	19	17	25	24	29	27	24	16	9	7	20	14
TGME49_208800	2285	0	0	0	0	0	0	0	0	0	0	0	0	0	0	0	0	0	0	11	10	4	1	7	5	0	0	0	0	0	0	0	0	8	7	11	7	11	9	8	5	29	23	14	13	11	11	12	10
TGME49_208810	3108	0	0	0	0	0	0	0	0	0	0	0	0	0	0	0	0	0	0	0	0	0	0	0	0	0	0	0	0	0	0	0	0	6	6	2	2	4	3	6	2	9	8	2	1	5	4	3	3
TGME49_208820	6310	0	0	0	0	0	0	0	0	0	0	0	0	0	0	0	0	6	6	14	13	19	16	11	11	0	0	0	0	0	0	0	0	23	20	18	17	17	14	24	19	12	10	24	21	15	14	14	14
TGME49_208830	3276	0	0	0	0	0	0	0	0	0	0	0	0	0	0	0	0	42	42	223	223	194	194	189	189	0	0	0	0	1	1	0	0	101	101	132	132	183	183	139	139	171	171	151	151	94	94	119	119
TGME49_208842	7385	0	0	0	0	0	0	0	0	0	0	0	0	0	0	0	0	14	14	43	37	48	42	34	32	0	0	0	0	0	0	0	0	78	70	80	75	64	56	72	63	83	74	65	57	50	40	65	55
TGME49_208850	1345	0	0	0	0	0	0	0	0	0	0	0	0	0	0	0	0	0	0	0	0	0	0	1	1	0	0	0	0	0	0	0	0	3	3	6	6	7	7	8	8	6	5	5	5	7	7	3	3
TGME49_208910	11505	0	0	0	0	0	0	0	0	0	0	0	0	0	0	0	0	2	2	7	7	5	5	6	6	0	0	0	0	0	0	0	0	70	69	37	36	35	34	56	56	55	55	45	44	35	35	51	51
TGME49_208970	3575	0	0	0	0	0	0	0	0	2	2	0	0	0	0	0	0	1	1	8	8	21	20	18	18	0	0	0	0	0	0	0	0	29	28	23	23	33	33	40	38	42	41	37	34	22	22	25	23
TGME49_208980	2955	0	0	0	0	0	0	0	0	0	0	0	0	0	0	0	0	0	0	0	0	1	1	0	0	0	0	0	0	0	0	0	0	7	7	6	6	7	7	5	5	6	6	7	7	7	7	0	0
TGME49_208990	3321	0	0	0	0	0	0	0	0	0	0	0	0	0	0	0	0	2	2	5	5	3	3	4	4	0	0	0	0	0	0	0	0	5	5	10	10	9	9	6	6	7	7	13	13	5	5	4	4
TGME49_209000	37414	0	0	0	0	0	0	0	0	0	0	0	0	0	0	0	0	23	23	137	137	115	115	121	121	0	0	0	0	0	0	0	0	217	217	163	163	170	170	160	160	173	173	147	147	126	125	130	130
TGME49_209005	222	0	0	0	0	0	0	0	0	0	0	0	0	0	0	0	0	0	0	0	0	0	0	0	0	0	0	0	0	0	0	0	0	0	0	0	0	0	0	0	0	0	0	0	0	0	0	0	0
TGME49_209010	1970	0	0	0	0	0	0	0	0	0	0	0	0	0	0	0	0	0	0	1	1	3	2	2	2	0	0	0	0	0	0	0	0	8	6	6	3	8	6	6	3	10	5	7	4	8	6	9	8
TGME49_209020	3704	0	0	0	0	0	0	0	0	0	0	0	0	0	0	0	0	0	0	5	5	2	2	3	3	0	0	0	0	0	0	0	0	8	6	5	5	9	9	3	3	8	7	1	1	4	4	8	4
TGME49_209030	6640	4189	4189	4143	4143	3664	3664	3799	3799	3971	3971	2772	2772	3320	3320	4273	4273	5555	5554	3322	3322	4099	4099	3371	3371	3488	3488	3843	3843	3744	3744	4335	4335	4458	4458	4785	4784	5619	5618	4788	4788	5800	5800	5072	5072	4019	4019	4687	4686
TGME49_209040	1491	0	0	0	0	0	0	0	0	0	0	0	0	0	0	0	0	0	0	0	0	0	0	0	0	0	0	0	0	0	0	0	0	1	1	0	0	1	1	0	0	0	0	0	0	0	0	0	0
TGME49_209045	930	0	0	0	0	0	0	0	0	0	0	0	0	0	0	0	0	0	0	0	0	1	1	4	4	0	0	0	0	0	0	0	0	0	0	0	0	0	0	0	0	0	0	0	0	0	0	0	0
TGME49_209050	6264	0	0	0	0	0	0	0	0	0	0	0	0	0	0	0	0	1	1	4	4	1	1	0	0	0	0	0	0	0	0	0	0	26	26	26	26	37	37	33	33	41	39	27	27	20	20	25	25
TGME49_209060	4707	10	0	1	0	7	0	3	0	9	0	6	0	4	0	5	0	5	1	24	10	7	7	11	8	8	0	2	0	4	0	4	0	42	23	33	25	25	17	35	28	43	39	36	27	17	14	40	33
TGME49_209070	2005	0	0	0	0	0	0	0	0	0	0	0	0	0	0	0	0	3	1	10	6	19	10	16	5	0	0	1	0	0	0	1	0	15	9	26	16	35	21	35	20	41	17	39	22	33	22	37	23
TGME49_209080	2290	0	0	0	0	0	0	0	0	0	0	0	0	0	0	0	0	0	0	12	12	10	10	15	15	0	0	0	0	0	0	0	0	21	21	27	27	25	25	24	24	21	21	20	20	28	28	19	19
TGME49_209090	507	0	0	0	0	0	0	0	0	1	1	0	0	0	0	0	0	2	2	1	1	3	3	4	4	0	0	0	0	0	0	0	0	22	22	16	16	21	21	13	13	25	25	16	16	26	26	15	15
TGME49_209095	936	0	0	0	0	0	0	0	0	0	0	0	0	0	0	0	0	0	0	1	1	2	1	3	1	0	0	0	0	0	0	0	0	8	2	15	10	15	6	23	11	14	6	12	7	18	9	12	4
TGME49_209100	3086	0	0	0	0	0	0	0	0	0	0	0	0	1	1	0	0	0	0	9	7	7	7	5	4	0	0	0	0	0	0	0	0	19	16	21	19	23	22	13	13	25	25	30	28	20	12	17	15
TGME49_209108	2329	0	0	0	0	0	0	0	0	0	0	0	0	0	0	0	0	1	1	9	9	12	11	9	8	0	0	0	0	0	0	0	0	9	8	9	9	5	5	11	10	11	7	16	14	7	7	16	16
TGME49_209112	489	1	0	0	0	0	0	0	0	0	0	0	0	0	0	0	0	2	0	9	2	3	2	1	0	1	0	1	0	1	0	0	0	15	6	8	2	6	2	10	4	9	3	7	2	3	0	8	2
TGME49_209120	1249	0	0	0	0	0	0	0	0	0	0	0	0	0	0	0	0	2	2	6	6	6	6	5	4	0	0	0	0	0	0	0	0	22	22	17	17	15	15	17	17	21	21	16	16	10	10	18	18
TGME49_209130	4369	0	0	0	0	0	0	0	0	0	0	0	0	0	0	0	0	2	2	15	11	11	11	14	12	0	0	0	0	0	0	0	0	20	16	20	20	23	19	19	18	15	15	21	20	14	13	28	25
TGME49_209140	3426	0	0	0	0	1	1	0	0	0	0	0	0	0	0	0	0	1	1	2	1	1	0	1	1	0	0	0	0	0	0	0	0	26	20	35	34	36	33	24	20	42	29	22	17	15	12	29	22
TGME49_209150	3713	1	0	1	0	0	0	1	0	2	0	1	0	0	0	0	0	1	1	8	7	11	8	14	14	0	0	0	0	0	0	0	0	42	38	49	49	54	53	52	52	46	45	42	42	18	18	32	32
TGME49_209160	3473	0	0	0	0	0	0	0	0	0	0	0	0	0	0	0	0	5	4	9	9	16	15	23	20	0	0	0	0	0	0	0	0	47	43	56	51	43	42	55	53	66	64	34	31	38	37	44	42
TGME49_209170	2827	0	0	0	0	0	0	0	0	0	0	0	0	0	0	0	0	0	0	0	0	0	0	1	1	0	0	0	0	0	0	0	0	22	22	25	25	24	24	32	32	34	34	24	24	23	23	24	24
TGME49_209180	3165	0	0	0	0	0	0	0	0	0	0	0	0	0	0	0	0	0	0	0	0	0	0	0	0	0	0	0	0	0	0	0	0	1	1	4	4	5	5	1	1	5	5	3	3	6	6	6	6
TGME49_209190	4292	0	0	0	0	0	0	0	0	0	0	0	0	0	0	0	0	4	4	5	5	12	12	12	12	0	0	0	0	0	0	0	0	26	23	34	33	16	15	15	15	23	23	27	26	25	25	22	18
TGME49_209200	3424	0	0	0	0	0	0	0	0	0	0	0	0	0	0	0	0	4	4	19	18	7	7	11	9	0	0	0	0	0	0	0	0	34	26	25	23	26	18	18	18	41	35	25	23	30	25	16	12
TGME49_209210	8959	0	0	0	0	0	0	0	0	0	0	1	1	1	1	0	0	8	8	28	28	25	23	23	21	0	0	0	0	0	0	0	0	66	59	42	40	58	56	30	28	48	46	41	38	46	40	40	37
TGME49_209230	0	0	0	0	0	0	0	0	0	0	0	0	0	0	0	0	0	0	0	0	0	0	0	0	0	0	0	0	0	0	0	0	0	0	0	0	0	0	0	0	0	0	0	0	0	0	0	0	0
TGME49_209240	3215	0	0	0	0	0	0	0	0	0	0	0	0	0	0	0	0	1	1	2	2	8	8	4	4	0	0	0	0	0	0	0	0	10	8	4	4	13	12	11	10	14	14	11	11	6	5	15	15
TGME49_209250	5141	0	0	0	0	0	0	0	0	0	0	0	0	0	0	0	0	8	7	27	27	21	21	17	16	0	0	0	0	0	0	0	0	136	125	115	105	120	113	96	91	104	95	105	96	90	80	111	105
TGME49_209260	1608	0	0	0	0	0	0	0	0	0	0	0	0	0	0	0	0	5	5	23	22	27	26	17	16	0	0	0	0	0	0	0	0	64	58	79	79	75	73	66	64	71	71	55	54	63	61	82	81
TGME49_209270	5421	1	0	0	0	2	0	1	0	7	0	3	0	1	0	0	0	5	3	25	16	2	0	6	4	0	0	1	0	0	0	0	0	18	11	10	10	18	14	9	7	22	12	10	8	15	10	12	9
TGME49_209280	6312	1	1	0	0	0	0	0	0	0	0	0	0	0	0	0	0	7	7	32	32	25	25	12	12	0	0	0	0	1	1	0	0	42	38	33	33	29	28	24	24	34	34	37	37	25	25	29	29
TGME49_209290	2132	0	0	0	0	0	0	0	0	0	0	0	0	0	0	0	0	21	21	65	65	104	104	83	83	1	1	0	0	0	0	0	0	176	176	206	206	213	213	169	169	224	224	193	193	139	139	144	144
TGME49_209300	1896	0	0	0	0	0	0	0	0	0	0	0	0	0	0	0	0	0	0	2	0	3	3	5	3	0	0	0	0	0	0	0	0	1	0	0	0	3	3	2	1	1	1	0	0	0	0	1	1
TGME49_209410	577	0	0	0	0	0	0	0	0	0	0	0	0	0	0	0	0	1	1	0	0	0	0	0	0	0	0	0	0	0	0	0	0	0	0	0	0	2	1	0	0	0	0	0	0	1	1	0	0
TGME49_209420	2187	0	0	0	0	0	0	0	0	0	0	0	0	0	0	0	0	1	1	14	14	32	31	14	13	0	0	0	0	0	0	0	0	35	35	41	41	34	34	33	33	46	45	49	48	29	28	44	44
TGME49_209430	1790	0	0	0	0	0	0	0	0	0	0	0	0	0	0	0	0	2	1	9	9	18	17	14	14	0	0	0	0	0	0	0	0	21	20	7	6	18	15	14	14	21	21	17	17	9	9	7	7
TGME49_209440	10992	0	0	0	0	0	0	0	0	0	0	0	0	0	0	0	0	0	0	21	21	28	28	25	25	0	0	0	0	0	0	0	0	75	75	92	92	107	107	70	70	97	97	88	88	65	65	64	64
TGME49_209450	7949	0	0	0	0	0	0	0	0	0	0	0	0	0	0	0	0	4	4	16	16	18	18	30	29	0	0	0	0	0	0	0	0	47	39	40	39	66	65	57	51	40	40	59	55	42	37	50	48
TGME49_209460	3285	0	0	0	0	0	0	0	0	0	0	0	0	0	0	0	0	0	0	8	7	2	2	2	2	0	0	0	0	0	0	0	0	13	12	3	3	11	10	8	8	12	11	6	4	3	3	11	11
TGME49_209470	2986	0	0	0	0	0	0	0	0	0	0	0	0	0	0	0	0	2	2	1	1	0	0	3	3	0	0	0	0	0	0	0	0	0	0	1	1	0	0	0	0	0	0	0	0	0	0	0	0
TGME49_209480	1314	0	0	0	0	0	0	0	0	0	0	0	0	0	0	0	0	0	0	0	0	0	0	0	0	0	0	0	0	0	0	0	0	1	1	0	0	0	0	0	0	0	0	0	0	0	0	0	0
TGME49_209485	2892	0	0	0	0	0	0	0	0	0	0	0	0	0	0	0	0	0	0	3	3	3	3	1	1	0	0	0	0	0	0	0	0	2	2	5	5	5	5	1	1	2	2	1	1	3	3	4	3
TGME49_209490	3134	0	0	0	0	0	0	0	0	0	0	0	0	0	0	0	0	0	0	1	1	3	3	0	0	0	0	0	0	0	0	0	0	23	20	10	10	25	24	18	18	21	20	22	22	10	10	12	12
TGME49_209500	11796	0	0	0	0	0	0	0	0	0	0	0	0	0	0	0	0	10	10	47	47	52	52	54	54	0	0	0	0	1	1	0	0	72	72	81	80	86	86	64	64	64	62	61	61	72	72	68	68
TGME49_209510	2229	0	0	0	0	0	0	0	0	0	0	0	0	0	0	0	0	0	0	1	1	1	1	2	2	0	0	0	0	0	0	0	0	8	8	0	0	6	6	6	6	7	7	3	3	5	5	0	0
TGME49_209515	570	0	0	0	0	0	0	0	0	0	0	0	0	0	0	0	0	0	0	0	0	0	0	0	0	0	0	0	0	0	0	0	0	0	0	0	0	0	0	0	0	0	0	0	0	0	0	0	0
TGME49_209520	9489	0	0	0	0	0	0	0	0	0	0	0	0	0	0	0	0	6	6	19	16	17	17	19	18	0	0	0	0	0	0	0	0	31	30	29	26	22	22	22	21	30	30	26	26	20	20	21	21
TGME49_209530	2471	36	36	21	21	18	18	26	26	35	35	15	15	19	19	20	20	25	25	34	34	22	22	13	13	28	28	36	36	14	14	27	27	34	34	19	19	21	21	30	30	44	44	23	23	28	28	29	29
TGME49_209540	5297	0	0	0	0	0	0	0	0	0	0	0	0	0	0	0	0	0	0	3	3	1	1	3	3	0	0	0	0	0	0	0	0	7	7	3	2	5	5	6	6	2	2	5	5	3	3	4	3
TGME49_209550	4499	0	0	0	0	0	0	0	0	0	0	0	0	0	0	0	0	3	3	4	4	2	2	6	6	0	0	0	0	0	0	0	0	2	1	6	6	4	4	6	6	9	8	9	6	6	6	3	3
TGME49_209560	1440	0	0	0	0	0	0	0	0	0	0	0	0	0	0	0	0	0	0	0	0	0	0	0	0	0	0	0	0	0	0	0	0	2	2	0	0	0	0	2	2	2	2	1	1	0	0	1	1
TGME49_209570	1972	0	0	0	0	0	0	0	0	0	0	0	0	0	0	0	0	2	2	5	4	7	7	1	1	0	0	0	0	0	0	0	0	7	6	4	4	12	12	5	5	9	8	8	8	4	4	8	6
TGME49_209580	4386	0	0	0	0	0	0	0	0	0	0	0	0	0	0	0	0	0	0	3	3	5	4	1	1	0	0	0	0	0	0	0	0	12	12	13	13	22	21	9	9	20	20	15	15	7	7	15	15
TGME49_209583	1177	0	0	0	0	0	0	0	0	0	0	0	0	0	0	0	0	0	0	0	0	0	0	0	0	0	0	0	0	0	0	0	0	0	0	1	1	0	0	0	0	0	0	0	0	0	0	0	0
TGME49_209585	1061	0	0	0	0	0	0	0	0	0	0	0	0	0	0	0	0	0	0	0	0	0	0	0	0	0	0	0	0	0	0	0	0	0	0	0	0	0	0	0	0	0	0	0	0	0	0	0	0
TGME49_209590	1746	0	0	0	0	0	0	0	0	0	0	0	0	0	0	0	0	1	1	0	0	0	0	0	0	0	0	0	0	0	0	0	0	0	0	1	1	0	0	0	0	1	1	0	0	0	0	0	0
TGME49_209600	2409	0	0	0	0	0	0	0	0	0	0	0	0	0	0	0	0	0	0	7	7	9	9	5	5	0	0	0	0	0	0	0	0	67	65	74	71	56	56	82	81	82	81	59	58	51	51	66	65
TGME49_209610	2140	0	0	0	0	0	0	0	0	0	0	0	0	0	0	0	0	0	0	2	2	0	0	0	0	0	0	0	0	0	0	0	0	19	15	9	6	11	5	12	6	14	10	11	9	4	4	9	7
TGME49_209620	3538	0	0	0	0	0	0	0	0	0	0	0	0	0	0	0	0	0	0	0	0	0	0	0	0	0	0	0	0	0	0	0	0	0	0	0	0	0	0	0	0	1	1	0	0	0	0	0	0
TGME49_209630	3447	0	0	0	0	0	0	0	0	0	0	0	0	0	0	0	0	0	0	2	2	3	3	2	2	0	0	0	0	0	0	0	0	3	3	3	3	9	9	4	4	3	3	5	5	4	4	3	3
TGME49_209640	3021	0	0	0	0	0	0	0	0	0	0	0	0	0	0	0	0	1	1	4	4	2	2	1	1	0	0	0	0	0	0	0	0	1	1	2	2	5	5	1	1	1	1	3	3	3	3	1	1
TGME49_209650	14580	0	0	0	0	0	0	0	0	0	0	0	0	0	0	0	0	8	8	22	21	20	20	18	18	0	0	0	0	0	0	0	0	56	56	28	28	41	41	31	31	44	44	45	45	35	35	49	49
TGME49_209670	1561	0	0	0	0	0	0	0	0	0	0	0	0	0	0	0	0	0	0	2	2	2	2	1	1	0	0	0	0	0	0	0	0	3	3	3	3	0	0	7	7	5	5	1	1	1	1	4	4
TGME49_209680	2143	0	0	0	0	0	0	0	0	0	0	0	0	0	0	0	0	1	1	4	4	6	5	7	7	0	0	0	0	0	0	0	0	6	3	8	7	6	5	8	7	12	11	14	14	3	3	6	5
TGME49_209690	2085	0	0	0	0	0	0	0	0	0	0	0	0	0	0	0	0	1	1	12	12	10	9	7	7	0	0	0	0	0	0	0	0	22	22	16	16	16	16	11	11	13	13	12	12	14	14	30	30
TGME49_209700	1812	0	0	0	0	0	0	0	0	0	0	0	0	0	0	0	0	1	1	2	2	6	6	5	5	0	0	0	0	0	0	0	0	7	7	8	8	14	14	16	16	18	17	8	8	5	5	9	9
TGME49_209705	883	0	0	0	0	0	0	0	0	0	0	0	0	0	0	0	0	0	0	0	0	0	0	0	0	0	0	0	0	0	0	0	0	0	0	0	0	0	0	0	0	0	0	1	0	0	0	0	0
TGME49_209710	1804	0	0	0	0	0	0	0	0	0	0	0	0	0	0	0	0	3	3	3	3	3	3	2	2	0	0	0	0	0	0	0	0	7	7	11	11	10	10	1	1	6	6	11	11	4	4	8	5
TGME49_209720	1248	0	0	0	0	0	0	0	0	0	0	0	0	0	0	0	0	6	6	8	8	10	9	6	6	0	0	0	0	0	0	0	0	22	22	18	18	26	26	21	21	19	19	10	10	22	21	20	20
TGME49_209730	5444	0	0	0	0	0	0	0	0	0	0	0	0	0	0	0	0	1	1	7	7	2	2	9	9	0	0	0	0	0	0	0	0	15	12	27	27	25	24	19	19	42	40	23	21	15	15	17	17
TGME49_209740	2662	0	0	0	0	0	0	0	0	0	0	0	0	0	0	0	0	1	1	7	7	7	7	5	5	0	0	0	0	0	0	0	0	11	11	9	9	8	8	8	8	9	9	10	10	7	7	8	8
TGME49_209755	5073	0	0	0	0	0	0	0	0	0	0	0	0	0	0	0	0	0	0	0	0	1	1	0	0	0	0	0	0	0	0	0	0	10	10	2	2	2	2	9	9	3	3	6	6	5	5	9	9
TGME49_209770	4471	0	0	0	0	0	0	0	0	0	0	0	0	0	0	0	0	3	3	8	5	5	4	2	1	0	0	0	0	0	0	0	0	11	7	4	4	12	11	4	3	9	9	8	8	5	4	11	10
TGME49_209780	697	0	0	0	0	0	0	0	0	0	0	0	0	0	0	0	0	1	1	1	1	0	0	1	1	0	0	0	0	0	0	0	0	0	0	1	1	2	2	0	0	1	1	1	1	0	0	0	0
TGME49_209790	2516	0	0	0	0	0	0	0	0	0	0	0	0	0	0	0	0	2	2	2	2	5	3	11	8	0	0	0	0	0	0	0	0	7	7	3	3	7	6	5	4	5	5	7	6	7	6	2	2
TGME49_209800	4757	0	0	0	0	0	0	0	0	0	0	0	0	1	1	0	0	4	4	16	16	27	27	14	14	0	0	0	0	0	0	0	0	47	47	55	55	48	48	40	40	56	56	35	35	36	36	39	39
TGME49_209810	1014	0	0	0	0	0	0	0	0	1	1	0	0	0	0	0	0	0	0	0	0	0	0	0	0	0	0	0	0	0	0	0	0	0	0	1	1	0	0	1	1	0	0	2	2	0	0	1	1
TGME49_209820	2759	0	0	0	0	0	0	0	0	0	0	0	0	0	0	0	0	0	0	2	2	4	4	1	1	0	0	0	0	0	0	0	0	8	8	14	12	12	12	8	7	9	9	13	13	2	2	10	10
TGME49_209830	1965	0	0	0	0	0	0	0	0	0	0	0	0	0	0	0	0	1	1	5	1	5	1	0	0	0	0	0	0	0	0	0	0	16	0	11	1	15	1	6	2	14	2	22	8	6	2	16	3
TGME49_209850	6623	0	0	0	0	0	0	0	0	0	0	0	0	0	0	0	0	2	2	49	49	37	37	38	38	0	0	0	0	0	0	0	0	111	110	100	100	86	86	84	84	94	94	90	89	85	85	89	89
TGME49_209860	1276	0	0	0	0	0	0	0	0	0	0	0	0	0	0	0	0	1	0	5	1	10	3	12	6	0	0	0	0	0	0	0	0	8	3	7	5	11	1	9	6	8	6	12	4	6	4	2	1
TGME49_209870	2883	0	0	0	0	0	0	0	0	0	0	0	0	0	0	0	0	0	0	6	4	8	8	10	9	0	0	0	0	0	0	0	0	12	8	18	15	10	7	10	8	20	15	13	10	6	4	15	8
TGME49_209880	15488	1	1	0	0	0	0	0	0	0	0	1	1	0	0	0	0	8	7	29	27	22	18	27	25	1	1	0	0	0	0	0	0	107	89	92	73	95	79	78	70	96	83	79	62	53	46	88	70
TGME49_209890	5713	0	0	0	0	0	0	0	0	0	0	0	0	0	0	0	0	4	4	28	28	37	35	47	47	0	0	0	0	1	1	0	0	67	66	72	71	86	86	57	57	82	81	74	73	57	55	63	61
TGME49_209900	1599	0	0	0	0	0	0	0	0	0	0	0	0	0	0	0	0	0	0	1	1	4	4	6	6	0	0	0	0	0	0	0	0	10	6	8	6	22	18	21	19	14	10	8	6	8	6	13	13
TGME49_209910	1119	0	0	0	0	0	0	0	0	0	0	0	0	0	0	0	0	5	5	29	29	17	17	22	22	0	0	0	0	1	1	0	0	125	123	161	160	145	145	155	155	183	183	154	153	129	129	122	120
TGME49_209920	4162	0	0	0	0	0	0	0	0	0	0	0	0	0	0	0	0	1	1	5	5	4	4	3	3	0	0	0	0	0	0	0	0	0	0	0	0	0	0	0	0	0	0	1	1	0	0	0	0
TGME49_209930	2462	0	0	0	0	0	0	0	0	0	0	0	0	0	0	0	0	1	1	7	7	6	6	5	5	0	0	0	0	0	0	0	0	2	2	5	5	5	5	6	5	7	7	5	5	4	4	5	4
TGME49_209940	1569	0	0	0	0	0	0	0	0	0	0	0	0	0	0	0	0	0	0	1	1	3	3	1	1	0	0	0	0	0	0	0	0	8	8	7	6	13	11	7	6	7	5	7	7	4	1	8	6
TGME49_209945	177	0	0	0	0	0	0	0	0	0	0	0	0	0	0	0	0	0	0	2	2	8	8	2	2	0	0	0	0	0	0	0	0	4	4	2	2	0	0	2	2	2	2	0	0	0	0	5	5
TGME49_209950	2400	0	0	0	0	0	0	0	0	0	0	0	0	0	0	0	0	26	23	52	48	85	75	91	77	0	0	0	0	0	0	0	0	91	89	128	124	138	135	110	102	149	146	122	117	95	88	100	97
TGME49_209960	8433	0	0	0	0	0	0	0	0	0	0	0	0	1	1	0	0	4	4	14	12	7	7	16	15	0	0	0	0	0	0	0	0	56	50	54	49	38	36	38	36	56	56	37	35	30	28	50	47
TGME49_209970	7110	0	0	0	0	0	0	0	0	0	0	0	0	0	0	0	0	4	3	8	7	13	9	18	16	0	0	0	0	0	0	0	0	27	23	27	26	28	26	24	22	42	39	34	32	21	20	27	21
TGME49_209985	2396	0	0	0	0	0	0	0	0	0	0	0	0	0	0	0	0	0	0	0	0	0	0	0	0	0	0	0	0	0	0	0	0	4	4	6	6	8	8	7	7	5	5	10	10	10	10	6	6
TGME49_210095	1457	0	0	0	0	0	0	0	0	0	0	0	0	0	0	0	0	0	0	1	1	1	1	0	0	0	0	0	0	0	0	0	0	4	4	0	0	1	1	3	3	3	3	2	2	2	2	2	2
TGME49_210100	390	0	0	0	0	0	0	0	0	0	0	0	0	0	0	0	0	0	0	0	0	0	0	0	0	0	0	0	0	0	0	0	0	0	0	0	0	0	0	0	0	0	0	0	0	0	0	0	0
TGME49_210210	7289	0	0	0	0	0	0	0	0	0	0	0	0	0	0	0	0	0	0	0	0	0	0	0	0	0	0	0	0	0	0	0	0	0	0	0	0	0	0	0	0	2	2	1	1	0	0	0	0
TGME49_210220	400	0	0	0	0	0	0	0	0	0	0	0	0	0	0	0	0	0	0	0	0	1	1	4	4	0	0	0	0	0	0	0	0	1	1	3	3	2	2	1	1	2	2	1	1	1	1	0	0
TGME49_210230	2608	0	0	0	0	0	0	0	0	0	0	0	0	0	0	0	0	7	7	19	16	13	13	6	5	0	0	0	0	0	0	0	0	12	11	14	11	17	14	16	16	12	8	8	7	11	10	12	9
TGME49_210235	2464	0	0	0	0	0	0	0	0	0	0	0	0	0	0	0	0	0	0	1	0	5	4	5	3	0	0	0	0	0	0	0	0	2	1	1	0	3	1	0	0	0	0	0	0	1	1	2	2
TGME49_210245	7908	0	0	0	0	0	0	0	0	0	0	0	0	0	0	0	0	0	0	3	3	3	3	2	2	0	0	0	0	0	0	0	0	6	5	2	2	3	1	4	4	11	11	3	3	5	4	5	5
TGME49_210255	2155	0	0	0	0	0	0	0	0	0	0	0	0	0	0	0	0	2	2	12	12	15	15	17	17	0	0	0	0	0	0	0	0	24	23	23	22	21	20	28	27	23	22	24	23	8	8	30	28
TGME49_210260	2129	0	0	0	0	0	0	0	0	0	0	0	0	0	0	0	0	0	0	0	0	0	0	0	0	0	0	0	0	0	0	0	0	0	0	0	0	0	0	0	0	0	0	0	0	0	0	0	0
TGME49_210270	7869	0	0	0	0	0	0	0	0	0	0	0	0	0	0	0	0	0	0	2	2	4	4	5	5	0	0	0	0	0	0	0	0	39	39	29	29	37	37	34	34	34	34	28	28	17	17	23	23
TGME49_210280	3582	0	0	0	0	0	0	0	0	0	0	0	0	0	0	0	0	0	0	3	2	3	3	3	3	0	0	0	0	0	0	0	0	28	26	27	27	35	35	24	23	32	30	21	21	13	13	16	15
TGME49_210300	11023	0	0	0	0	0	0	0	0	0	0	0	0	0	0	0	0	7	7	31	31	20	20	10	10	0	0	0	0	0	0	0	0	69	68	57	57	67	66	57	57	79	79	66	66	38	37	39	39
TGME49_210310	9946	0	0	0	0	0	0	0	0	0	0	0	0	0	0	0	0	12	12	57	57	87	86	81	81	0	0	0	0	0	0	0	0	22	20	15	14	30	29	22	22	18	18	21	20	15	14	20	20
TGME49_210320	2589	0	0	0	0	0	0	0	0	0	0	0	0	0	0	0	0	2	2	0	0	2	2	0	0	0	0	0	0	0	0	0	0	2	2	0	0	1	1	1	1	2	2	0	0	1	1	3	3
TGME49_210330	1268	0	0	0	0	0	0	0	0	0	0	0	0	0	0	0	0	0	0	2	2	1	1	0	0	0	0	0	0	0	0	0	0	0	0	2	2	1	1	0	0	3	3	1	1	0	0	0	0
TGME49_210345	11835	0	0	0	0	0	0	0	0	0	0	0	0	0	0	0	0	2	2	7	7	2	2	3	3	0	0	0	0	0	0	0	0	30	30	52	52	33	33	30	30	41	39	39	39	33	33	29	29
TGME49_210360	4292	0	0	0	0	0	0	0	0	1	0	0	0	0	0	0	0	3	3	14	12	15	15	17	16	0	0	0	0	0	0	0	0	22	20	18	17	26	25	17	17	17	16	23	19	18	17	24	24
TGME49_210370	3814	0	0	2	2	0	0	0	0	0	0	0	0	0	0	0	0	6	6	35	35	32	32	19	19	0	0	0	0	0	0	1	1	84	84	106	106	100	100	89	89	90	90	78	78	66	66	61	61
TGME49_210380	2164	0	0	0	0	0	0	0	0	0	0	0	0	0	0	0	0	1	1	20	6	24	16	20	14	0	0	0	0	0	0	0	0	40	27	48	34	49	28	31	22	31	23	37	21	41	20	28	11
TGME49_210390	3049	0	0	0	0	0	0	0	0	0	0	0	0	0	0	0	0	4	4	4	4	7	7	6	6	0	0	0	0	0	0	0	0	5	5	4	4	11	10	8	8	15	13	8	7	8	8	6	6
TGME49_210400	4815	0	0	0	0	0	0	0	0	0	0	0	0	0	0	0	0	0	0	0	0	0	0	0	0	0	0	0	0	0	0	0	0	1	1	1	1	2	2	3	3	2	2	4	4	1	1	4	4
TGME49_210408	3962	0	0	0	0	0	0	0	0	0	0	0	0	0	0	0	0	3	3	2	2	2	2	2	2	0	0	0	0	1	1	0	0	185	185	185	185	213	213	214	214	255	255	221	221	128	128	197	197
TGME49_210412	1330	0	0	0	0	0	0	0	0	0	0	0	0	0	0	0	0	0	0	0	0	0	0	0	0	0	0	0	0	0	0	0	0	2	2	3	3	3	2	1	1	6	5	1	1	0	0	3	3
TGME49_210420	2380	0	0	1	1	0	0	0	0	0	0	0	0	0	0	0	0	0	0	15	15	7	7	5	5	0	0	0	0	0	0	0	0	34	34	28	28	33	33	37	37	41	41	32	32	23	23	51	51
TGME49_210430	8339	0	0	0	0	0	0	0	0	0	0	0	0	0	0	0	0	4	4	15	15	17	15	15	15	0	0	0	0	0	0	0	0	62	60	59	57	77	77	63	61	70	69	71	70	59	59	61	60
TGME49_210440	4498	0	0	0	0	0	0	0	0	0	0	0	0	0	0	1	0	1	1	14	11	13	12	17	17	0	0	0	0	0	0	1	1	16	16	25	23	16	14	29	28	25	23	18	18	17	15	13	12
TGME49_210450	4908	0	0	0	0	0	0	0	0	0	0	0	0	0	0	0	0	0	0	0	0	0	0	0	0	0	0	0	0	0	0	0	0	5	5	4	4	5	5	3	3	3	3	9	9	2	2	1	1
TGME49_210460	2181	0	0	0	0	0	0	0	0	0	0	0	0	0	0	0	0	0	0	0	0	0	0	0	0	0	0	0	0	0	0	0	0	2	2	10	10	0	0	3	3	0	0	4	4	2	2	4	4
TGME49_210470	1932	0	0	0	0	0	0	0	0	0	0	0	0	0	0	0	0	0	0	0	0	0	0	0	0	0	0	0	0	0	0	0	0	3	2	8	7	2	2	5	5	4	4	1	1	3	3	6	6
TGME49_210478	8331	0	0	0	0	0	0	0	0	0	0	0	0	0	0	0	0	0	0	0	0	0	0	1	0	0	0	0	0	0	0	0	0	18	11	16	15	22	21	10	10	17	14	5	5	13	12	17	17
TGME49_210482	2939	0	0	0	0	0	0	0	0	0	0	0	0	0	0	0	0	0	0	0	0	3	3	0	0	0	0	0	0	0	0	0	0	6	6	5	5	10	9	4	4	10	10	3	3	4	4	3	3
TGME49_210490	3428	0	0	0	0	0	0	0	0	0	0	0	0	0	0	0	0	0	0	6	6	7	7	6	6	0	0	0	0	0	0	0	0	17	17	13	12	26	24	13	13	16	16	15	15	10	10	19	19
TGME49_210600	3330	0	0	0	0	0	0	0	0	0	0	0	0	0	0	0	0	0	0	0	0	0	0	0	0	0	0	0	0	0	0	0	0	14	11	13	10	38	36	22	15	33	29	29	25	22	17	21	20
TGME49_210678	1883	0	0	0	0	0	0	0	0	0	0	0	0	0	0	0	0	0	0	0	0	1	1	0	0	0	0	0	0	0	0	0	0	2	2	3	3	4	4	5	5	2	2	0	0	1	1	1	1
TGME49_210682	888	0	0	0	0	0	0	0	0	1	1	1	1	3	3	0	0	7	7	22	22	32	32	33	32	0	0	0	0	0	0	0	0	26	26	24	24	33	33	25	24	49	49	43	42	32	31	28	28
TGME49_210690	2182	0	0	0	0	0	0	0	0	0	0	0	0	0	0	0	0	25	25	105	105	148	148	115	115	0	0	0	0	0	0	0	0	187	186	232	231	244	241	221	221	263	260	234	233	148	147	213	211
TGME49_210700	26069	0	0	0	0	0	0	0	0	0	0	0	0	0	0	0	0	12	12	90	89	94	94	97	97	0	0	0	0	0	0	0	0	152	152	134	134	156	156	93	93	130	129	115	115	105	103	121	121
TGME49_210715	676	0	0	0	0	0	0	0	0	0	0	0	0	0	0	0	0	1	1	0	0	2	2	1	1	0	0	0	0	0	0	0	0	1	1	1	1	3	3	7	5	3	2	2	2	1	1	4	2
TGME49_210730	2019	0	0	0	0	0	0	0	0	0	0	0	0	0	0	0	0	3	3	7	5	14	12	6	5	0	0	0	0	0	0	0	0	14	12	16	14	12	10	18	14	18	12	9	7	10	10	7	7
TGME49_210740	1527	0	0	0	0	0	0	0	0	0	0	0	0	0	0	0	0	0	0	0	0	0	0	0	0	0	0	0	0	0	0	0	0	0	0	0	0	0	0	0	0	1	1	0	0	0	0	0	0
TGME49_210750	4427	0	0	0	0	0	0	0	0	0	0	0	0	0	0	0	0	0	0	4	4	2	2	5	5	0	0	0	0	0	0	0	0	9	9	6	6	5	5	4	4	10	10	10	10	3	3	3	3
TGME49_210760	3099	0	0	0	0	0	0	0	0	0	0	0	0	0	0	0	0	1	1	3	3	5	5	10	10	0	0	0	0	0	0	0	0	13	13	10	9	16	16	10	10	18	18	9	9	7	7	6	6
TGME49_210770	1132	0	0	0	0	0	0	0	0	0	0	0	0	0	0	0	0	0	0	1	0	0	0	0	0	0	0	0	0	0	0	0	0	6	2	7	2	3	2	5	4	2	1	3	1	4	1	5	3
TGME49_210778	1887	0	0	0	0	0	0	0	0	0	0	0	0	0	0	0	0	0	0	13	11	5	5	6	6	0	0	0	0	0	0	0	0	7	7	17	16	17	14	16	15	21	16	23	23	23	22	14	12
TGME49_210781	12558	0	0	0	0	0	0	0	0	0	0	0	0	0	0	0	0	13	13	20	20	33	33	26	26	0	0	0	0	0	0	0	0	51	51	46	46	49	49	36	36	49	49	64	64	35	35	47	47
TGME49_210783	455	0	0	0	0	0	0	0	0	0	0	0	0	0	0	0	0	0	0	0	0	0	0	0	0	0	0	0	0	0	0	0	0	0	0	0	0	0	0	0	0	0	0	0	0	0	0	0	0
TGME49_210787	1276	0	0	0	0	0	0	0	0	0	0	0	0	0	0	0	0	0	0	2	2	2	2	2	2	0	0	0	0	0	0	0	0	7	7	6	6	4	4	1	1	4	4	6	5	5	5	4	4
TGME49_210790	3008	0	0	0	0	0	0	0	0	0	0	0	0	0	0	0	0	6	5	14	11	18	13	14	11	0	0	0	0	0	0	0	0	12	10	24	21	14	12	9	6	13	13	14	12	10	5	12	11
TGME49_210800	2373	0	0	0	0	0	0	0	0	0	0	0	0	0	0	0	0	1	1	4	4	8	8	6	5	0	0	0	0	0	0	0	0	11	9	14	13	4	3	14	14	12	12	7	7	10	10	7	7
TGME49_210810	2090	0	0	0	0	0	0	0	0	0	0	0	0	0	0	0	0	3	3	6	6	6	6	4	4	0	0	0	0	0	0	0	0	21	20	15	13	25	23	20	19	25	25	22	21	13	13	16	16
TGME49_210815	486	0	0	0	0	0	0	0	0	0	0	0	0	0	0	0	0	0	0	0	0	0	0	0	0	0	0	0	0	0	0	0	0	0	0	0	0	1	1	0	0	0	0	0	0	0	0	0	0
TGME49_210820	5818	1	1	0	0	0	0	0	0	0	0	1	1	0	0	0	0	5	5	24	22	25	23	17	17	0	0	0	0	1	1	0	0	43	40	62	61	47	46	63	63	59	59	54	51	44	44	50	49
TGME49_210830	3862	1	1	0	0	0	0	0	0	0	0	0	0	0	0	0	0	3	3	8	7	7	7	7	7	1	1	1	1	0	0	1	1	6	6	10	9	6	6	9	9	12	12	7	7	2	2	8	8
TGME49_210840	2673	0	0	0	0	0	0	0	0	0	0	0	0	0	0	0	0	4	4	10	6	23	21	13	12	0	0	0	0	0	0	0	0	20	18	26	25	28	24	27	25	32	31	27	24	21	21	26	20
TGME49_210950	3014	0	0	0	0	0	0	0	0	0	0	0	0	0	0	0	0	0	0	3	2	0	0	0	0	0	0	0	0	0	0	0	0	2	2	1	1	3	3	5	5	1	1	3	3	3	3	2	2
TGME49_210960	2167	0	0	0	0	0	0	0	0	0	0	0	0	0	0	0	0	1	1	1	1	4	4	4	3	0	0	0	0	0	0	0	0	14	13	16	14	14	14	18	15	16	16	16	15	8	7	22	19
TGME49_210970	600	0	0	0	0	0	0	0	0	0	0	0	0	0	0	0	0	0	0	0	0	0	0	0	0	0	0	0	0	0	0	0	0	0	0	0	0	0	0	0	0	0	0	0	0	0	0	0	0
TGME49_210975	1155	0	0	0	0	0	0	0	0	0	0	0	0	0	0	0	0	0	0	0	0	0	0	0	0	0	0	0	0	0	0	0	0	0	0	2	2	3	3	0	0	2	2	0	0	0	0	1	1
TGME49_210980	3497	0	0	0	0	0	0	0	0	0	0	0	0	0	0	0	0	9	9	19	15	27	25	32	31	0	0	0	0	0	0	0	0	59	46	39	32	39	34	37	29	41	37	38	34	18	11	35	30
TGME49_210990	1293	0	0	0	0	0	0	0	0	0	0	0	0	0	0	0	0	0	0	0	0	0	0	0	0	0	0	0	0	0	0	0	0	1	1	2	2	5	5	2	2	0	0	1	1	1	1	2	1
TGME49_211000	2470	0	0	0	0	0	0	0	0	0	0	0	0	0	0	0	0	1	1	0	0	1	1	0	0	0	0	0	0	0	0	0	0	12	12	13	13	17	17	10	10	9	9	6	6	11	11	9	9
TGME49_211010	7992	0	0	0	0	0	0	0	0	0	0	0	0	0	0	0	0	17	17	74	74	86	86	66	66	0	0	0	0	1	1	0	0	68	68	73	73	81	81	67	67	82	82	73	73	63	63	67	67
TGME49_211015	748	0	0	0	0	0	0	0	0	0	0	0	0	0	0	0	0	1	0	19	14	9	5	11	7	0	0	0	0	0	0	0	0	9	5	13	7	18	11	15	8	11	4	18	7	9	4	18	8
TGME49_211020	1032	0	0	0	0	0	0	0	0	0	0	0	0	0	0	0	0	1	1	24	19	17	15	10	8	0	0	0	0	0	0	0	0	18	14	10	9	20	19	14	11	14	10	18	16	16	15	16	13
TGME49_211030	1809	0	0	0	0	0	0	1	1	1	1	1	1	0	0	0	0	0	0	2	2	1	1	0	0	0	0	0	0	0	0	0	0	39	35	37	37	57	56	47	47	55	53	55	54	33	32	54	53
TGME49_211040	783	0	0	0	0	0	0	0	0	0	0	0	0	0	0	0	0	5	5	6	6	5	5	4	4	0	0	0	0	0	0	0	0	46	43	51	51	59	56	52	49	55	54	33	33	28	28	34	34
TGME49_211050	2376	0	0	0	0	0	0	0	0	0	0	0	0	0	0	0	0	0	0	0	0	1	1	0	0	0	0	0	0	0	0	0	0	1	0	0	0	0	0	0	0	0	0	2	1	0	0	1	0
TGME49_211060	321	0	0	0	0	0	0	0	0	0	0	0	0	0	0	0	0	0	0	1	1	0	0	0	0	0	0	0	0	0	0	0	0	2	2	2	2	1	1	2	2	4	4	3	3	2	2	2	2
TGME49_211070	634	0	0	0	0	0	0	0	0	0	0	0	0	0	0	0	0	1	1	2	2	0	0	0	0	0	0	0	0	0	0	0	0	4	4	2	2	3	3	0	0	1	1	0	0	2	2	3	3
TGME49_211080	969	0	0	0	0	0	0	0	0	0	0	0	0	0	0	0	0	1	1	0	0	0	0	1	1	0	0	0	0	0	0	0	0	2	2	1	1	0	0	1	1	0	0	1	1	1	1	1	1
TGME49_211090	6347	0	0	1	1	0	0	0	0	0	0	0	0	0	0	0	0	12	12	60	59	88	85	74	74	1	1	0	0	1	1	0	0	56	55	44	43	73	73	63	62	62	62	42	42	46	44	44	43
TGME49_211150	9984	0	0	0	0	0	0	0	0	0	0	0	0	0	0	0	0	4	4	29	27	22	22	17	15	1	1	0	0	0	0	0	0	47	45	52	49	63	60	46	46	53	50	53	51	47	42	41	41
TGME49_211220	6288	1	0	0	0	0	0	0	0	0	0	0	0	0	0	0	0	3	3	8	7	5	4	7	7	0	0	1	0	0	0	0	0	22	19	26	25	30	29	22	20	16	16	26	24	27	27	17	16
TGME49_211230	3884	0	0	0	0	0	0	0	0	0	0	0	0	0	0	0	0	1	1	8	5	7	7	7	7	0	0	0	0	0	0	0	0	26	26	34	33	28	28	33	33	31	31	28	27	16	16	17	17
TGME49_211240	1629	0	0	0	0	0	0	0	0	0	0	0	0	0	0	0	0	2	1	13	9	4	4	10	9	0	0	0	0	0	0	0	0	9	8	10	10	8	8	5	5	12	12	21	20	7	7	5	4
TGME49_211250	2373	0	0	0	0	0	0	0	0	0	0	0	0	0	0	0	0	4	4	17	15	24	23	17	15	0	0	0	0	0	0	0	0	39	38	37	34	31	28	23	22	46	41	37	34	29	27	36	34
TGME49_211260	2811	0	0	0	0	0	0	0	0	0	0	0	0	0	0	0	0	5	4	41	35	50	40	32	23	0	0	0	0	0	0	0	0	117	90	112	94	123	95	103	90	119	99	99	76	74	61	104	85
TGME49_211270	12413	1	1	0	0	0	0	0	0	0	0	0	0	0	0	0	0	4	2	5	5	3	1	10	9	0	0	0	0	0	0	0	0	175	127	174	137	192	147	172	135	204	155	212	152	149	113	146	105
TGME49_211280	4638	0	0	0	0	0	0	0	0	0	0	0	0	0	0	0	0	0	0	1	1	1	0	0	0	0	0	0	0	0	0	0	0	1	0	0	0	3	2	1	0	0	0	4	3	0	0	1	0
TGME49_211290	2004	0	0	0	0	0	0	0	0	0	0	0	0	0	0	0	0	6	6	50	49	49	48	37	33	0	0	0	0	0	0	0	0	132	115	159	148	173	151	156	141	180	167	147	134	96	82	141	130
TGME49_211300	2673	0	0	0	0	0	0	0	0	0	0	0	0	0	0	0	0	0	0	0	0	2	2	0	0	0	0	0	0	0	0	0	0	8	8	3	3	7	7	8	8	8	8	8	8	7	7	6	6
TGME49_211310	10030	0	0	0	0	0	0	0	0	0	0	0	0	0	0	0	0	8	7	34	34	21	21	27	27	0	0	0	0	0	0	0	0	45	44	31	30	44	44	21	21	46	46	30	30	27	27	23	23
TGME49_211320	1780	0	0	0	0	0	0	0	0	0	0	0	0	0	0	0	0	0	0	0	0	0	0	0	0	0	0	0	0	0	0	0	0	1	1	0	0	1	1	1	1	1	1	0	0	1	1	0	0
TGME49_211330	2941	1	0	0	0	0	0	0	0	0	0	0	0	0	0	0	0	0	0	3	1	3	3	2	2	1	0	1	0	0	0	0	0	4	4	8	6	7	6	6	6	4	4	6	6	4	4	7	7
TGME49_211340	8442	0	0	0	0	0	0	0	0	0	0	0	0	0	0	0	0	8	8	22	21	24	24	26	26	0	0	0	0	0	0	0	0	52	52	35	34	37	36	32	32	47	46	38	37	36	36	39	38
TGME49_211350	9161	0	0	0	0	0	0	0	0	1	0	0	0	0	0	0	0	2	2	29	25	13	12	18	17	0	0	0	0	0	0	0	0	45	43	22	21	41	41	40	40	31	29	24	24	32	32	28	28
TGME49_211360	2887	0	0	0	0	0	0	0	0	0	0	0	0	0	0	0	0	0	0	1	1	2	2	1	1	0	0	0	0	0	0	0	0	1	1	2	2	0	0	0	0	0	0	0	0	1	1	0	0
TGME49_211370	3030	0	0	0	0	0	0	0	0	0	0	0	0	0	0	0	0	0	0	1	1	0	0	0	0	0	0	0	0	0	0	0	0	2	2	0	0	0	0	0	0	2	2	0	0	0	0	2	2
TGME49_211380	1275	0	0	0	0	0	0	0	0	0	0	0	0	0	0	0	0	0	0	0	0	0	0	0	0	0	0	0	0	0	0	0	0	0	0	0	0	0	0	0	0	0	0	0	0	0	0	0	0
TGME49_211385	669	0	0	0	0	0	0	0	0	0	0	0	0	0	0	0	0	0	0	7	7	5	5	5	5	0	0	0	0	0	0	0	0	3	3	5	5	5	5	2	2	3	3	1	1	5	5	2	2
TGME49_211390	1684	1	0	0	0	1	0	1	0	0	0	2	0	2	0	0	0	3	0	4	3	4	2	3	0	2	0	1	0	0	0	0	0	1	1	4	3	3	3	6	6	11	10	2	2	7	6	10	9
TGME49_211400	3240	0	0	0	0	0	0	0	0	0	0	0	0	0	0	0	0	0	0	7	6	1	1	1	1	0	0	0	0	0	0	0	0	10	9	8	6	14	12	5	5	9	9	6	6	4	4	4	4
TGME49_211410	4108	0	0	0	0	0	0	0	0	0	0	0	0	0	0	0	0	3	3	9	9	15	13	12	9	0	0	0	0	0	0	0	0	22	15	17	13	22	20	18	17	19	17	14	11	9	8	25	20
TGME49_211420	2003	0	0	0	0	0	0	0	0	0	0	0	0	0	0	0	0	10	7	47	42	56	45	45	33	0	0	0	0	0	0	0	0	73	66	92	90	137	124	90	84	124	113	92	86	64	59	77	68
TGME49_211430	2004	0	0	0	0	0	0	0	0	0	0	0	0	0	0	0	0	0	0	1	0	0	0	0	0	0	0	0	0	0	0	0	0	4	2	0	0	3	0	3	2	3	1	2	1	1	0	2	0
TGME49_211440	6135	0	0	0	0	0	0	0	0	0	0	0	0	0	0	0	0	4	3	8	8	14	14	19	15	0	0	0	0	0	0	0	0	26	20	25	25	16	14	15	13	18	17	33	29	21	17	21	17
TGME49_211450	4760	0	0	0	0	1	1	0	0	0	0	0	0	0	0	0	0	0	0	8	7	5	5	6	6	0	0	0	0	0	0	0	0	13	12	10	10	16	16	14	14	20	19	15	14	7	7	11	11
TGME49_211460	5064	0	0	0	0	0	0	0	0	0	0	0	0	0	0	0	0	8	8	34	31	39	39	43	42	0	0	0	0	0	0	0	0	73	70	87	80	84	81	70	67	71	71	81	80	69	66	66	61
TGME49_211470	3367	0	0	0	0	0	0	0	0	0	0	0	0	0	0	0	0	1	1	4	4	1	1	3	3	0	0	0	0	0	0	0	0	6	6	5	5	12	12	7	7	8	8	4	4	8	8	4	4
TGME49_211480	5055	0	0	0	0	0	0	0	0	0	0	0	0	0	0	0	0	1	1	8	5	11	10	4	4	0	0	0	0	0	0	0	0	9	9	12	11	18	18	12	11	8	7	13	9	9	9	17	16
TGME49_211600	9821	0	0	0	0	0	0	0	0	0	0	0	0	0	0	0	0	4	4	24	23	30	30	41	41	0	0	0	0	0	0	0	0	29	27	32	32	42	41	29	28	44	43	30	30	35	35	30	27
TGME49_211610	5958	1	1	0	0	0	0	0	0	1	1	1	1	0	0	0	0	2	2	10	10	13	13	17	17	1	1	0	0	0	0	0	0	21	20	14	14	21	21	13	13	17	17	30	30	23	23	18	17
TGME49_211630	1984	0	0	0	0	0	0	0	0	0	0	0	0	0	0	0	0	9	8	48	45	48	43	47	45	0	0	0	0	0	0	0	0	80	77	66	65	94	93	70	65	100	96	75	73	54	52	61	58
TGME49_211640	9602	0	0	0	0	0	0	0	0	0	0	0	0	0	0	0	0	7	7	21	21	13	12	26	26	0	0	0	0	0	0	0	0	38	37	35	34	43	43	39	39	23	23	38	38	34	34	33	31
TGME49_211650	3806	0	0	0	0	0	0	0	0	0	0	0	0	0	0	0	0	1	1	1	0	5	4	4	3	0	0	0	0	0	0	0	0	18	11	23	18	18	9	33	25	35	18	29	21	19	14	21	14
TGME49_211660	942	0	0	0	0	0	0	0	0	0	0	0	0	0	0	0	0	0	0	2	2	1	1	0	0	0	0	0	0	0	0	0	0	1	1	2	2	2	2	1	1	0	0	3	3	1	1	2	2
TGME49_211670	2696	0	0	0	0	0	0	0	0	0	0	0	0	0	0	0	0	2	2	9	9	10	10	9	9	0	0	0	0	0	0	0	0	11	11	22	21	25	25	22	22	26	25	27	26	21	19	18	18
TGME49_211675	1486	0	0	0	0	0	0	0	0	0	0	0	0	0	0	0	0	0	0	0	0	1	1	1	1	0	0	0	0	0	0	0	0	0	0	1	0	4	2	2	2	2	2	0	0	0	0	1	1
TGME49_211680	2499	0	0	0	0	0	0	0	0	0	0	0	0	0	0	0	0	14	14	77	77	73	73	49	47	0	0	0	0	0	0	0	0	336	333	386	383	422	416	413	410	505	503	398	395	298	298	363	362
TGME49_211690	5770	1	0	0	0	0	0	0	0	0	0	0	0	0	0	0	0	4	4	15	12	20	20	17	15	0	0	0	0	0	0	0	0	27	18	30	26	38	31	24	24	34	29	26	25	18	16	26	25
TGME49_211695	2221	0	0	0	0	0	0	0	0	0	0	0	0	0	0	0	0	0	0	2	2	2	2	4	4	0	0	0	0	0	0	0	0	7	7	1	1	5	5	2	2	3	3	6	6	6	6	6	6
TGME49_211700	8316	0	0	0	0	0	0	0	0	0	0	0	0	0	0	0	0	4	3	15	14	29	29	38	38	0	0	0	0	0	0	0	0	49	46	42	40	41	40	42	41	36	35	34	34	26	26	40	40
TGME49_211710	1986	0	0	0	0	0	0	0	0	0	0	0	0	0	0	0	0	8	8	15	15	37	37	35	35	0	0	0	0	0	0	0	0	60	60	62	62	64	64	60	60	70	70	45	45	46	46	56	56
TGME49_211720	11007	0	0	0	0	0	0	0	0	0	0	0	0	1	1	0	0	39	38	126	120	140	133	161	155	0	0	0	0	0	0	0	0	287	280	252	239	265	258	262	252	254	242	264	260	212	200	235	230
TGME49_211730	8346	0	0	0	0	0	0	0	0	0	0	0	0	0	0	0	0	0	0	2	2	1	1	2	2	0	0	0	0	0	0	0	0	40	40	42	41	43	42	28	28	64	63	33	32	32	32	26	26
TGME49_211850	2418	0	0	0	0	0	0	0	0	0	0	0	0	0	0	0	0	3	2	3	3	10	10	4	4	0	0	0	0	0	0	0	0	21	20	20	17	36	32	29	28	32	29	20	19	21	17	23	20
TGME49_211860	3981	0	0	0	0	0	0	0	0	0	0	0	0	0	0	0	0	3	3	17	17	18	18	11	11	0	0	0	0	0	0	0	0	15	15	16	16	12	12	21	21	15	15	12	12	11	11	19	19
TGME49_211870	1551	0	0	0	0	0	0	0	0	0	0	0	0	0	0	0	0	0	0	2	2	1	1	4	4	0	0	0	0	0	0	0	0	5	5	4	4	3	3	11	10	3	2	6	5	7	6	3	3
TGME49_211880	573	0	0	0	0	0	0	0	0	0	0	0	0	0	0	0	0	0	0	0	0	0	0	1	1	0	0	0	0	0	0	0	0	1	1	4	4	2	2	0	0	2	2	3	3	2	2	0	0
TGME49_211890	16157	0	0	0	0	0	0	0	0	0	0	0	0	0	0	0	0	3	3	22	22	24	24	18	18	0	0	0	0	0	0	0	0	42	41	40	40	28	28	37	37	48	48	39	39	27	27	42	41
TGME49_211910	2444	0	0	0	0	0	0	0	0	0	0	0	0	0	0	0	0	0	0	1	0	0	0	0	0	0	0	0	0	0	0	0	0	0	0	3	1	4	2	0	0	1	1	0	0	2	2	0	0
TGME49_211920	1514	0	0	0	0	0	0	0	0	0	0	0	0	0	0	0	0	0	0	0	0	0	0	0	0	0	0	0	0	0	0	0	0	0	0	0	0	1	0	1	1	3	2	0	0	0	0	0	0
TGME49_212030	2138	0	0	0	0	0	0	0	0	0	0	0	0	0	0	0	0	0	0	0	0	0	0	1	1	0	0	0	0	0	0	0	0	1	1	0	0	0	0	0	0	0	0	2	2	0	0	0	0
TGME49_212045	1854	0	0	0	0	0	0	0	0	0	0	0	0	0	0	0	0	0	0	0	0	0	0	0	0	0	0	0	0	0	0	0	0	0	0	0	0	1	1	0	0	0	0	0	0	0	0	0	0
TGME49_212060	492	0	0	0	0	0	0	0	0	0	0	0	0	0	0	0	0	0	0	0	0	0	0	0	0	0	0	0	0	0	0	0	0	0	0	0	0	0	0	0	0	0	0	0	0	0	0	0	0
TGME49_212075	2901	0	0	0	0	0	0	0	0	0	0	0	0	0	0	0	0	0	0	0	0	0	0	0	0	0	0	0	0	0	0	0	0	1	0	0	0	1	1	1	1	1	1	0	0	0	0	1	1
TGME49_212090	4610	0	0	0	0	0	0	0	0	0	0	0	0	0	0	0	0	2	2	19	19	11	11	14	14	0	0	0	0	0	0	0	0	23	23	21	21	25	25	28	28	28	28	35	35	23	23	21	21
TGME49_212100	5520	0	0	0	0	0	0	0	0	0	0	0	0	0	0	0	0	1	1	6	6	6	6	11	11	0	0	0	0	0	0	0	0	4	4	9	8	13	13	6	5	4	3	5	4	4	4	3	3
TGME49_212110	4582	0	0	0	0	0	0	0	0	0	0	0	0	0	0	0	0	0	0	0	0	3	3	1	1	0	0	0	0	0	0	0	0	4	4	9	9	4	4	2	2	2	2	5	5	7	7	3	3
TGME49_212130	5303	0	0	0	0	0	0	0	0	0	0	0	0	0	0	0	0	1	1	20	18	9	6	18	18	0	0	0	0	0	0	0	0	27	24	28	28	37	32	24	24	47	46	24	22	30	29	27	24
TGME49_212140	7028	0	0	0	0	0	0	0	0	0	0	0	0	0	0	0	0	1	1	4	4	4	4	4	4	0	0	0	0	0	0	0	0	20	18	26	25	32	30	23	22	22	22	21	21	30	25	17	16
TGME49_212145	417	0	0	0	0	0	0	0	0	0	0	0	0	0	0	0	0	0	0	0	0	0	0	0	0	0	0	0	0	0	0	0	0	1	1	0	0	0	0	1	1	0	0	1	1	0	0	0	0
TGME49_212150	3873	0	0	0	0	0	0	0	0	0	0	0	0	0	0	0	0	0	0	4	4	4	4	10	10	0	0	0	0	0	0	0	0	28	26	22	20	20	20	18	17	27	27	22	21	22	20	15	13
TGME49_212160	2339	0	0	0	0	0	0	0	0	0	0	0	0	0	0	0	0	0	0	1	1	0	0	0	0	0	0	0	0	0	0	0	0	0	0	0	0	1	1	0	0	1	1	0	0	0	0	0	0
TGME49_212170	5768	0	0	0	0	0	0	0	0	0	0	0	0	0	0	0	0	3	3	5	5	16	16	13	13	0	0	0	0	0	0	0	0	34	33	32	31	39	36	30	28	39	37	35	34	26	24	38	35
TGME49_212180	1434	0	0	0	0	0	0	0	0	0	0	0	0	0	0	0	0	0	0	0	0	1	1	1	1	0	0	0	0	0	0	0	0	2	2	0	0	0	0	2	2	3	3	1	1	1	1	2	2
TGME49_212190	7031	0	0	0	0	0	0	0	0	0	0	0	0	0	0	0	0	2	2	4	4	2	2	3	3	0	0	0	0	0	0	0	0	62	62	65	63	76	75	43	43	72	71	56	56	37	37	53	53
TGME49_212200	4173	0	0	0	0	0	0	0	0	0	0	0	0	0	0	0	0	1	1	3	3	12	10	1	1	0	0	0	0	0	0	0	0	10	8	13	8	7	6	12	6	11	7	8	8	4	3	6	6
TGME49_212210	1363	0	0	0	0	0	0	0	0	0	0	0	0	0	0	0	0	1	1	5	5	8	8	11	11	0	0	0	0	0	0	0	0	19	17	11	11	15	15	16	15	25	23	23	23	22	22	17	16
TGME49_212220	6337	0	0	0	0	0	0	0	0	0	0	0	0	0	0	0	0	4	4	37	37	25	25	33	33	0	0	0	0	0	0	0	0	74	74	62	62	103	103	91	91	91	91	103	103	47	47	89	89
TGME49_212230	0	0	0	0	0	0	0	0	0	0	0	0	0	0	0	0	0	0	0	0	0	0	0	0	0	0	0	0	0	0	0	0	0	0	0	0	0	0	0	0	0	0	0	0	0	0	0	0	0
TGME49_212240	3729	25	25	46	46	50	50	36	36	36	36	37	37	39	39	50	50	77	77	24	24	44	44	47	47	43	43	35	35	55	55	44	44	34	34	46	46	53	53	41	41	55	55	43	43	38	38	47	47
TGME49_212250	4076	0	0	0	0	0	0	0	0	0	0	0	0	0	0	0	0	1	1	25	24	29	28	27	27	0	0	0	0	1	1	0	0	44	44	46	46	55	53	57	56	64	64	51	50	47	46	61	60
TGME49_212260	2109	0	0	0	0	0	0	0	0	0	0	0	0	0	0	1	0	4	4	5	3	13	13	6	5	0	0	0	0	0	0	0	0	22	19	19	14	31	30	17	12	23	20	32	26	20	20	25	19
TGME49_212270	2751	0	0	0	0	0	0	0	0	0	0	0	0	0	0	0	0	20	20	61	60	96	95	90	89	0	0	0	0	0	0	0	0	121	118	116	114	154	153	129	126	175	171	137	135	92	90	115	114
TGME49_212275	732	0	0	0	0	0	0	0	0	0	0	0	0	0	0	0	0	1	1	2	0	7	5	5	4	0	0	0	0	0	0	0	0	1	1	0	0	1	1	1	0	0	0	1	0	0	0	0	0
TGME49_212280	2291	0	0	0	0	0	0	0	0	0	0	0	0	0	0	0	0	2	2	0	0	0	0	1	1	0	0	0	0	0	0	0	0	0	0	0	0	0	0	1	1	1	1	0	0	4	4	0	0
TGME49_212290	2358	0	0	0	0	0	0	0	0	0	0	0	0	0	0	0	0	16	16	58	58	92	92	76	76	0	0	0	0	0	0	0	0	138	138	157	157	184	184	144	144	206	206	162	162	116	116	146	146
TGME49_212300	5790	0	0	0	0	0	0	0	0	1	1	0	0	0	0	0	0	16	16	86	85	81	81	94	93	0	0	0	0	0	0	0	0	133	129	129	128	166	165	168	167	175	174	143	143	111	110	134	130
TGME49_212310	2183	0	0	0	0	0	0	0	0	0	0	0	0	1	1	0	0	5	4	16	16	15	15	24	24	0	0	0	0	0	0	0	0	65	65	86	86	74	74	56	56	76	74	74	74	49	48	67	67
TGME49_212410	2687	0	0	0	0	0	0	0	0	0	0	0	0	0	0	0	0	2	2	10	10	12	12	9	9	0	0	0	0	0	0	0	0	18	18	16	16	28	28	22	22	24	24	16	16	18	18	13	13
TGME49_212420	940	0	0	0	0	0	0	0	0	0	0	0	0	0	0	0	0	0	0	6	6	12	12	10	10	0	0	0	0	0	0	0	0	12	12	7	7	8	8	7	7	7	7	5	5	6	6	8	8
TGME49_212710	2010	0	0	0	0	0	0	0	0	0	0	0	0	0	0	0	0	1	1	0	0	0	0	0	0	0	0	0	0	0	0	0	0	0	0	0	0	0	0	1	1	0	0	0	0	1	0	0	0
TGME49_212725	2508	2	0	0	0	0	0	0	0	1	0	0	0	0	0	1	0	2	2	5	4	8	6	5	5	1	0	0	0	0	0	0	0	5	4	4	4	11	11	7	7	19	18	10	10	11	9	6	5
TGME49_212735	3371	0	0	0	0	0	0	0	0	0	0	0	0	0	0	0	0	0	0	3	3	3	2	6	6	0	0	0	0	0	0	0	0	8	8	12	12	17	17	11	11	10	10	9	9	12	12	5	5
TGME49_212740	1698	0	0	0	0	0	0	0	0	0	0	0	0	0	0	0	0	0	0	0	0	2	2	0	0	0	0	0	0	0	0	0	0	1	1	0	0	1	1	0	0	0	0	2	2	0	0	2	1
TGME49_212750	0	0	0	0	0	0	0	0	0	0	0	0	0	0	0	0	0	0	0	0	0	0	0	0	0	0	0	0	0	0	0	0	0	0	0	0	0	0	0	0	0	0	0	0	0	0	0	0	0
TGME49_212760	1021	0	0	0	0	0	0	0	0	0	0	0	0	0	0	0	0	0	0	1	1	1	1	1	1	0	0	0	0	0	0	0	0	2	2	2	2	1	1	5	5	3	3	6	6	1	1	4	4
TGME49_212770	3909	0	0	1	1	0	0	0	0	0	0	0	0	0	0	0	0	0	0	4	4	0	0	0	0	0	0	0	0	0	0	0	0	93	93	131	129	133	129	100	99	107	106	101	100	70	70	99	98
TGME49_212775	465	0	0	0	0	0	0	0	0	0	0	0	0	0	0	0	0	0	0	0	0	0	0	0	0	0	0	0	0	0	0	0	0	0	0	0	0	0	0	0	0	0	0	0	0	0	0	0	0
TGME49_212780	8274	0	0	0	0	0	0	0	0	0	0	0	0	0	0	0	0	0	0	2	2	1	1	1	1	0	0	0	0	0	0	0	0	82	81	67	64	83	83	71	70	80	79	72	72	54	54	72	72
TGME49_212800	3197	0	0	0	0	0	0	0	0	0	0	0	0	0	0	0	0	0	0	0	0	0	0	2	2	0	0	0	0	0	0	0	0	19	19	25	25	17	17	11	11	17	16	18	18	18	18	15	15
TGME49_212810	15725	0	0	0	0	0	0	0	0	0	0	0	0	0	0	0	0	0	0	5	5	9	9	9	9	0	0	0	0	0	0	0	0	13	13	17	17	20	20	13	12	17	15	11	11	10	10	17	16
TGME49_212820	4703	0	0	0	0	0	0	0	0	0	0	0	0	0	0	0	0	3	2	13	11	12	9	7	5	0	0	0	0	0	0	0	0	24	24	33	32	20	20	23	20	27	27	17	17	17	17	22	22
TGME49_212830	756	0	0	0	0	0	0	0	0	0	0	0	0	0	0	0	0	0	0	0	0	1	1	0	0	0	0	0	0	0	0	0	0	0	0	0	0	1	1	0	0	0	0	0	0	1	1	0	0
TGME49_212840	2701	0	0	0	0	0	0	0	0	0	0	0	0	0	0	0	0	2	2	5	4	7	5	1	1	0	0	0	0	0	0	0	0	9	9	11	11	6	6	7	6	7	7	11	11	0	0	7	6
TGME49_212850	3134	0	0	0	0	0	0	0	0	0	0	0	0	0	0	0	0	1	1	5	5	12	12	5	5	0	0	0	0	0	0	0	0	23	23	13	13	21	21	32	32	26	26	19	19	9	9	20	20
TGME49_212860	5763	0	0	0	0	0	0	0	0	0	0	0	0	0	0	0	0	5	5	20	20	16	16	23	23	0	0	0	0	0	0	0	0	35	35	39	39	32	32	20	20	31	31	35	35	29	29	39	39
TGME49_212880	20425	0	0	0	0	0	0	0	0	0	0	0	0	0	0	0	0	16	16	59	58	57	57	67	66	0	0	0	0	0	0	0	0	221	220	203	203	202	202	183	183	158	158	184	184	118	117	190	185
TGME49_212900	5354	0	0	0	0	0	0	0	0	1	1	0	0	0	0	0	0	2	2	3	3	11	9	10	9	0	0	0	0	0	0	0	0	55	53	74	68	60	57	60	57	91	88	73	70	59	56	57	52
TGME49_212910	972	0	0	0	0	0	0	0	0	0	0	0	0	0	0	0	0	0	0	0	0	0	0	0	0	0	0	0	0	0	0	0	0	0	0	0	0	0	0	0	0	0	0	0	0	0	0	0	0
TGME49_212920	1428	0	0	0	0	0	0	0	0	0	0	0	0	0	0	0	0	0	0	2	2	3	3	3	2	0	0	0	0	0	0	0	0	3	3	10	10	3	3	6	6	13	12	7	6	3	3	7	7
TGME49_212930	1860	0	0	0	0	0	0	0	0	0	0	0	0	0	0	0	0	0	0	3	3	4	4	1	1	0	0	0	0	0	0	0	0	12	11	7	6	5	5	13	12	5	4	9	8	5	4	5	4
TGME49_212937	923	0	0	0	0	0	0	0	0	0	0	0	0	0	0	0	0	0	0	0	0	0	0	0	0	0	0	0	0	0	0	0	0	0	0	0	0	0	0	0	0	0	0	0	0	0	0	0	0
TGME49_212940	4411	0	0	0	0	1	0	1	0	0	0	0	0	0	0	0	0	1	0	4	1	3	2	3	1	4	0	0	0	0	0	1	0	5	5	11	8	8	7	6	6	9	8	10	7	2	2	8	6
TGME49_212950	558	0	0	0	0	0	0	0	0	0	0	0	0	0	0	0	0	1	0	4	1	2	0	3	1	0	0	0	0	0	0	0	0	3	2	6	6	7	6	5	5	6	2	6	6	4	3	8	6
TGME49_212955	871	0	0	0	0	0	0	0	0	0	0	0	0	0	0	0	0	1	1	0	0	1	0	0	0	0	0	0	0	0	0	0	0	8	3	6	1	3	2	8	1	3	1	9	2	5	2	1	0
TGME49_212960	1751	0	0	0	0	0	0	0	0	0	0	0	0	0	0	0	0	1	1	7	6	5	5	17	16	0	0	0	0	0	0	0	0	13	12	16	15	16	14	11	10	16	16	12	10	18	18	21	21
TGME49_212970	6014	0	0	0	0	0	0	0	0	0	0	0	0	0	0	0	0	0	0	3	2	2	1	1	1	0	0	0	0	0	0	0	0	11	7	13	10	15	12	7	5	17	12	9	5	9	6	9	6
TGME49_212980	5578	0	0	0	0	0	0	0	0	0	0	0	0	0	0	0	0	4	4	19	19	42	42	26	25	0	0	0	0	0	0	0	0	139	139	182	179	164	164	170	170	170	169	172	172	126	125	121	120
TGME49_212990	6365	0	0	0	0	0	0	0	0	0	0	0	0	0	0	0	0	8	8	16	15	28	24	26	24	0	0	0	0	0	0	0	0	41	37	26	25	31	30	25	25	33	31	34	29	21	19	24	22
TGME49_213000	1119	0	0	0	0	0	0	0	0	0	0	1	0	0	0	0	0	0	0	5	0	7	0	3	1	0	0	0	0	0	0	0	0	12	4	4	2	8	5	6	3	14	8	10	3	4	2	11	7
TGME49_213010	4546	0	0	0	0	0	0	0	0	0	0	0	0	0	0	0	0	5	3	21	17	22	21	22	20	0	0	0	0	0	0	0	0	31	29	36	35	48	45	41	40	41	40	36	36	21	20	31	30
TGME49_213020	8387	0	0	0	0	0	0	0	0	0	0	0	0	0	0	0	0	3	2	8	8	5	5	11	11	0	0	0	0	0	0	0	0	19	17	13	13	13	13	13	11	18	16	14	14	9	9	15	15
TGME49_213030	2829	0	0	0	0	0	0	0	0	0	0	0	0	0	0	0	0	1	1	13	13	19	19	12	12	0	0	0	0	0	0	0	0	53	51	82	79	66	65	60	60	57	57	43	43	42	42	65	63
TGME49_213040	8372	0	0	0	0	0	0	0	0	0	0	0	0	0	0	0	0	2	2	7	7	8	8	5	5	0	0	0	0	0	0	0	0	34	33	27	27	23	23	20	19	25	25	34	33	25	23	32	32
TGME49_213050	3470	0	0	0	0	0	0	0	0	0	0	0	0	0	0	0	0	6	6	6	6	4	3	6	6	0	0	0	0	0	0	0	0	22	22	23	23	28	28	31	31	27	27	33	33	22	22	24	24
TGME49_213060	11786	0	0	0	0	0	0	0	0	0	0	0	0	0	0	0	0	6	6	23	22	25	24	29	26	0	0	0	0	1	1	0	0	66	57	65	51	66	52	64	50	74	62	45	39	58	52	47	38
TGME49_213065	1047	0	0	0	0	0	0	0	0	0	0	0	0	0	0	0	0	1	1	1	0	5	4	2	1	0	0	0	0	1	1	0	0	9	5	5	3	9	9	14	12	14	7	12	9	6	4	5	5
TGME49_213067	1993	0	0	0	0	0	0	0	0	0	0	0	0	0	0	0	0	1	1	1	1	3	3	2	2	0	0	0	0	1	1	0	0	33	33	28	28	35	35	33	33	40	40	39	39	27	27	28	28
TGME49_213069	1036	0	0	0	0	0	0	0	0	0	0	0	0	0	0	0	0	1	1	0	0	0	0	1	1	0	0	0	0	0	0	0	0	2	2	2	2	0	0	2	2	4	4	1	1	4	4	2	2
TGME49_213072	3645	26	0	14	0	15	0	15	0	23	0	17	0	13	0	11	0	32	1	30	1	43	9	17	4	33	0	30	0	7	0	10	0	40	9	36	13	50	19	44	16	42	21	34	13	29	12	48	19
TGME49_213100	3212	0	0	0	0	0	0	0	0	0	0	0	0	0	0	0	0	0	0	1	1	11	11	3	3	0	0	0	0	0	0	0	0	8	7	1	1	6	6	2	2	5	5	4	4	3	3	5	5
TGME49_213115	3587	0	0	0	0	0	0	0	0	0	0	0	0	0	0	0	0	11	8	15	9	18	10	21	11	0	0	0	0	0	0	0	0	5	4	5	5	7	7	4	3	4	4	6	5	8	8	5	5
TGME49_213240	3225	0	0	0	0	0	0	0	0	0	0	0	0	0	0	0	0	4	3	14	14	20	17	15	15	0	0	0	0	0	0	0	0	15	13	20	20	18	18	16	16	15	15	15	15	9	8	13	13
TGME49_213255	10333	0	0	0	0	0	0	0	0	0	0	0	0	0	0	0	0	8	5	38	30	34	30	44	39	0	0	0	0	0	0	0	0	47	36	23	18	43	27	37	30	40	30	46	27	35	27	42	35
TGME49_213280	2587	0	0	0	0	0	0	0	0	0	0	0	0	2	2	0	0	34	34	118	118	168	168	158	158	0	0	0	0	1	1	0	0	97	97	100	100	129	129	104	104	138	138	117	117	79	79	115	115
TGME49_213290	1680	0	0	0	0	0	0	0	0	0	0	0	0	0	0	0	0	0	0	0	0	0	0	0	0	0	0	0	0	0	0	0	0	1	1	0	0	0	0	0	0	0	0	0	0	0	0	0	0
TGME49_213300	14961	0	0	0	0	0	0	0	0	0	0	0	0	0	0	0	0	12	12	33	31	22	22	16	16	0	0	0	0	0	0	0	0	43	43	33	33	34	33	27	25	37	35	42	42	29	29	36	35
TGME49_213310	7128	0	0	0	0	0	0	0	0	0	0	0	0	0	0	0	0	3	3	6	6	7	7	7	7	0	0	0	0	0	0	0	0	29	29	28	28	28	26	19	18	32	32	27	26	21	19	22	22
TGME49_213325	9894	0	0	1	1	0	0	1	1	1	1	1	1	1	1	1	1	6	6	14	13	12	11	20	18	0	0	0	0	1	1	1	1	41	38	47	43	46	43	44	44	41	40	40	38	25	20	27	26
TGME49_213340	2880	0	0	0	0	0	0	0	0	0	0	0	0	0	0	0	0	0	0	0	0	1	1	0	0	0	0	0	0	0	0	0	0	0	0	0	0	1	1	0	0	0	0	0	0	1	1	0	0
TGME49_213350	1296	0	0	0	0	0	0	0	0	0	0	0	0	0	0	0	0	9	9	48	47	71	71	43	42	0	0	0	0	0	0	1	1	92	91	149	148	161	161	147	146	163	163	145	144	132	131	138	138
TGME49_213360	1661	0	0	0	0	0	0	0	0	0	0	0	0	0	0	0	0	0	0	0	0	0	0	0	0	0	0	0	0	0	0	0	0	0	0	0	0	0	0	0	0	0	0	0	0	0	0	0	0
TGME49_213370	10911	0	0	0	0	0	0	0	0	0	0	0	0	0	0	0	0	5	5	26	26	21	21	22	22	0	0	0	0	0	0	0	0	42	42	47	47	43	43	18	18	29	29	32	32	25	25	35	35
TGME49_213380	2161	0	0	0	0	0	0	0	0	0	0	0	0	0	0	0	0	0	0	2	2	0	0	0	0	0	0	0	0	0	0	0	0	2	2	2	2	1	1	3	3	0	0	0	0	1	1	1	1
TGME49_213388	7053	0	0	0	0	0	0	0	0	0	0	0	0	0	0	0	0	4	4	4	3	11	11	4	4	0	0	0	0	0	0	0	0	16	16	14	14	21	21	24	24	24	24	18	17	16	16	13	13
TGME49_213392	8850	0	0	0	0	0	0	0	0	0	0	0	0	0	0	0	0	5	4	34	27	35	35	36	35	0	0	0	0	0	0	0	0	79	75	60	56	79	74	58	58	84	80	73	73	52	48	70	67
TGME49_213400	5075	0	0	0	0	0	0	0	0	0	0	0	0	0	0	0	0	6	5	12	11	16	13	18	16	0	0	0	0	0	0	0	0	26	24	27	26	35	33	22	21	35	32	29	26	31	29	29	28
TGME49_213410	1579	0	0	0	0	0	0	0	0	0	0	0	0	0	0	0	0	5	5	8	8	14	13	16	16	0	0	0	0	0	0	0	0	40	38	46	42	58	57	41	40	52	50	50	50	35	32	37	36
TGME49_213415	702	0	0	0	0	0	0	0	0	0	0	0	0	0	0	0	0	0	0	2	2	0	0	3	2	0	0	0	0	0	0	0	0	0	0	0	0	1	1	0	0	2	1	2	2	7	5	3	3
TGME49_213420	2142	0	0	0	0	0	0	0	0	0	0	0	0	0	0	0	0	2	1	3	2	8	5	2	2	0	0	0	0	0	0	0	0	9	6	10	8	6	5	14	10	8	7	4	4	9	7	10	9
TGME49_213430	978	0	0	0	0	0	0	0	0	0	0	0	0	0	0	0	0	0	0	0	0	0	0	0	0	0	0	0	0	0	0	0	0	0	0	0	0	0	0	0	0	0	0	0	0	0	0	0	0
TGME49_213445	3243	0	0	0	0	0	0	0	0	0	0	0	0	0	0	0	0	0	0	0	0	4	3	2	2	0	0	0	0	0	0	0	0	17	17	11	9	11	8	8	7	13	12	9	9	7	5	13	11
TGME49_213460	6416	0	0	0	0	0	0	0	0	0	0	0	0	0	0	0	0	1	1	1	1	7	7	1	0	0	0	0	0	0	0	0	0	28	24	29	29	29	29	34	33	37	36	32	32	22	21	29	26
TGME49_213480	3369	0	0	0	0	0	0	0	0	0	0	0	0	0	0	0	0	4	4	11	11	21	20	18	14	0	0	0	0	0	0	0	0	8	6	2	2	9	8	12	9	12	10	14	11	7	7	10	9
TGME49_213490	2723	0	0	0	0	0	0	0	0	0	0	0	0	0	0	0	0	1	0	6	3	5	2	8	5	0	0	0	0	0	0	0	0	32	10	30	7	53	12	34	7	61	13	43	10	23	9	40	10
TGME49_213500	0	0	0	0	0	0	0	0	0	0	0	0	0	0	0	0	0	0	0	0	0	0	0	0	0	0	0	0	0	0	0	0	0	0	0	0	0	0	0	0	0	0	0	0	0	0	0	0	0
TGME49_213510	0	0	0	0	0	0	0	0	0	0	0	0	0	0	0	0	0	0	0	0	0	0	0	0	0	0	0	0	0	0	0	0	0	0	0	0	0	0	0	0	0	0	0	0	0	0	0	0	0
TGME49_213520	3438	0	0	0	0	0	0	0	0	0	0	0	0	0	0	0	0	4	4	13	11	8	8	10	9	0	0	0	0	0	0	0	0	9	8	21	20	18	15	20	17	21	21	17	15	8	8	17	17
TGME49_213530	3333	0	0	0	0	0	0	0	0	0	0	0	0	0	0	0	0	0	0	0	0	0	0	0	0	0	0	0	0	0	0	0	0	5	2	5	2	10	2	3	2	11	5	13	8	4	3	6	1
TGME49_213550	6141	0	0	0	0	0	0	0	0	0	0	0	0	0	0	0	0	4	2	20	20	15	14	27	25	0	0	0	0	0	0	0	0	40	39	39	36	45	45	41	41	34	34	50	46	31	30	34	30
TGME49_213560	2823	0	0	0	0	0	0	0	0	0	0	0	0	0	0	0	0	0	0	1	1	0	0	1	1	0	0	0	0	0	0	0	0	0	0	0	0	0	0	0	0	1	1	0	0	0	0	1	1
TGME49_213570	2328	0	0	0	0	0	0	0	0	0	0	0	0	0	0	0	0	8	7	66	57	52	50	57	55	0	0	0	0	0	0	0	0	52	52	70	68	73	67	73	62	88	80	61	52	61	56	48	46
TGME49_213580	617	0	0	0	0	0	0	0	0	0	0	0	0	0	0	0	0	14	11	49	40	43	36	38	34	0	0	0	0	1	1	0	0	114	104	103	91	126	110	100	91	131	110	113	91	108	97	114	98
TGME49_213590	2075	0	0	0	0	0	0	0	0	0	0	0	0	0	0	0	0	2	2	24	23	16	14	21	20	0	0	0	0	0	0	0	0	25	24	25	24	30	30	18	18	27	27	32	31	36	35	26	26
TGME49_213600	2681	0	0	0	0	0	0	0	0	0	0	0	0	0	0	0	0	4	4	7	4	13	13	8	8	0	0	0	0	0	0	0	0	13	10	9	9	6	6	5	5	12	12	7	7	8	8	5	5
TGME49_213610	4751	0	0	0	0	0	0	0	0	0	0	0	0	0	0	0	0	4	4	29	29	16	16	21	20	0	0	0	0	0	0	0	0	81	79	81	80	83	81	66	64	101	100	82	81	67	65	72	69
TGME49_213620	9500	0	0	0	0	0	0	0	0	0	0	0	0	1	1	0	0	0	0	5	5	9	9	9	9	0	0	0	0	0	0	0	0	10	10	12	12	9	9	11	11	15	15	16	16	5	5	9	9
TGME49_213635	10151	0	0	0	0	0	0	0	0	0	0	0	0	0	0	0	0	3	3	9	9	7	7	14	14	0	0	0	0	0	0	0	0	33	33	20	20	53	53	42	42	34	34	32	32	29	29	34	34
TGME49_213650	3632	0	0	0	0	0	0	0	0	0	0	0	0	0	0	0	0	3	3	10	8	15	14	12	10	0	0	0	0	0	0	0	0	11	8	9	8	12	11	12	12	16	16	18	18	12	9	15	15
TGME49_213660	8913	0	0	0	0	0	0	0	0	0	0	0	0	0	0	0	0	12	12	57	56	76	76	57	57	0	0	0	0	1	1	0	0	217	217	230	227	220	218	197	196	259	259	236	234	151	148	168	166
TGME49_213670	3230	0	0	0	0	0	0	0	0	0	0	0	0	0	0	0	0	0	0	7	7	9	9	5	5	0	0	0	0	0	0	0	0	27	23	24	19	19	18	32	32	31	29	19	19	21	21	23	19
TGME49_213680	2965	0	0	0	0	0	0	0	0	0	0	0	0	0	0	0	0	1	1	6	5	6	5	2	1	0	0	0	0	0	0	0	0	8	5	10	6	9	6	8	6	11	6	8	7	4	3	3	1
TGME49_213690	2072	0	0	0	0	1	1	0	0	0	0	0	0	0	0	0	0	0	0	2	2	1	1	6	6	0	0	0	0	0	0	0	0	11	11	16	15	16	16	11	11	19	18	7	6	5	5	12	12
TGME49_213700	4277	0	0	0	0	0	0	0	0	0	0	0	0	0	0	0	0	0	0	2	2	1	1	0	0	0	0	0	0	0	0	0	0	4	4	5	5	9	9	12	12	11	11	10	10	7	7	3	3
TGME49_213710	5001	0	0	0	0	0	0	0	0	0	0	0	0	0	0	0	0	0	0	4	3	3	3	4	4	0	0	0	0	0	0	0	0	12	11	21	20	25	23	10	9	23	22	20	20	3	3	20	18
TGME49_213720	2403	0	0	0	0	0	0	0	0	0	0	0	0	0	0	0	0	0	0	1	0	3	0	3	0	0	0	0	0	0	0	0	0	2	2	5	0	0	0	2	0	2	1	4	1	0	0	2	0
TGME49_213730	2890	0	0	0	0	0	0	0	0	0	0	0	0	0	0	0	0	0	0	1	1	6	6	4	4	0	0	0	0	0	0	0	0	30	30	23	23	20	20	31	31	46	46	23	23	18	18	25	25
TGME49_213740	4892	0	0	0	0	0	0	0	0	0	0	0	0	0	0	0	0	1	1	8	7	11	7	7	6	0	0	0	0	0	0	0	0	11	10	18	15	7	6	2	2	20	20	14	13	20	18	7	7
TGME49_213746	1097	0	0	0	0	0	0	0	0	0	0	0	0	0	0	0	0	1	1	1	1	2	2	1	1	0	0	0	0	0	0	0	0	4	4	2	1	4	4	1	1	5	5	5	5	7	7	2	2
TGME49_213748	2050	0	0	0	0	0	0	0	0	0	0	0	0	0	0	0	0	0	0	1	1	0	0	1	1	0	0	0	0	0	0	0	0	3	3	1	1	0	0	0	0	3	3	3	3	2	2	0	0
TGME49_213752	4411	0	0	0	0	0	0	0	0	0	0	0	0	0	0	0	0	1	1	5	5	4	2	1	1	0	0	0	0	0	0	0	0	14	14	14	14	17	17	12	12	18	18	13	12	17	16	17	17
TGME49_213760	1447	0	0	0	0	0	0	0	0	0	0	0	0	0	0	0	0	0	0	0	0	0	0	2	0	0	0	0	0	0	0	0	0	0	0	2	2	0	0	0	0	0	0	0	0	0	0	1	1
TGME49_213770	4758	0	0	0	0	0	0	0	0	0	0	0	0	0	0	0	0	3	3	18	14	19	19	17	16	0	0	0	0	0	0	0	0	21	15	23	21	27	26	19	19	29	29	25	24	13	12	20	20
TGME49_213780	2216	0	0	0	0	0	0	0	0	0	0	0	0	0	0	0	0	0	0	5	5	10	6	3	1	0	0	0	0	0	0	0	0	8	4	3	3	11	11	2	2	4	4	5	3	5	4	7	5
TGME49_213790	7396	0	0	0	0	0	0	0	0	0	0	0	0	0	0	0	0	4	3	17	13	9	8	15	12	0	0	0	0	0	0	0	0	33	30	32	26	28	25	29	26	22	20	22	20	28	23	26	23
TGME49_213800	3256	0	0	0	0	0	0	0	0	0	0	0	0	0	0	0	0	2	2	36	34	29	28	20	19	0	0	0	0	0	0	0	0	64	62	54	50	66	65	45	44	71	70	44	40	41	38	61	57
TGME49_213810	1687	0	0	0	0	0	0	0	0	0	0	0	0	0	0	0	0	2	2	8	8	5	5	3	3	0	0	0	0	0	0	0	0	10	10	4	4	18	18	7	7	16	16	14	14	3	3	9	9
TGME49_213820	5393	0	0	0	0	0	0	0	0	0	0	0	0	0	0	0	0	0	0	2	2	6	6	2	2	0	0	0	0	0	0	0	0	14	14	15	15	22	22	16	16	15	15	32	32	7	7	22	22
TGME49_213830	1651	0	0	0	0	0	0	0	0	0	0	0	0	0	0	0	0	0	0	3	2	3	3	2	1	0	0	0	0	0	0	0	0	23	21	20	19	22	20	24	20	41	30	20	19	14	12	17	12
TGME49_213840	1215	0	0	0	0	0	0	0	0	0	0	0	0	0	0	0	0	0	0	0	0	0	0	0	0	0	0	0	0	0	0	0	0	0	0	0	0	0	0	0	0	0	0	0	0	0	0	0	0
TGME49_213850	2749	0	0	0	0	0	0	0	0	0	0	0	0	0	0	0	0	0	0	1	0	1	0	0	0	0	0	0	0	0	0	0	0	0	0	0	0	4	4	0	0	0	0	0	0	3	1	0	0
TGME49_213860	828	0	0	0	0	0	0	0	0	0	0	0	0	0	0	0	0	0	0	0	0	0	0	0	0	0	0	0	0	0	0	0	0	2	1	1	0	0	0	1	0	0	0	0	0	0	0	0	0
TGME49_213870	4676	0	0	0	0	0	0	0	0	0	0	0	0	0	0	0	0	3	3	9	9	18	17	11	9	0	0	0	0	0	0	0	0	29	28	49	47	54	54	31	29	42	41	46	41	35	35	33	33
TGME49_213880	585	0	0	0	0	0	0	0	0	0	0	0	0	0	0	0	0	1	1	0	0	1	1	0	0	0	0	0	0	0	0	0	0	2	2	5	5	6	6	5	5	6	6	4	4	2	2	4	4
TGME49_213885	993	0	0	0	0	0	0	0	0	0	0	0	0	0	0	0	0	0	0	0	0	0	0	1	1	0	0	0	0	0	0	0	0	0	0	0	0	3	3	0	0	0	0	5	5	0	0	1	1
TGME49_213890	3381	0	0	0	0	0	0	0	0	0	0	0	0	0	0	0	0	0	0	6	6	7	7	6	5	0	0	0	0	0	0	0	0	18	16	17	16	12	11	15	15	15	14	12	11	12	11	10	9
TGME49_213900	6616	0	0	1	1	0	0	0	0	0	0	0	0	1	1	0	0	9	9	46	45	39	38	46	45	0	0	0	0	0	0	0	0	69	66	77	77	88	88	66	66	79	76	78	75	40	38	58	58
TGME49_213910	3277	0	0	0	0	0	0	0	0	0	0	0	0	0	0	0	0	2	0	5	4	8	8	2	2	0	0	0	0	0	0	0	0	19	18	22	21	27	25	37	35	25	24	24	24	19	18	13	12
TGME49_213920	5049	0	0	0	0	0	0	0	0	0	0	0	0	0	0	0	0	3	3	6	5	13	10	19	14	0	0	0	0	0	0	0	0	65	51	46	41	61	55	49	42	52	46	61	56	41	35	41	34
TGME49_213930	3769	0	0	0	0	0	0	0	0	0	0	0	0	0	0	0	0	0	0	7	6	10	8	6	5	0	0	0	0	0	0	0	0	9	8	16	13	10	10	11	11	17	15	14	11	12	11	10	8
TGME49_213940	1139	0	0	0	0	0	0	0	0	0	0	1	1	0	0	0	0	8	6	32	31	45	43	35	33	0	0	0	0	0	0	0	0	76	74	94	92	84	80	83	78	125	118	84	77	94	90	67	66
TGME49_213950	6768	0	0	0	0	0	0	0	0	0	0	0	0	0	0	0	0	2	2	5	5	9	9	9	9	0	0	0	0	1	1	0	0	18	18	23	23	22	22	21	21	22	22	30	30	21	21	25	25
TGME49_213960	2329	0	0	0	0	0	0	0	0	0	0	0	0	0	0	0	0	1	1	2	2	1	1	1	1	0	0	0	0	0	0	0	0	1	1	0	0	0	0	1	1	3	3	2	2	2	2	1	1
TGME49_213970	2946	0	0	0	0	0	0	0	0	0	0	0	0	0	0	0	0	1	1	10	10	16	15	7	7	0	0	0	0	0	0	0	0	21	17	26	26	15	13	13	13	20	20	23	23	12	12	15	15
TGME49_214070	1407	0	0	0	0	0	0	0	0	0	0	0	0	0	0	0	0	0	0	0	0	0	0	0	0	0	0	0	0	0	0	0	0	0	0	1	1	0	0	0	0	0	0	0	0	0	0	0	0
TGME49_214080	1771	0	0	0	0	0	0	0	0	0	0	0	0	0	0	0	0	5	5	19	19	13	13	16	16	0	0	0	0	1	1	0	0	141	141	192	192	187	187	176	176	186	186	160	160	121	121	180	180
TGME49_214090	5580	0	0	0	0	0	0	0	0	0	0	0	0	0	0	0	0	12	12	47	44	57	56	57	53	0	0	0	0	0	0	0	0	113	100	112	101	138	127	122	112	114	105	116	113	107	101	112	104
TGME49_214100	2366	0	0	0	0	0	0	0	0	0	0	0	0	0	0	0	0	6	6	20	20	27	27	18	18	0	0	0	0	0	0	0	0	19	19	34	34	29	29	36	36	50	50	39	39	23	23	34	34
TGME49_214110	3846	0	0	0	0	0	0	0	0	0	0	0	0	0	0	0	0	0	0	9	7	9	9	10	10	1	1	1	1	0	0	0	0	21	16	31	29	25	25	24	24	26	26	20	19	17	17	24	23
TGME49_214115	246	0	0	0	0	0	0	0	0	0	0	0	0	0	0	0	0	0	0	1	0	0	0	1	0	0	0	0	0	0	0	0	0	3	0	1	0	2	0	1	1	1	0	0	0	2	0	0	0
TGME49_214120	5827	0	0	0	0	0	0	0	0	0	0	0	0	0	0	0	0	2	2	12	12	13	13	4	4	0	0	0	0	0	0	0	0	7	7	12	12	11	11	11	11	7	7	7	7	6	6	13	13
TGME49_214130	7235	0	0	0	0	0	0	0	0	0	0	0	0	0	0	0	0	3	3	16	16	20	20	13	13	0	0	0	0	0	0	0	0	33	33	26	26	48	48	28	28	37	37	40	40	31	31	30	30
TGME49_214140	13324	0	0	0	0	0	0	0	0	0	0	0	0	0	0	0	0	15	12	59	57	53	53	42	42	0	0	0	0	0	0	0	0	139	136	134	133	161	161	118	117	135	133	145	143	96	94	110	108
TGME49_214150	1698	0	0	0	0	0	0	0	0	0	0	0	0	0	0	0	0	6	6	10	10	13	13	11	11	0	0	0	0	0	0	0	0	14	13	16	14	17	17	13	13	18	18	18	18	12	12	12	12
TGME49_214160	801	3	3	0	0	0	0	0	0	2	2	0	0	0	0	1	1	2	2	3	3	1	1	3	3	1	1	1	1	0	0	0	0	2	2	0	0	4	4	0	0	4	4	1	1	0	0	1	1
TGME49_214170	5951	1	1	0	0	0	0	0	0	0	0	0	0	0	0	0	0	3	3	10	10	10	9	11	9	0	0	0	0	0	0	0	0	16	11	14	14	15	14	18	17	14	14	23	20	17	13	16	13
TGME49_214180	4169	0	0	0	0	0	0	0	0	0	0	0	0	1	1	0	0	2	1	20	19	18	18	24	23	0	0	0	0	0	0	0	0	44	35	57	55	60	56	48	48	43	40	44	42	30	29	46	42
TGME49_214190	3206	0	0	0	0	0	0	0	0	0	0	0	0	0	0	0	0	0	0	0	0	1	1	1	1	0	0	0	0	0	0	0	0	1	1	6	6	4	4	4	4	11	11	3	3	5	5	5	5
TGME49_214200	5348	0	0	0	0	1	0	0	0	2	2	1	1	1	1	1	0	3	3	22	18	13	13	23	22	0	0	0	0	1	0	1	0	18	18	31	30	26	24	14	13	17	17	22	21	20	17	20	17
TGME49_214210	3344	5	0	1	0	6	0	0	0	7	1	1	0	1	0	0	0	7	5	43	35	58	52	65	62	7	0	2	0	1	0	1	0	53	42	60	57	66	64	54	52	65	62	53	47	54	54	55	52
TGME49_214220	639	0	0	0	0	0	0	0	0	1	1	0	0	0	0	0	0	11	10	40	38	46	44	31	31	0	0	0	0	0	0	0	0	62	59	68	64	71	69	56	52	77	74	70	67	49	49	65	63
TGME49_214230	10744	2	2	0	0	0	0	0	0	2	2	1	0	0	0	2	1	6	6	23	22	31	26	13	12	0	0	1	1	1	1	2	2	36	30	30	27	37	36	26	24	43	43	27	26	21	21	27	24
TGME49_214240	9670	3	0	1	0	4	0	1	0	5	0	2	0	0	0	2	0	4	3	19	11	37	32	33	26	2	0	4	0	1	0	2	0	46	37	50	42	46	41	42	35	52	47	27	25	39	37	29	22
TGME49_214250	1142	0	0	0	0	0	0	0	0	0	0	0	0	0	0	0	0	5	4	10	10	16	15	11	10	0	0	0	0	0	0	0	0	30	27	39	39	37	37	35	33	45	42	35	35	25	25	24	24
TGME49_214260	5889	0	0	0	0	0	0	0	0	0	0	0	0	0	0	0	0	0	0	4	4	5	4	5	4	0	0	0	0	2	1	0	0	40	38	37	35	57	53	48	47	44	43	47	46	32	31	34	28
TGME49_214270	5524	0	0	0	0	0	0	0	0	1	0	0	0	0	0	0	0	8	8	48	43	40	38	33	31	0	0	0	0	0	0	0	0	85	77	100	97	82	79	88	83	82	81	83	81	65	64	69	67
TGME49_214280	4567	0	0	0	0	0	0	0	0	0	0	0	0	0	0	0	0	1	1	11	11	17	17	11	11	0	0	1	1	0	0	0	0	5	5	11	11	11	10	13	13	11	11	14	13	3	3	11	11
TGME49_214290	1606	0	0	0	0	0	0	0	0	0	0	0	0	0	0	0	0	1	1	3	3	7	6	2	2	0	0	0	0	1	1	0	0	20	20	30	30	28	27	30	29	38	33	30	29	19	19	32	31
TGME49_214295	348	0	0	0	0	0	0	0	0	0	0	0	0	0	0	0	0	0	0	0	0	0	0	0	0	0	0	0	0	0	0	0	0	0	0	0	0	0	0	0	0	0	0	0	0	0	0	1	0
TGME49_214300	8830	0	0	0	0	0	0	0	0	0	0	0	0	0	0	0	0	8	8	17	15	25	23	10	9	1	0	0	0	0	0	0	0	61	47	44	40	63	59	53	50	50	48	65	59	45	41	48	43
TGME49_214310	3369	0	0	0	0	0	0	0	0	0	0	0	0	0	0	0	0	0	0	4	4	5	5	4	1	0	0	0	0	0	0	0	0	9	8	8	8	19	19	14	14	22	22	13	11	11	11	10	10
TGME49_214320	5175	0	0	0	0	0	0	0	0	0	0	0	0	0	0	0	0	16	16	48	44	68	67	44	44	0	0	0	0	0	0	0	0	78	76	85	78	89	86	63	55	74	73	72	69	67	66	66	63
TGME49_214330	1689	0	0	0	0	0	0	0	0	0	0	0	0	0	0	0	0	0	0	0	0	0	0	0	0	0	0	0	0	0	0	0	0	0	0	0	0	0	0	1	1	1	1	0	0	0	0	0	0
TGME49_214340	2127	0	0	0	0	0	0	0	0	0	0	0	0	0	0	0	0	0	0	3	3	15	14	8	7	0	0	0	0	0	0	0	0	7	7	10	9	12	10	5	4	13	13	16	15	8	7	5	2
TGME49_214350	1811	0	0	0	0	0	0	0	0	0	0	0	0	0	0	0	0	3	3	7	6	17	17	9	9	0	0	0	0	0	0	0	0	25	24	38	37	45	43	29	29	42	42	28	27	23	23	30	29
TGME49_214360	0	0	0	0	0	0	0	0	0	0	0	0	0	0	0	0	0	0	0	0	0	0	0	2	0	0	0	0	0	0	0	0	0	0	0	0	0	0	0	0	0	0	0	0	0	0	0	0	0
TGME49_214370	3535	0	0	0	0	0	0	0	0	0	0	0	0	0	0	0	0	2	2	10	9	8	7	10	8	0	0	0	0	0	0	0	0	10	9	9	9	10	10	9	9	12	10	14	14	7	7	12	11
TGME49_214380	1316	0	0	0	0	0	0	0	0	0	0	0	0	0	0	0	0	1	1	4	4	1	1	5	5	0	0	0	0	0	0	0	0	9	9	4	4	6	6	4	4	13	13	8	8	2	2	6	6
TGME49_214385	620	0	0	0	0	0	0	0	0	0	0	0	0	0	0	0	0	1	1	4	3	5	4	0	0	0	0	0	0	0	0	0	0	8	5	11	8	4	2	7	3	10	5	1	1	6	4	7	4
TGME49_214390	1047	0	0	0	0	0	0	0	0	0	0	0	0	0	0	0	0	0	0	0	0	2	2	2	2	0	0	0	0	0	0	0	0	4	4	3	3	5	5	2	2	4	4	5	5	0	0	2	2
TGME49_214400	669	0	0	0	0	0	0	0	0	0	0	0	0	0	0	0	0	0	0	0	0	0	0	1	0	0	0	0	0	0	0	0	0	1	1	3	2	2	0	1	0	8	3	4	0	6	2	6	2
TGME49_214410	5337	0	0	0	0	0	0	0	0	0	0	0	0	0	0	0	0	15	15	61	61	70	70	89	89	0	0	0	0	2	2	0	0	44	44	40	40	59	59	59	59	75	75	72	72	47	47	43	43
TGME49_214420	615	0	0	0	0	0	0	0	0	0	0	0	0	0	0	0	0	0	0	0	0	0	0	0	0	0	0	0	0	0	0	0	0	0	0	0	0	0	0	1	1	1	1	0	0	0	0	1	1
TGME49_214430	2821	0	0	0	0	0	0	0	0	0	0	0	0	0	0	0	0	0	0	0	0	0	0	6	6	0	0	0	0	0	0	0	0	4	4	4	4	5	5	8	8	8	8	5	5	2	2	3	3
TGME49_214440	3189	0	0	0	0	0	0	0	0	0	0	0	0	0	0	0	0	17	17	82	79	74	71	71	70	0	0	0	0	0	0	0	0	97	92	88	85	121	118	124	117	152	143	101	95	85	80	101	90
TGME49_214450	0	0	0	0	0	0	0	0	0	0	0	0	0	0	0	0	0	0	0	0	0	0	0	0	0	0	0	0	0	0	0	0	0	0	0	0	0	0	0	0	0	0	0	0	0	0	0	0	0
TGME49_214470	3853	0	0	0	0	0	0	0	0	0	0	0	0	0	0	0	0	2	1	8	6	9	8	5	2	0	0	0	0	0	0	0	0	16	14	14	14	18	17	16	14	11	10	12	12	10	9	16	14
TGME49_214480	2720	0	0	0	0	0	0	0	0	0	0	0	0	0	0	0	0	0	0	5	4	2	2	9	7	0	0	0	0	0	0	0	0	22	22	23	23	22	22	21	21	14	14	12	12	9	8	18	18
TGME49_214490	4955	1	1	0	0	0	0	0	0	0	0	0	0	0	0	0	0	6	6	6	6	9	9	7	7	0	0	0	0	0	0	0	0	24	24	17	16	18	18	10	10	29	28	15	15	22	22	9	9
TGME49_214500	2002	0	0	0	0	0	0	0	0	0	0	0	0	0	0	0	0	2	2	10	10	6	6	5	5	0	0	0	0	0	0	0	0	10	10	11	9	10	10	5	5	24	23	12	12	7	7	10	9
TGME49_214510	3708	0	0	0	0	0	0	0	0	0	0	0	0	0	0	0	0	0	0	1	1	0	0	0	0	0	0	0	0	0	0	0	0	0	0	0	0	1	1	1	1	2	2	4	4	1	1	2	2
TGME49_214520	4657	0	0	0	0	0	0	0	0	0	0	0	0	0	0	0	0	2	2	7	6	10	10	11	11	0	0	0	0	0	0	0	0	6	5	12	11	8	8	9	9	11	11	14	12	5	5	4	4
TGME49_214530	4166	0	0	0	0	0	0	0	0	0	0	0	0	0	0	0	0	2	2	5	4	6	5	5	5	0	0	0	0	0	0	0	0	18	18	8	6	14	14	15	14	12	11	20	20	15	11	11	11
TGME49_214540	2542	0	0	0	0	0	0	0	0	0	0	0	0	0	0	0	0	3	3	12	11	8	8	9	9	0	0	0	0	0	0	0	0	19	19	18	17	25	24	16	14	22	20	19	16	21	21	34	32
TGME49_214545	1770	0	0	0	0	0	0	0	0	0	0	0	0	0	0	0	0	0	0	0	0	0	0	0	0	0	0	0	0	0	0	0	0	0	0	0	0	0	0	0	0	1	0	0	0	0	0	0	0
TGME49_214550	1064	0	0	0	0	0	0	0	0	0	0	0	0	0	0	0	0	0	0	0	0	0	0	0	0	0	0	0	0	0	0	0	0	0	0	0	0	0	0	0	0	0	0	0	0	0	0	0	0
TGME49_214560	5582	0	0	0	0	0	0	0	0	0	0	0	0	0	0	0	0	1	1	3	3	6	6	3	2	0	0	0	0	2	2	0	0	42	41	40	38	52	50	49	48	43	41	41	41	20	18	33	30
TGME49_214570	2492	0	0	0	0	0	0	0	0	0	0	0	0	0	0	0	0	0	0	0	0	0	0	0	0	0	0	0	0	0	0	0	0	0	0	0	0	0	0	1	1	0	0	0	0	0	0	0	0
TGME49_214575	1608	0	0	0	0	0	0	0	0	0	0	0	0	0	0	0	0	0	0	0	0	2	2	0	0	0	0	0	0	0	0	0	0	7	6	12	10	6	3	12	10	23	16	8	6	7	5	8	6
TGME49_214580	3660	0	0	0	0	0	0	0	0	0	0	0	0	0	0	0	0	0	0	0	0	1	0	0	0	0	0	0	0	0	0	0	0	2	2	7	1	7	4	4	1	6	2	5	2	2	0	2	0
TGME49_214590	3029	0	0	0	0	0	0	0	0	0	0	0	0	0	0	0	0	7	6	20	20	28	28	14	13	0	0	0	0	0	0	0	0	29	28	26	25	33	30	32	32	27	25	33	33	27	25	25	25
TGME49_214600	13010	0	0	0	0	0	0	0	0	0	0	0	0	0	0	0	0	6	6	29	28	28	25	22	22	0	0	0	0	0	0	0	0	56	53	59	55	65	61	58	56	55	54	54	50	39	38	43	36
TGME49_214610	11828	2	2	0	0	0	0	0	0	0	0	0	0	0	0	1	1	4	4	17	15	22	22	18	15	1	1	0	0	0	0	0	0	42	39	56	55	60	60	39	36	66	64	39	39	35	34	35	32
TGME49_214620	3589	0	0	0	0	0	0	0	0	0	0	0	0	0	0	0	0	4	3	12	8	10	8	9	6	0	0	0	0	0	0	0	0	21	16	18	17	28	21	18	17	24	21	21	18	22	19	23	23
TGME49_214630	6768	0	0	0	0	0	0	0	0	0	0	0	0	0	0	0	0	2	2	10	9	9	9	9	9	0	0	0	0	1	1	0	0	43	43	27	27	35	35	21	19	29	29	27	26	16	16	28	28
TGME49_214740	8224	0	0	0	0	0	0	0	0	0	0	0	0	0	0	0	0	1	1	9	9	9	9	7	7	1	1	0	0	0	0	0	0	21	21	21	21	23	23	15	15	21	21	19	19	17	17	7	7
TGME49_214750	5011	0	0	0	0	0	0	0	0	0	0	0	0	0	0	0	0	8	8	21	21	18	17	19	19	0	0	0	0	0	0	0	0	38	37	35	35	47	46	43	42	28	28	46	46	34	32	21	19
TGME49_214760	2067	0	0	0	0	0	0	0	0	0	0	0	0	0	0	0	0	5	4	4	4	4	4	5	4	0	0	0	0	0	0	0	0	2	2	2	2	2	2	6	6	2	1	1	1	1	1	2	2
TGME49_214770	2078	17	17	15	15	13	13	19	19	11	11	10	10	20	20	17	17	38	38	15	15	38	36	33	33	18	18	10	10	28	28	20	20	54	54	84	79	84	84	62	60	89	83	76	74	57	56	82	80
TGME49_214780	1726	0	0	0	0	0	0	0	0	0	0	0	0	0	0	0	0	0	0	5	4	4	2	5	4	0	0	0	0	0	0	0	0	5	5	5	3	6	6	8	7	10	10	2	2	3	3	12	12
TGME49_214783	183	0	0	0	0	0	0	0	0	0	0	0	0	0	0	0	0	0	0	0	0	0	0	0	0	0	0	0	0	0	0	0	0	0	0	0	0	0	0	0	0	0	0	0	0	0	0	0	0
TGME49_214787	207	0	0	0	0	0	0	0	0	0	0	0	0	0	0	0	0	0	0	0	0	0	0	0	0	0	0	0	0	0	0	0	0	0	0	0	0	0	0	0	0	0	0	0	0	0	0	0	0
TGME49_214790	2659	0	0	0	0	0	0	0	0	0	0	0	0	0	0	0	0	17	17	55	55	66	65	64	62	0	0	0	0	0	0	0	0	76	74	74	71	94	88	63	63	95	92	91	91	66	63	97	95
TGME49_214800	4616	0	0	0	0	0	0	0	0	0	0	0	0	0	0	0	0	0	0	6	6	7	7	3	3	0	0	0	0	0	0	0	0	2	2	3	3	5	5	4	4	6	6	7	7	4	4	1	1
TGME49_214810	3038	0	0	0	0	0	0	0	0	0	0	0	0	0	0	0	0	2	2	4	3	3	3	7	7	0	0	0	0	0	0	0	0	10	9	8	8	8	8	6	6	18	18	15	15	12	11	17	17
TGME49_214820	3167	0	0	0	0	0	0	0	0	0	0	0	0	0	0	0	0	3	3	11	11	13	13	17	17	0	0	0	0	0	0	0	0	27	25	28	28	23	23	22	22	40	39	18	18	14	14	23	23
TGME49_214830	6970	0	0	0	0	0	0	0	0	0	0	0	0	0	0	0	0	8	6	15	15	16	15	12	12	0	0	0	0	0	0	0	0	20	15	15	15	20	19	18	15	18	18	19	17	19	19	9	9
TGME49_214835	3060	0	0	0	0	0	0	0	0	0	0	0	0	0	0	0	0	0	0	8	6	2	2	1	1	0	0	0	0	0	0	0	0	6	6	1	0	3	2	1	0	5	5	4	4	1	1	0	0
TGME49_214840	13483	0	0	1	1	0	0	0	0	0	0	0	0	0	0	0	0	37	37	151	151	142	142	155	155	0	0	0	0	1	1	0	0	450	450	360	360	448	448	342	342	439	439	348	348	312	312	329	329
TGME49_214850	2972	0	0	0	0	0	0	0	0	0	0	0	0	0	0	0	0	0	0	4	4	4	3	1	1	0	0	0	0	0	0	0	0	12	9	3	3	4	3	3	1	5	2	3	2	5	4	3	2
TGME49_214860	345	0	0	0	0	0	0	0	0	0	0	0	0	0	0	0	0	0	0	0	0	0	0	0	0	0	0	0	0	0	0	0	0	0	0	0	0	0	0	0	0	0	0	0	0	0	0	1	1
TGME49_214870	2684	0	0	0	0	0	0	0	0	0	0	0	0	0	0	0	0	0	0	2	2	3	3	1	1	0	0	0	0	0	0	0	0	15	13	11	11	4	4	4	4	8	8	16	16	5	5	7	7
TGME49_214880	7327	0	0	0	0	0	0	0	0	0	0	0	0	0	0	0	0	1	1	7	7	5	4	2	2	0	0	0	0	0	0	0	0	81	79	104	103	99	95	103	102	98	90	105	102	82	82	91	89
TGME49_214900	8212	0	0	0	0	0	0	0	0	0	0	0	0	0	0	0	0	3	3	14	14	24	24	25	25	0	0	0	0	0	0	0	0	50	49	53	52	60	59	51	48	42	41	45	45	50	49	39	38
TGME49_214910	3472	0	0	0	0	0	0	0	0	0	0	0	0	0	0	0	0	1	1	3	3	3	3	8	8	0	0	0	0	0	0	0	0	3	3	5	5	5	5	7	7	7	7	3	3	2	2	4	4
TGME49_214920	6012	0	0	0	0	0	0	0	0	0	0	0	0	0	0	0	0	1	1	23	22	25	25	15	12	0	0	0	0	0	0	0	0	52	49	37	32	25	25	28	28	44	44	37	37	26	24	32	31
TGME49_214930	417	0	0	0	0	0	0	0	0	0	0	0	0	0	0	0	0	0	0	2	2	2	2	2	2	0	0	0	0	0	0	0	0	4	4	2	2	2	2	2	2	2	2	3	3	1	1	2	2
TGME49_214940	4029	1	1	0	0	0	0	0	0	1	1	0	0	0	0	0	0	61	58	263	262	338	333	383	377	0	0	0	0	1	1	0	0	375	374	393	384	463	455	371	365	516	501	398	391	319	315	403	393
TGME49_214950	3952	0	0	0	0	0	0	0	0	0	0	0	0	0	0	0	0	9	8	18	18	36	35	43	43	0	0	0	0	0	0	0	0	58	53	68	68	69	67	66	66	79	79	60	58	49	49	70	69
TGME49_214960	14022	0	0	0	0	0	0	0	0	0	0	0	0	0	0	0	0	4	4	16	16	25	24	47	47	0	0	0	0	0	0	0	0	70	69	57	57	72	72	53	53	68	68	63	62	67	66	61	58
TGME49_214970	4796	0	0	0	0	0	0	0	0	0	0	0	0	0	0	0	0	6	6	13	12	23	23	23	23	0	0	0	0	1	1	0	0	93	91	100	97	118	110	101	99	127	124	117	117	89	85	88	82
TGME49_214980	5416	0	0	0	0	0	0	0	0	0	0	0	0	0	0	0	0	5	5	23	23	31	31	26	26	0	0	0	0	0	0	0	0	39	39	39	39	45	45	31	31	47	47	38	38	29	29	50	50
TGME49_214990	10311	0	0	0	0	0	0	0	0	0	0	0	0	0	0	0	0	9	9	29	29	25	25	19	19	0	0	0	0	0	0	0	0	37	37	30	29	32	32	27	26	42	42	30	30	36	36	26	26
TGME49_215010	5587	0	0	0	0	0	0	0	0	0	0	0	0	0	0	0	0	2	2	15	10	15	13	12	12	0	0	0	0	0	0	0	0	42	28	57	44	44	35	43	31	33	25	41	29	27	21	47	31
TGME49_215020	2711	0	0	0	0	0	0	0	0	0	0	0	0	0	0	0	0	2	1	8	8	9	6	3	3	0	0	0	0	0	0	0	0	7	5	10	9	6	6	11	11	9	8	6	6	8	6	3	3
TGME49_215030	6543	0	0	0	0	0	0	0	0	0	0	0	0	0	0	0	0	1	1	9	8	6	5	6	6	0	0	0	0	0	0	0	0	21	17	21	19	39	22	24	20	26	20	26	20	15	12	27	22
TGME49_215040	5206	0	0	0	0	0	0	0	0	0	0	0	0	0	0	0	0	3	3	16	9	14	14	17	13	0	0	0	0	0	0	0	0	40	32	41	39	43	38	29	28	40	36	28	27	27	22	26	24
TGME49_215050	837	0	0	0	0	0	0	0	0	0	0	0	0	0	0	0	0	0	0	2	2	2	2	1	1	0	0	0	0	0	0	0	0	6	6	3	3	4	4	5	5	9	9	6	6	1	1	5	5
TGME49_215055	723	0	0	0	0	0	0	0	0	0	0	0	0	0	0	0	0	0	0	2	2	1	0	0	0	0	0	0	0	0	0	0	0	0	0	0	0	2	1	0	0	0	0	0	0	0	0	1	1
TGME49_215060	2171	0	0	0	0	0	0	0	0	0	0	0	0	0	0	0	0	2	1	13	11	13	11	7	7	0	0	0	0	0	0	0	0	30	27	24	23	36	33	43	40	42	41	28	27	19	19	42	40
TGME49_215070	2695	0	0	0	0	0	0	0	0	0	0	0	0	0	0	0	0	4	4	10	10	15	15	15	15	0	0	0	0	0	0	0	0	17	17	19	19	25	24	21	21	20	20	19	19	17	17	23	22
TGME49_215080	10892	0	0	0	0	0	0	0	0	0	0	0	0	0	0	0	0	11	11	53	53	44	42	56	56	0	0	0	0	0	0	0	0	33	33	20	19	32	30	27	26	23	22	35	33	19	19	29	27
TGME49_215090	2197	0	0	0	0	0	0	0	0	0	0	0	0	0	0	0	0	1	1	5	5	11	6	9	8	0	0	0	0	0	0	0	0	6	4	10	7	9	9	15	12	22	21	13	13	15	13	15	13
TGME49_215100	8077	0	0	0	0	0	0	0	0	0	0	0	0	0	0	0	0	2	2	14	14	18	17	19	17	0	0	0	0	0	0	0	0	24	24	21	21	25	25	15	15	15	14	21	21	19	18	18	18
TGME49_215110	0	0	0	0	0	0	0	0	0	0	0	0	0	0	0	0	0	0	0	0	0	0	0	0	0	0	0	0	0	0	0	0	0	0	0	0	0	0	0	0	0	0	0	0	0	0	0	0	0
TGME49_215120	0	0	0	0	0	0	0	0	0	0	0	0	0	0	0	0	0	0	0	0	0	0	0	0	0	0	0	0	0	0	0	0	0	0	0	0	0	0	0	0	0	0	0	0	0	0	0	0	0
TGME49_215130	1897	0	0	0	0	0	0	0	0	0	0	0	0	0	0	0	0	0	0	5	5	6	5	3	3	0	0	0	0	0	0	0	0	8	8	12	12	27	27	11	9	17	15	12	12	11	11	8	8
TGME49_215140	2094	0	0	0	0	0	0	0	0	0	0	0	0	0	0	0	0	0	0	0	0	0	0	0	0	0	0	0	0	0	0	0	0	0	0	0	0	0	0	0	0	0	0	0	0	1	0	0	0
TGME49_215150	7830	0	0	0	0	0	0	0	0	0	0	0	0	0	0	0	0	28	27	115	112	141	137	107	106	0	0	0	0	1	1	0	0	207	206	247	240	282	279	228	225	226	222	250	247	177	175	220	215
TGME49_215160	8643	0	0	0	0	0	0	0	0	0	0	0	0	0	0	0	0	9	9	42	42	48	48	44	44	0	0	0	0	1	1	0	0	126	125	101	101	121	120	94	94	113	113	90	90	83	83	95	93
TGME49_215165	946	0	0	0	0	0	0	0	0	0	0	0	0	0	0	0	0	0	0	0	0	0	0	0	0	0	0	0	0	0	0	0	0	0	0	0	0	0	0	0	0	0	0	0	0	0	0	0	0
TGME49_215170	4376	0	0	0	0	0	0	0	0	0	0	0	0	0	0	0	0	1	1	0	0	3	2	2	2	0	0	0	0	0	0	0	0	42	38	33	31	38	38	26	23	32	30	48	46	24	22	28	28
TGME49_215180	2340	0	0	0	0	0	0	0	0	0	0	0	0	0	0	0	0	0	0	1	1	0	0	1	1	0	0	0	0	0	0	0	0	0	0	1	0	1	0	0	0	1	1	0	0	0	0	1	1
TGME49_215185	807	0	0	0	0	0	0	0	0	0	0	0	0	0	0	0	0	0	0	0	0	0	0	0	0	0	0	0	0	0	0	0	0	0	0	0	0	0	0	0	0	0	0	0	0	0	0	1	1
TGME49_215195	2846	0	0	0	0	0	0	0	0	0	0	0	0	0	0	0	0	0	0	0	0	0	0	0	0	0	0	0	0	0	0	0	0	8	6	11	6	11	10	7	3	8	3	10	7	5	4	10	9
TGME49_215210	6898	0	0	0	0	0	0	0	0	0	0	0	0	0	0	0	0	7	7	15	14	11	11	22	22	0	0	0	0	0	0	0	0	26	26	15	15	34	34	21	21	27	26	18	18	17	17	17	17
TGME49_215220	3676	0	0	0	0	0	0	0	0	0	0	0	0	1	1	0	0	50	50	159	159	208	207	237	235	0	0	0	0	2	2	0	0	247	247	200	198	304	303	253	253	293	292	216	215	213	213	195	194
TGME49_215230	3788	0	0	0	0	0	0	0	0	0	0	0	0	0	0	1	1	2	2	14	14	12	12	15	14	0	0	0	0	0	0	0	0	32	30	37	35	23	23	24	24	27	27	27	27	22	21	29	25
TGME49_215250	3321	0	0	0	0	0	0	0	0	0	0	0	0	0	0	0	0	3	3	11	9	11	10	10	10	0	0	0	0	0	0	0	0	19	17	12	11	11	10	8	5	15	14	16	15	17	17	10	7
TGME49_215260	6569	0	0	0	0	0	0	0	0	0	0	0	0	0	0	0	0	4	4	23	20	21	20	28	28	0	0	0	0	0	0	0	0	37	33	51	51	35	34	41	41	37	37	36	32	27	27	45	43
TGME49_215270	616	0	0	0	0	0	0	0	0	0	0	0	0	0	0	0	0	0	0	0	0	0	0	0	0	0	0	0	0	0	0	0	0	0	0	0	0	2	2	0	0	1	1	0	0	1	1	0	0
TGME49_215280	3347	0	0	0	0	0	0	0	0	0	0	0	0	0	0	0	0	6	3	35	34	33	32	36	36	0	0	0	0	0	0	0	0	28	26	31	31	38	38	32	30	40	39	39	38	20	20	29	29
TGME49_215290	2481	0	0	0	0	0	0	0	0	0	0	0	0	0	0	0	0	1	0	14	12	12	12	9	9	0	0	0	0	0	0	0	0	15	11	10	10	17	16	11	11	19	18	17	16	10	9	12	10
TGME49_215300	2510	0	0	0	0	0	0	0	0	1	1	0	0	0	0	0	0	0	0	8	7	12	12	11	11	0	0	0	0	0	0	0	0	14	12	19	19	11	11	12	12	11	11	12	9	14	14	12	12
TGME49_215320	1490	0	0	0	0	0	0	0	0	0	0	0	0	0	0	0	0	0	0	3	0	12	2	10	1	0	0	0	0	0	0	0	0	1	0	1	0	3	0	0	0	4	0	2	0	2	0	2	1
TGME49_215328	2055	0	0	0	0	0	0	0	0	0	0	0	0	0	0	0	0	0	0	0	0	0	0	0	0	0	0	0	0	0	0	0	0	1	1	3	0	2	1	3	1	0	0	0	0	2	1	0	0
TGME49_215340	2938	0	0	0	0	0	0	0	0	0	0	0	0	0	0	0	0	0	0	7	4	7	4	4	2	0	0	0	0	0	0	0	0	13	7	17	12	11	6	10	6	21	12	15	9	19	11	19	13
TGME49_215343	3009	0	0	0	0	0	0	0	0	0	0	0	0	0	0	0	0	1	1	1	1	1	0	0	0	0	0	0	0	0	0	0	0	8	8	8	8	3	2	6	5	11	7	3	2	2	2	1	1
TGME49_215347	2164	0	0	0	0	0	0	0	0	0	0	0	0	0	0	0	0	1	1	1	1	5	4	1	1	0	0	0	0	0	0	0	0	5	4	1	1	5	4	2	2	3	3	4	3	3	2	3	3
TGME49_215350	1718	0	0	0	0	0	0	0	0	0	0	0	0	0	0	0	0	4	4	11	9	17	16	15	14	0	0	0	0	0	0	0	0	34	33	32	31	39	37	31	29	48	47	56	56	26	24	39	37
TGME49_215360	2344	0	0	0	0	0	0	0	0	0	0	0	0	0	0	0	0	8	8	33	33	39	39	49	49	0	0	0	0	0	0	0	0	12	12	14	14	25	25	24	24	25	25	23	23	12	12	16	16
TGME49_215370	4275	0	0	0	0	0	0	0	0	0	0	0	0	0	0	0	0	3	3	5	5	5	5	3	3	0	0	0	0	0	0	0	0	19	19	23	22	28	27	12	12	9	9	9	9	7	7	6	6
TGME49_215380	4463	0	0	0	0	0	0	0	0	0	0	0	0	0	0	0	0	0	0	1	1	7	7	4	4	0	0	0	0	0	0	0	0	22	22	14	14	14	14	8	8	10	10	24	24	8	8	8	8
TGME49_215385	1335	0	0	0	0	0	0	0	0	0	0	0	0	0	0	0	0	0	0	2	1	1	1	0	0	0	0	0	0	0	0	0	0	1	0	3	0	1	0	2	0	2	1	4	1	1	0	4	2
TGME49_215390	234	0	0	0	0	0	0	0	0	0	0	0	0	0	0	0	0	0	0	0	0	1	1	1	1	0	0	0	0	0	0	0	0	1	1	0	0	2	2	0	0	1	1	1	0	0	0	0	0
TGME49_215400	1684	0	0	0	0	0	0	0	0	0	0	0	0	0	0	1	1	1	1	13	13	6	6	6	6	0	0	0	0	0	0	0	0	10	10	9	9	6	6	8	8	9	9	19	19	7	7	8	8
TGME49_215410	1637	0	0	0	0	0	0	0	0	0	0	0	0	0	0	0	0	0	0	0	0	0	0	0	0	0	0	0	0	0	0	0	0	0	0	0	0	0	0	0	0	0	0	0	0	0	0	0	0
TGME49_215420	693	0	0	0	0	0	0	0	0	0	0	0	0	0	0	0	0	3	3	1	1	4	2	3	2	0	0	0	0	0	0	0	0	13	13	13	12	12	11	13	12	11	10	17	12	10	9	11	6
TGME49_215425	712	0	0	0	0	0	0	0	0	0	0	0	0	0	0	0	0	4	3	11	8	9	8	6	4	0	0	0	0	0	0	0	0	21	15	33	17	23	12	17	11	29	15	21	13	19	10	17	13
TGME49_215430	735	0	0	0	0	0	0	0	0	0	0	0	0	0	0	0	0	3	3	12	11	20	20	9	8	0	0	0	0	0	0	0	0	22	21	15	15	24	22	21	20	16	16	14	14	22	19	23	23
TGME49_215440	4669	0	0	0	0	0	0	0	0	0	0	0	0	0	0	0	0	7	6	24	24	29	29	32	31	0	0	0	0	0	0	0	0	14	14	22	22	28	28	23	23	33	30	19	19	11	8	28	28
TGME49_215450	3031	0	0	0	0	0	0	0	0	0	0	0	0	0	0	0	0	1	1	8	8	4	4	3	3	0	0	0	0	0	0	0	0	19	19	17	17	27	27	10	10	26	26	11	11	16	16	7	7
TGME49_215460	1737	0	0	0	0	0	0	0	0	0	0	0	0	0	0	0	0	21	21	89	89	98	97	80	80	0	0	0	0	0	0	0	0	151	151	179	179	172	169	157	157	193	190	168	167	137	137	160	157
TGME49_215470	1292	0	0	0	0	0	0	0	0	1	1	0	0	0	0	0	0	34	33	114	114	133	132	113	113	0	0	0	0	1	1	0	0	183	182	223	222	234	234	218	215	245	242	218	216	177	177	191	191
TGME49_215480	2924	0	0	0	0	0	0	0	0	0	0	0	0	0	0	0	0	4	3	5	5	4	4	6	6	0	0	0	0	0	0	0	0	25	25	27	27	28	27	29	28	24	23	25	22	15	15	21	20
TGME49_215490	3345	0	0	0	0	0	0	0	0	0	0	0	0	0	0	1	1	6	6	40	40	40	40	56	56	0	0	0	0	0	0	0	0	74	74	89	86	90	90	95	94	110	109	58	58	47	47	75	74
TGME49_215500	1761	0	0	0	0	0	0	0	0	0	0	0	0	0	0	0	0	0	0	0	0	0	0	0	0	0	0	0	0	0	0	0	0	6	4	2	1	2	1	5	3	2	2	2	0	1	0	1	0
TGME49_215510	7941	0	0	0	0	0	0	0	0	0	0	0	0	0	0	0	0	3	3	13	13	9	8	8	8	0	0	0	0	0	0	0	0	21	21	17	17	26	26	13	13	25	24	25	25	9	9	13	13
TGME49_215520	4172	0	0	0	0	0	0	0	0	0	0	0	0	0	0	0	0	3	3	7	7	4	4	1	1	0	0	0	0	0	0	0	0	32	32	33	33	29	29	37	37	31	31	36	36	17	17	27	27
TGME49_215530	1989	0	0	0	0	0	0	0	0	0	0	0	0	0	0	0	0	8	8	22	22	32	31	23	23	0	0	0	0	0	0	0	0	103	99	147	144	164	155	100	95	156	144	131	128	103	95	112	104
TGME49_215540	815	0	0	0	0	0	0	0	0	0	0	0	0	0	0	0	0	0	0	0	0	0	0	0	0	0	0	0	0	0	0	0	0	0	0	1	0	0	0	0	0	0	0	0	0	0	0	0	0
TGME49_215550	7194	0	0	0	0	0	0	0	0	0	0	0	0	0	0	0	0	0	0	5	4	7	7	1	1	0	0	0	0	0	0	0	0	26	26	16	16	27	27	24	24	20	19	26	26	16	15	18	18
TGME49_215560	4485	0	0	0	0	0	0	0	0	0	0	0	0	0	0	0	0	1	1	5	5	9	9	10	10	0	0	0	0	0	0	0	0	18	18	6	6	19	19	19	19	15	15	24	24	10	10	18	18
TGME49_215570	4116	0	0	0	0	0	0	0	0	0	0	2	0	0	0	0	0	0	0	2	1	6	5	4	4	2	0	0	0	0	0	0	0	25	23	22	20	25	24	22	22	27	27	24	24	22	22	23	23
TGME49_215580	1053	0	0	0	0	0	0	0	0	0	0	0	0	0	0	0	0	0	0	0	0	0	0	1	1	0	0	0	0	0	0	0	0	5	5	4	4	1	1	2	2	0	0	1	1	3	3	1	1
TGME49_215590	4003	0	0	0	0	0	0	0	0	0	0	0	0	0	0	0	0	6	6	26	23	42	40	25	21	0	0	0	0	0	0	0	0	63	60	58	55	75	71	83	82	67	67	78	75	75	71	70	67
TGME49_215600	2731	0	0	0	0	0	0	0	0	0	0	0	0	0	0	0	0	3	2	7	6	26	25	29	29	0	0	0	0	0	0	0	0	9	9	14	14	20	20	11	11	14	12	17	17	16	16	11	11
TGME49_215610	336	0	0	0	0	0	0	0	0	0	0	0	0	0	0	0	0	0	0	3	3	4	4	0	0	0	0	0	0	0	0	0	0	6	6	13	13	7	7	10	9	13	12	8	8	14	12	8	8
TGME49_215620	7003	0	0	0	0	0	0	0	0	0	0	0	0	0	0	0	0	1	1	8	8	12	12	7	7	0	0	0	0	0	0	0	0	6	6	11	11	8	8	11	11	9	9	9	9	5	5	13	13
TGME49_215640	7677	0	0	0	0	0	0	0	0	0	0	0	0	0	0	0	0	2	2	2	2	4	4	3	1	0	0	0	0	0	0	0	0	30	29	30	29	37	36	28	28	42	38	38	37	31	30	27	24
TGME49_215650	531	0	0	0	0	0	0	0	0	0	0	0	0	0	0	0	0	0	0	0	0	0	0	0	0	0	0	0	0	0	0	0	0	3	2	0	0	1	0	1	0	1	0	0	0	0	0	2	1
TGME49_215660	3388	0	0	0	0	0	0	0	0	0	0	0	0	0	0	0	0	0	0	3	3	5	5	4	4	0	0	0	0	0	0	0	0	14	14	9	9	14	14	7	7	8	8	14	13	7	7	16	16
TGME49_215670	5785	0	0	0	0	0	0	0	0	0	0	0	0	0	0	0	0	0	0	0	0	0	0	0	0	0	0	0	0	0	0	0	0	7	7	2	2	9	9	10	10	5	5	9	9	7	7	7	7
TGME49_215680	2229	0	0	0	0	0	0	0	0	0	0	0	0	0	0	0	0	0	0	3	3	1	1	4	4	0	0	0	0	0	0	0	0	0	0	2	2	3	3	1	1	7	7	6	6	3	3	3	3
TGME49_215690	6628	0	0	0	0	0	0	0	0	0	0	0	0	0	0	0	0	5	5	9	8	11	11	14	14	0	0	0	0	0	0	0	0	18	18	27	26	15	14	21	20	22	22	13	12	13	12	28	27
TGME49_215700	10232	0	0	0	0	0	0	0	0	0	0	0	0	0	0	0	0	0	0	13	12	12	11	11	11	0	0	1	0	0	0	0	0	17	17	19	19	28	28	10	9	17	17	27	27	14	14	15	15
TGME49_215710	3952	0	0	0	0	0	0	0	0	0	0	0	0	0	0	0	0	4	3	18	16	10	10	13	12	0	0	0	0	0	0	0	0	18	13	20	18	21	20	21	18	20	15	20	19	14	11	21	20
TGME49_215730	2907	0	0	0	0	0	0	0	0	0	0	0	0	0	0	0	0	1	0	8	8	14	12	5	3	0	0	0	0	0	0	0	0	16	14	13	13	19	18	18	18	22	22	20	20	17	15	19	18
TGME49_215740	3394	2	2	0	0	0	0	0	0	0	0	0	0	1	1	0	0	6	6	17	15	11	10	24	23	1	1	1	1	0	0	0	0	9	6	20	18	18	18	13	13	10	10	16	14	10	8	13	12
TGME49_215750	2079	0	0	0	0	0	0	0	0	0	0	0	0	0	0	0	0	0	0	4	3	7	6	5	4	0	0	0	0	0	0	0	0	3	3	1	1	7	5	1	1	3	3	2	2	3	3	8	7
TGME49_215775	3052	0	0	0	0	1	1	0	0	2	2	0	0	0	0	0	0	77	77	218	218	245	245	196	196	0	0	0	0	3	3	0	0	824	824	934	934	1047	1047	904	904	1132	1132	964	964	651	651	874	874
TGME49_215785	1729	0	0	0	0	0	0	0	0	0	0	0	0	0	0	0	0	29	29	145	145	190	190	142	142	0	0	0	0	0	0	0	0	579	579	753	753	782	782	652	652	777	777	594	594	550	550	613	613
TGME49_215885	1265	0	0	0	0	0	0	0	0	0	0	0	0	0	0	0	0	0	0	0	0	0	0	0	0	0	0	0	0	0	0	0	0	0	0	1	1	0	0	0	0	0	0	0	0	2	2	1	1
TGME49_215890	4292	0	0	0	0	0	0	0	0	0	0	0	0	0	0	0	0	1	1	8	8	2	2	8	8	0	0	0	0	0	0	0	0	11	10	22	22	20	19	20	19	18	17	12	12	8	7	18	18
TGME49_215895	9151	0	0	0	0	0	0	0	0	0	0	0	0	0	0	0	0	0	0	5	2	5	3	5	4	0	0	0	0	0	0	0	0	18	17	18	14	30	26	14	10	29	25	25	19	13	11	21	12
TGME49_215900	3000	0	0	0	0	0	0	0	0	0	0	0	0	0	0	0	0	0	0	0	0	0	0	0	0	0	0	0	0	0	0	0	0	0	0	1	1	0	0	0	0	0	0	0	0	0	0	0	0
TGME49_215910	12230	0	0	0	0	0	0	0	0	1	1	0	0	0	0	0	0	13	11	72	70	67	65	108	108	0	0	0	0	0	0	0	0	152	147	147	143	184	178	131	125	152	143	134	131	127	120	117	112
TGME49_215920	3554	0	0	0	0	0	0	0	0	0	0	0	0	0	0	0	0	0	0	3	3	4	4	7	6	0	0	0	0	0	0	0	0	9	8	16	11	26	20	14	9	14	12	10	10	15	14	13	9
TGME49_215930	992	0	0	0	0	1	1	0	0	0	0	0	0	0	0	0	0	0	0	0	0	8	4	2	1	0	0	0	0	0	0	0	0	4	3	3	2	2	2	8	4	2	2	9	7	2	1	2	2
TGME49_215940	4043	0	0	0	0	0	0	0	0	0	0	0	0	0	0	0	0	4	2	12	10	15	13	6	4	0	0	0	0	0	0	0	0	24	20	27	22	26	19	30	27	28	28	29	27	25	23	30	27
TGME49_215950	5983	0	0	1	1	0	0	0	0	0	0	0	0	0	0	0	0	9	9	35	35	57	57	40	40	0	0	0	0	0	0	0	0	82	82	59	59	99	99	65	65	63	63	73	73	50	50	72	72
TGME49_215955	356	0	0	0	0	0	0	0	0	0	0	0	0	0	0	0	0	0	0	0	0	0	0	0	0	0	0	0	0	0	0	0	0	2	0	3	2	4	2	0	0	1	0	1	0	2	0	0	0
TGME49_215960	4307	0	0	0	0	0	0	0	0	1	1	0	0	0	0	0	0	66	66	252	252	380	380	419	419	0	0	0	0	0	0	0	0	227	227	251	251	337	337	295	295	394	394	312	312	233	233	238	238
TGME49_215970	1017	0	0	0	0	0	0	0	0	0	0	0	0	0	0	0	0	1	1	4	4	1	1	2	2	0	0	0	0	0	0	0	0	0	0	0	0	0	0	1	1	0	0	0	0	1	1	1	1
TGME49_215980	633	0	0	0	0	0	0	0	0	0	0	0	0	0	0	0	0	9	9	8	8	9	9	5	5	0	0	0	0	1	1	0	0	7	7	6	6	8	8	8	8	4	4	8	8	10	10	14	14
TGME49_215990	7318	0	0	0	0	0	0	0	0	0	0	0	0	0	0	0	0	3	2	28	24	23	17	30	24	0	0	0	0	0	0	0	0	22	19	15	10	22	21	22	20	23	14	21	20	20	16	18	17
TGME49_216000	2762	0	0	0	0	0	0	0	0	0	0	0	0	0	0	0	0	4	4	7	7	6	6	5	5	0	0	0	0	2	2	0	0	255	255	291	291	299	299	232	232	261	261	271	271	192	192	202	202
TGME49_216010	2242	0	0	0	0	0	0	0	0	0	0	0	0	0	0	0	0	4	4	5	5	7	6	4	4	0	0	0	0	0	0	0	0	11	8	12	12	10	10	13	12	10	9	10	8	5	5	15	15
TGME49_216020	3949	0	0	0	0	0	0	0	0	0	0	0	0	0	0	0	0	3	2	19	19	17	17	26	23	0	0	0	0	0	0	0	0	25	23	14	13	20	19	22	18	19	18	23	21	14	14	16	16
TGME49_216030	7451	0	0	1	0	0	0	0	0	0	0	0	0	0	0	0	0	2	2	9	6	11	11	16	15	0	0	0	0	0	0	0	0	20	18	17	17	9	9	12	12	9	8	18	17	11	11	18	17
TGME49_216040	4031	0	0	0	0	0	0	0	0	1	1	0	0	0	0	0	0	2	1	18	16	12	12	15	13	0	0	0	0	1	1	0	0	18	16	13	10	22	18	18	17	23	23	11	10	11	10	17	16
TGME49_216050	2803	0	0	0	0	0	0	0	0	0	0	0	0	0	0	0	0	1	1	7	7	12	11	7	7	0	0	0	0	0	0	0	0	8	8	7	6	10	9	9	9	13	13	10	10	16	14	9	8
TGME49_216053	2321	0	0	0	0	0	0	0	0	0	0	0	0	0	0	0	0	0	0	2	1	0	0	0	0	0	0	0	0	0	0	0	0	0	0	0	0	0	0	0	0	1	1	0	0	0	0	0	0
TGME49_216055	2236	0	0	0	0	0	0	0	0	0	0	0	0	0	0	0	0	1	1	2	2	4	4	0	0	0	0	0	0	0	0	0	0	15	15	11	11	24	23	14	14	16	15	26	26	13	13	4	4
TGME49_216060	3356	0	0	0	0	0	0	0	0	0	0	0	0	0	0	0	0	8	8	22	22	29	27	15	14	0	0	0	0	0	0	0	0	34	32	40	39	46	45	32	31	36	35	36	33	26	26	19	16
TGME49_216070	6945	0	0	0	0	0	0	0	0	0	0	0	0	0	0	0	0	1	1	7	5	9	8	3	3	0	0	0	0	0	0	0	0	21	20	16	16	23	22	13	13	21	21	13	13	20	20	14	12
TGME49_216080	4327	0	0	0	0	0	0	0	0	0	0	0	0	0	0	0	0	5	5	7	7	4	4	4	4	0	0	0	0	0	0	0	0	74	73	93	92	81	81	86	84	85	83	77	77	52	51	71	70
TGME49_216090	2043	0	0	0	0	0	0	0	0	0	0	0	0	0	0	0	0	0	0	0	0	2	2	1	1	0	0	0	0	0	0	0	0	4	3	1	1	2	2	2	1	2	2	0	0	0	0	1	1
TGME49_216120	3001	0	0	0	0	0	0	0	0	0	0	0	0	0	0	0	0	2	2	24	24	19	19	19	19	0	0	0	0	0	0	0	0	22	21	27	27	23	22	25	22	24	24	23	23	14	14	13	13
TGME49_216130	2069	0	0	0	0	0	0	0	0	0	0	0	0	0	0	0	0	0	0	7	6	9	8	13	12	0	0	0	0	0	0	0	0	20	17	23	21	22	20	24	24	26	24	15	13	21	16	21	18
TGME49_216140	2611	0	0	0	0	0	0	0	0	0	0	0	0	0	0	0	0	0	0	0	0	0	0	0	0	0	0	0	0	0	0	0	0	9	8	18	15	10	8	14	12	11	10	15	13	12	9	17	14
TGME49_216150	2144	0	0	0	0	0	0	0	0	0	0	0	0	0	0	0	0	1	1	0	0	1	1	0	0	0	0	0	0	0	0	0	0	0	0	0	0	1	0	1	1	0	0	0	0	0	0	0	0
TGME49_216155	2203	0	0	0	0	0	0	0	0	0	0	0	0	0	0	0	0	0	0	0	0	2	1	1	1	0	0	0	0	0	0	0	0	0	0	0	0	0	0	2	0	0	0	0	0	0	0	1	1
TGME49_216160	1768	0	0	0	0	0	0	0	0	0	0	0	0	0	0	0	0	1	1	3	3	3	3	9	9	0	0	0	0	0	0	0	0	6	6	2	2	5	5	4	4	4	4	4	4	3	3	7	7
TGME49_216170	3929	0	0	0	0	0	0	0	0	0	0	0	0	0	0	0	0	3	3	9	8	7	6	9	9	0	0	0	0	0	0	0	0	12	10	13	12	19	19	16	15	9	9	13	12	9	6	10	10
TGME49_216180	1803	0	0	0	0	0	0	0	0	0	0	0	0	0	0	0	0	2	2	24	24	21	21	27	27	0	0	0	0	0	0	0	0	63	63	64	64	61	61	63	63	98	98	60	60	79	79	61	61
TGME49_216190	5961	0	0	0	0	0	0	0	0	0	0	0	0	0	0	0	0	1	1	11	11	11	11	9	9	0	0	0	0	0	0	0	0	21	21	25	25	28	28	17	17	18	18	17	17	18	18	24	24
TGME49_216200	1535	0	0	0	0	0	0	0	0	0	0	0	0	0	0	0	0	0	0	0	0	0	0	0	0	0	0	0	0	0	0	0	0	0	0	1	1	2	2	0	0	0	0	0	0	1	1	1	1
TGME49_216210	17940	0	0	0	0	0	0	0	0	0	0	0	0	0	0	0	0	8	8	78	72	66	63	64	62	0	0	0	0	0	0	0	0	57	56	47	47	59	57	50	50	59	57	58	58	47	46	44	42
TGME49_216220	2607	0	0	0	0	0	0	0	0	0	0	0	0	0	0	0	0	1	1	24	23	36	35	19	19	0	0	0	0	0	0	0	0	45	44	37	36	51	51	51	49	42	40	47	47	40	39	32	31
TGME49_216230	429	0	0	0	0	0	0	0	0	0	0	0	0	0	0	0	0	3	2	8	3	6	1	13	3	0	0	0	0	0	0	0	0	21	7	30	10	21	6	36	12	32	8	35	5	16	4	16	4
TGME49_216240	3799	0	0	0	0	0	0	0	0	0	0	0	0	0	0	0	0	2	2	4	3	7	6	6	5	0	0	0	0	0	0	0	0	19	16	15	10	20	20	23	18	24	21	15	14	16	14	16	16
TGME49_216250	5281	0	0	0	0	0	0	0	0	0	0	0	0	0	0	0	0	0	0	4	4	0	0	2	1	0	0	0	0	0	0	0	0	8	6	9	9	12	9	3	3	10	8	5	5	2	2	11	11
TGME49_216260	4239	0	0	0	0	0	0	0	0	0	0	0	0	0	0	0	0	1	1	6	6	2	2	10	10	0	0	0	0	0	0	0	0	20	19	31	30	33	31	29	28	31	31	33	32	25	23	37	34
TGME49_216270	962	0	0	0	0	0	0	0	0	0	0	0	0	0	0	0	0	1	1	0	0	1	0	2	1	0	0	0	0	0	0	0	0	5	1	0	0	1	1	4	3	5	3	4	2	3	2	3	1
TGME49_216275	1328	0	0	0	0	0	0	0	0	0	0	0	0	0	0	0	0	1	1	0	0	1	1	2	1	0	0	0	0	0	0	0	0	5	5	3	3	4	4	2	2	7	7	5	5	0	0	2	1
TGME49_216280	2469	0	0	0	0	0	0	0	0	0	0	0	0	0	0	0	0	0	0	0	0	1	1	0	0	0	0	0	0	0	0	0	0	4	4	6	6	2	2	2	2	6	5	8	5	2	2	3	3
TGME49_216285	3202	0	0	0	0	0	0	0	0	0	0	0	0	0	0	0	0	1	1	1	1	1	1	3	3	0	0	0	0	0	0	0	0	9	7	10	9	9	9	5	5	10	9	7	6	8	7	5	4
TGME49_216290	9455	0	0	0	0	0	0	0	0	0	0	0	0	0	0	0	0	0	0	2	2	1	1	4	4	0	0	0	0	0	0	0	0	22	19	14	13	26	22	21	20	17	16	12	11	19	16	14	12
TGME49_216335	23335	1	0	0	0	0	0	0	0	0	0	0	0	0	0	0	0	1	0	2	2	8	8	4	4	0	0	0	0	1	1	0	0	146	144	113	112	153	149	114	109	106	106	111	110	97	97	158	150
TGME49_216370	1683	0	0	0	0	0	0	0	0	0	0	0	0	0	0	0	0	2	2	6	6	3	3	2	2	0	0	0	0	0	0	0	0	10	10	5	5	8	8	4	4	6	6	2	2	3	3	9	9
TGME49_216375	2216	0	0	0	0	0	0	0	0	0	0	0	0	0	0	0	0	1	1	2	2	3	2	1	1	0	0	0	0	0	0	0	0	5	4	8	7	7	6	4	3	6	4	3	2	7	5	3	3
TGME49_216380	7878	0	0	0	0	0	0	0	0	0	0	0	0	0	0	0	0	3	3	13	12	15	14	14	14	0	0	0	0	0	0	0	0	31	30	26	25	25	25	37	37	24	23	32	28	25	25	25	24
TGME49_216390	4057	0	0	0	0	0	0	0	0	0	0	0	0	0	0	0	0	2	2	4	4	3	3	4	4	0	0	0	0	0	0	0	0	19	17	13	13	13	13	14	14	17	17	12	12	9	9	9	9
TGME49_216400	1625	0	0	0	0	0	0	0	0	0	0	0	0	0	0	0	0	0	0	1	1	0	0	3	3	0	0	0	0	0	0	0	0	3	3	2	2	3	3	1	1	0	0	1	1	1	1	4	4
TGME49_216410	651	0	0	0	0	0	0	0	0	0	0	0	0	0	0	0	0	1	1	5	5	2	2	5	5	0	0	0	0	0	0	0	0	1	1	5	5	12	12	4	4	6	6	5	5	6	6	10	10
TGME49_216415	974	0	0	0	0	0	0	0	0	0	0	0	0	0	0	0	0	0	0	0	0	0	0	0	0	0	0	0	0	0	0	0	0	2	2	2	2	4	4	1	1	4	4	3	3	2	2	2	2
TGME49_216420	462	0	0	0	0	0	0	0	0	0	0	0	0	0	0	0	0	0	0	0	0	3	3	2	2	0	0	0	0	0	0	0	0	1	1	1	1	0	0	0	0	0	0	0	0	2	2	0	0
TGME49_216430	13421	0	0	0	0	0	0	0	0	0	0	0	0	0	0	0	0	10	10	65	65	66	66	70	68	0	0	0	0	0	0	0	0	91	91	98	98	104	102	79	79	83	83	94	94	87	87	68	68
TGME49_216435	2227	0	0	0	0	0	0	0	0	0	0	0	0	0	0	0	0	3	3	9	8	8	7	7	5	0	0	0	0	0	0	0	0	18	17	21	20	13	13	14	13	14	13	17	17	10	10	13	13
TGME49_216440	3823	0	0	0	0	0	0	0	0	0	0	0	0	0	0	0	0	1	1	15	15	3	3	11	11	0	0	0	0	0	0	0	0	12	12	13	12	20	18	22	22	15	15	13	13	12	12	12	12
TGME49_216450	2162	0	0	0	0	0	0	0	0	0	0	0	0	0	0	0	0	2	2	4	4	3	3	3	3	0	0	0	0	0	0	0	0	38	38	55	55	49	49	58	56	52	52	61	61	32	32	37	36
TGME49_216460	3568	0	0	0	0	0	0	0	0	0	0	0	0	0	0	0	0	0	0	2	2	4	4	1	1	0	0	0	0	0	0	0	0	16	16	25	23	22	20	19	19	31	31	26	23	16	16	21	21
TGME49_216470	2269	0	0	0	0	0	0	0	0	0	0	0	0	0	0	0	0	0	0	4	2	3	3	4	3	0	0	0	0	0	0	0	0	7	6	6	5	10	8	7	6	6	5	5	4	0	0	1	1
TGME49_216480	3093	0	0	0	0	0	0	0	0	0	0	0	0	0	0	0	0	1	1	11	11	11	11	11	11	0	0	0	0	0	0	0	0	14	14	10	10	8	8	4	4	10	10	11	11	7	7	10	10
TGME49_216490	1785	0	0	0	0	0	0	0	0	1	1	0	0	0	0	0	0	6	5	2	1	4	3	2	2	0	0	0	0	0	0	0	0	3	3	6	6	9	5	3	3	4	3	2	2	3	3	10	8
TGME49_216500	8809	0	0	0	0	0	0	0	0	0	0	0	0	0	0	0	0	7	7	28	25	37	31	28	21	0	0	0	0	0	0	0	0	30	30	28	28	22	22	21	21	17	15	23	22	18	18	11	11
TGME49_216510	3573	0	0	0	0	0	0	0	0	1	1	0	0	0	0	0	0	5	5	15	13	14	13	11	10	0	0	0	0	0	0	0	0	18	17	9	9	14	13	13	12	14	14	15	12	10	10	16	16
TGME49_216530	2507	0	0	0	0	0	0	0	0	0	0	0	0	0	0	0	0	1	1	9	8	11	11	7	7	0	0	0	0	0	0	0	0	10	9	10	10	9	8	6	5	6	6	9	9	3	2	5	5
TGME49_216540	3964	0	0	1	0	0	0	0	0	0	0	0	0	0	0	0	0	1	1	7	7	4	3	1	1	0	0	0	0	0	0	0	0	6	6	7	7	9	9	7	7	8	8	11	9	7	6	16	15
TGME49_216550	0	0	0	0	0	0	0	0	0	0	0	0	0	0	0	0	0	0	0	0	0	0	0	0	0	0	0	0	0	0	0	0	0	0	0	0	0	0	0	0	0	0	0	0	0	0	0	0	0
TGME49_216560	3765	0	0	0	0	0	0	0	0	0	0	0	0	0	0	0	0	1	1	17	17	10	10	1	1	0	0	0	0	0	0	1	1	22	22	12	11	12	12	18	18	27	26	19	18	4	4	11	9
TGME49_216570	0	0	0	0	0	0	0	1	0	0	0	0	0	0	0	0	0	0	0	0	0	0	0	0	0	0	0	0	0	0	0	0	0	0	0	0	0	0	0	0	0	0	0	0	0	0	0	0	0
TGME49_216580	5882	0	0	0	0	0	0	0	0	0	0	0	0	0	0	0	0	0	0	13	13	7	7	4	4	0	0	0	0	0	0	0	0	28	28	29	28	28	28	29	29	12	11	24	23	22	22	31	31
TGME49_216585	1243	0	0	0	0	0	0	0	0	0	0	0	0	0	0	0	0	1	1	1	1	0	0	0	0	0	0	0	0	0	0	0	0	0	0	0	0	0	0	1	1	0	0	0	0	0	0	0	0
TGME49_216590	6648	0	0	0	0	1	1	0	0	0	0	0	0	0	0	0	0	12	9	61	58	57	57	39	38	0	0	0	0	0	0	0	0	88	84	96	96	83	82	88	87	85	84	94	93	65	64	66	66
TGME49_216600	2751	0	0	0	0	0	0	0	0	0	0	0	0	0	0	0	0	1	0	9	9	12	9	15	11	0	0	0	0	0	0	0	0	17	16	12	9	9	8	24	18	20	17	11	9	6	6	19	15
TGME49_216610	5692	0	0	0	0	0	0	0	0	0	0	0	0	0	0	0	0	2	1	1	1	2	2	2	2	0	0	0	0	0	0	0	0	11	7	15	14	12	10	20	17	21	19	14	12	14	11	9	8
TGME49_216620	13237	0	0	0	0	0	0	0	0	0	0	0	0	0	0	0	0	7	7	8	7	17	17	16	15	0	0	0	0	0	0	0	0	97	94	88	85	89	89	82	80	101	101	79	78	65	64	81	80
TGME49_216630	4432	0	0	0	0	0	0	0	0	0	0	0	0	0	0	0	0	2	2	7	4	6	6	6	6	0	0	0	0	0	0	0	0	10	7	12	11	9	9	11	10	13	12	10	8	8	8	14	14
TGME49_216640	2128	0	0	0	0	0	0	0	0	0	0	0	0	0	0	0	0	0	0	5	5	0	0	2	2	0	0	0	0	0	0	0	0	8	8	9	9	14	13	16	15	23	21	10	10	15	14	8	7
TGME49_216650	3535	0	0	0	0	1	1	0	0	0	0	0	0	1	1	0	0	4	4	18	17	27	26	24	23	0	0	0	0	1	1	0	0	54	52	59	55	75	73	56	50	68	61	51	47	46	43	66	59
TGME49_216660	4678	0	0	0	0	0	0	0	0	0	0	0	0	0	0	0	0	0	0	6	6	5	5	6	6	0	0	0	0	0	0	0	0	18	18	11	11	24	24	11	11	10	10	15	15	23	23	12	12
TGME49_216670	6385	0	0	0	0	0	0	0	0	0	0	0	0	0	0	0	0	15	14	80	79	87	85	77	77	0	0	0	0	0	0	1	1	126	125	135	133	150	149	125	123	151	149	150	149	91	91	124	124
TGME49_216680	3235	0	0	0	0	1	0	0	0	1	0	3	0	0	0	0	0	0	0	9	4	10	8	8	5	0	0	1	0	0	0	0	0	18	13	24	19	24	19	18	17	25	21	20	15	13	12	14	11
TGME49_216700	1940	0	0	0	0	0	0	0	0	0	0	0	0	0	0	0	0	1	1	0	0	5	5	4	4	0	0	0	0	0	0	0	0	9	9	5	5	5	5	5	5	4	4	8	8	6	6	5	5
TGME49_216710	4414	0	0	0	0	0	0	0	0	0	0	0	0	0	0	0	0	0	0	5	4	9	8	6	6	0	0	0	0	0	0	0	0	5	4	6	6	7	6	8	8	12	12	2	2	1	1	2	2
TGME49_216720	2401	0	0	0	0	0	0	0	0	0	0	0	0	0	0	0	0	1	1	1	1	6	6	10	10	0	0	0	0	0	0	0	0	2	2	3	3	7	7	2	2	4	4	0	0	2	2	2	2
TGME49_216730	8749	66	0	16	0	35	0	25	0	85	0	41	0	23	0	17	0	46	12	144	89	140	107	157	135	50	0	40	1	14	0	27	0	221	163	220	197	240	211	238	211	263	250	249	224	185	162	213	177
TGME49_216740	4297	1	1	0	0	0	0	0	0	0	0	0	0	0	0	0	0	3	3	14	13	15	13	7	7	0	0	0	0	0	0	0	0	8	8	4	4	11	10	4	4	5	5	9	6	5	5	11	11
TGME49_216750	3158	0	0	1	0	0	0	0	0	0	0	0	0	0	0	0	0	4	4	3	3	14	14	6	4	0	0	0	0	0	0	1	0	24	22	16	13	23	20	34	33	30	26	25	22	24	22	27	24
TGME49_216760	3695	0	0	0	0	0	0	0	0	0	0	0	0	0	0	0	0	0	0	4	2	6	6	4	4	0	0	0	0	0	0	0	0	4	4	5	5	10	10	6	6	6	4	10	9	4	4	11	11
TGME49_216770	492	0	0	0	0	0	0	0	0	0	0	0	0	0	0	0	0	0	0	15	15	12	12	10	10	0	0	0	0	0	0	0	0	7	7	9	9	6	6	9	9	12	12	10	10	8	8	10	10
TGME49_216780	6319	0	0	0	0	0	0	1	1	0	0	0	0	0	0	0	0	1	0	27	22	30	20	36	27	0	0	0	0	0	0	0	0	21	17	20	19	22	21	28	23	27	25	31	25	12	9	15	12
TGME49_216785	1047	0	0	0	0	0	0	0	0	0	0	0	0	0	0	0	0	3	1	4	3	5	3	5	1	0	0	0	0	0	0	0	0	6	4	6	5	9	8	5	3	4	1	4	0	7	3	6	3
TGME49_216790	2168	0	0	0	0	0	0	0	0	0	0	0	0	0	0	0	0	3	2	13	12	25	17	15	14	0	0	0	0	0	0	0	0	21	18	20	18	22	20	21	18	13	11	18	16	14	14	13	13
TGME49_216800	678	0	0	0	0	0	0	0	0	0	0	0	0	0	0	0	0	3	0	5	2	5	2	17	3	0	0	0	0	0	0	0	0	11	4	13	5	16	5	8	2	13	7	17	10	4	2	12	7
TGME49_216810	3230	0	0	0	0	0	0	0	0	0	0	0	0	0	0	0	0	2	2	11	11	25	25	18	18	0	0	0	0	0	0	0	0	38	38	53	53	54	54	42	42	69	69	44	44	55	55	43	43
TGME49_216820	3118	0	0	0	0	0	0	0	0	0	0	0	0	0	0	0	0	5	5	17	15	43	43	30	29	0	0	0	0	0	0	0	0	77	77	90	89	77	77	61	61	89	87	68	67	54	54	67	65
TGME49_216830	2773	0	0	0	0	0	0	0	0	0	0	0	0	0	0	0	0	1	1	3	3	5	5	1	1	0	0	0	0	1	1	0	0	4	4	5	5	6	6	5	5	4	4	3	3	3	3	2	2
TGME49_216840	4011	0	0	0	0	0	0	0	0	0	0	0	0	0	0	0	0	1	1	3	3	1	1	2	1	0	0	0	0	0	0	0	0	5	5	7	7	5	5	7	6	10	10	1	1	3	3	3	3
TGME49_216850	2179	0	0	0	0	0	0	0	0	0	0	0	0	0	0	0	0	1	1	3	3	3	3	1	1	0	0	0	0	0	0	0	0	2	2	7	7	3	3	3	3	9	9	3	3	3	3	8	7
[truncated: 7,682 more rows]

## Sheet: Table D
Gene ID	Exon length	Average reads UN	Average reads fzSPZ	Average reads SPZ	Average reads Mock	Average reads TZ	Average reads TZ+fzSPZ	RPKM UN	RPKM fzSPZ	RPKM SPZ	RPKM Mock	RPKM TZ	RPKM TZ+fzSPZ	Mock/UN	SPZ/fzSPZ	TZ/Mock	TZ+fzSPZ/Mock
[truncated: 14,616 more rows]

[truncated: 6 more sheets: Table E, Table F, Table G, Table H, Table I, Table J]
